# Supplementary material for: Identification of BET inhibitors (BETi) against solitary fibrous tumor (SFT) through high-throughput screening (HTS)
Source: Neoplasia. 2025 Oct 29;70:101244. doi: 10.1016/j.neo.2025.101244 (PMC12603759; doi:10.1016/j.neo.2025.101244)
Supplement: Supplementary file 2 [file mmc2.zip]

Archive with 10 entries (10 files):
- Supplementary_Figure1.png
- Supplementary_Figure10.png
- Supplementary_Figure2.png
- Supplementary_Figure3.png
- Supplementary_Figure4.png
- Supplementary_Figure5.png
- Supplementary_Figure6.png
- Supplementary_Figure7.png
- Supplementary_Figure8.png
- Supplementary_Figure9.jpg
