# Supplementary material for: Identification of BET inhibitors (BETi) against solitary fibrous tumor (SFT) through high-throughput screening (HTS)
Source: Neoplasia. 2025 Oct 29;70:101244. doi: 10.1016/j.neo.2025.101244 (PMC12603759; doi:10.1016/j.neo.2025.101244)
Supplement: Supplementary file 4 [file mmc4.xlsx]

## Sheet: M_vs_C_INT_down
	baseMean	log2FoldChange	lfcSE	stat	pvalue	padj
IL7R	4060.17	-7.15375	0.147433	-48.5221	0	0
IGFBP3	12234.6	-3.69162	0.116253	-31.7549	2.71951e-221	1.88499e-217
GBP1	1622.17	-3.45129	0.117519	-29.368	1.40982e-189	7.32897e-186
ZNF532	954.906	-3.02717	0.110943	-27.2858	6.25972e-164	2.16941e-160
GJA1	1073.98	-4.13613	0.152191	-27.1772	1.2079e-162	3.58816e-159
NRG1	2313.93	-3.45977	0.129801	-26.6543	1.59428e-156	4.14393e-153
CXCL12	2000.15	-3.74195	0.147856	-25.308	2.60508e-141	6.0189e-138
NFATC4	437.042	-5.95493	0.254638	-23.3859	5.95261e-121	1.12526e-117
DDX60L	1049.77	-2.67611	0.115035	-23.2633	1.04263e-119	1.8067e-116
TRIM22	1077.6	-4.75552	0.207522	-22.9158	3.23469e-116	5.17402e-113
CHD3	3223.3	-1.82527	0.0801236	-22.7806	7.13553e-115	1.05983e-111
GBP4	2077.54	-3.02858	0.134501	-22.5171	2.82514e-112	3.9164e-109
ZNF618	610.384	-2.85961	0.128377	-22.2751	6.4383e-110	8.36737e-107
CAV1	10566.4	-2.49627	0.115668	-21.5813	2.69096e-103	3.29152e-100
IFIT3	4290.2	-3.03823	0.142403	-21.3355	5.3167e-101	6.14197e-98
PRSS23	5183.15	-1.74935	0.082986	-21.08	1.21376e-98	1.32836e-95
CALD1	11255.9	-2.11164	0.101563	-20.7914	5.17587e-96	5.38136e-93
OXTR	1335.38	-3.42382	0.165123	-20.735	1.67481e-95	1.65838e-92
LIF	220.906	-4.86953	0.236354	-20.6027	2.59544e-94	2.3465e-91
ADAMTS5	1058.07	-2.97535	0.144819	-20.5453	8.48549e-94	7.35197e-91
FILIP1L	1060.7	-2.21773	0.109383	-20.275	2.13931e-91	1.7794e-88
MDM2	2123.28	-1.92489	0.0952085	-20.2177	6.84557e-91	5.27211e-88
NNMT	721.603	-3.23023	0.160218	-20.1614	2.13706e-90	1.58708e-87
SPOCD1	688.246	-3.89222	0.197703	-19.6872	2.77883e-86	1.9261e-83
SLC17A9	1059.93	-2.52722	0.128468	-19.672	3.74439e-86	2.51164e-83
MYADM	2584.01	-1.84486	0.0941138	-19.6024	1.47502e-85	9.58484e-83
HLX	423.522	-2.7068	0.14028	-19.2958	5.83017e-83	3.56566e-80
FBLIM1	957.007	-2.59061	0.135069	-19.1799	5.44718e-82	3.14635e-79
COL8A1	2163.49	-2.04658	0.108551	-18.8536	2.74735e-79	1.3602e-76
KRT34	507.881	-4.43238	0.238313	-18.599	3.27488e-77	1.38975e-74
PRLR	505.05	-4.08576	0.219838	-18.5853	4.22293e-77	1.75623e-74
MXRA8	3360.01	-1.59603	0.0872132	-18.3003	8.2322e-75	3.11237e-72
ADCY7	470.528	-2.34598	0.128262	-18.2905	9.84195e-75	3.65453e-72
SLC7A14	214.62	-4.01461	0.220448	-18.2112	4.20689e-74	1.5347e-71
GFRA1	3162.38	-1.62984	0.0895108	-18.2083	4.43802e-74	1.59111e-71
VEGFC	1246.09	-2.48492	0.13823	-17.9768	2.96168e-72	1.04382e-69
KRT81	394.131	-3.26756	0.181823	-17.9711	3.2843e-72	1.13823e-69
HNMT	495.203	-3.0467	0.170112	-17.9099	9.86387e-72	3.32253e-69
TLR3	200.987	-4.86926	0.271879	-17.9097	9.90655e-72	3.32253e-69
DPH1	1552.07	-1.76707	0.098677	-17.9076	1.0292e-71	3.39701e-69
BCAT1	894.258	-1.98358	0.112042	-17.704	3.90866e-70	1.26995e-67
CCDC80	5194.99	-1.44406	0.082026	-17.6049	2.26051e-69	7.12196e-67
COL16A1	3166.13	-1.36429	0.0775942	-17.5824	3.3607e-69	1.04302e-66
SLC15A3	447.263	-4.67136	0.265828	-17.5728	3.97686e-69	1.19848e-66
LGR5	1657.18	-3.14049	0.179157	-17.5292	8.57035e-69	2.54588e-66
LPAR1	1497.93	-2.30307	0.131809	-17.4728	2.30716e-68	6.75706e-66
APOBEC3C	1443.31	-1.64416	0.0948947	-17.3262	2.98341e-67	8.49822e-65
GLIPR1	856.134	-2.59771	0.149983	-17.3201	3.31849e-67	9.32495e-65
IFI16	1598.18	-2.57491	0.149203	-17.2578	9.78157e-67	2.71197e-64
FLRT2	487.056	-2.29594	0.133359	-17.2163	2.00547e-66	5.48708e-64
CLDN11	2603.51	-2.86187	0.16832	-17.0026	7.8605e-65	2.09553e-62
COL1A2	24449.4	-2.05458	0.121489	-16.9116	3.69405e-64	9.60175e-62
ZMYND8	766.753	-1.81577	0.107917	-16.8256	1.58535e-63	4.06986e-61
INHBA	221.42	-4.26256	0.253981	-16.783	3.25026e-63	8.24219e-61
TNS3	3152.69	-2.20129	0.131188	-16.7797	3.43613e-63	8.60853e-61
IFI44L	1227.05	-6.04602	0.360869	-16.754	5.29142e-63	1.30988e-60
USP18	984.968	-3.38724	0.20512	-16.5134	2.93706e-61	6.86216e-59
BRIX1	1316.9	-1.509	0.0916953	-16.4567	7.50623e-61	1.73427e-58
CCDC9B	320.658	-3.42913	0.209471	-16.3704	3.11175e-60	6.95761e-58
ZC3H7B	2334.57	-1.51527	0.0927665	-16.3342	5.63631e-60	1.24682e-57
FHL2	1660	-1.61873	0.0991892	-16.3196	7.15456e-60	1.56602e-57
SAMD9L	1356.24	-3.13972	0.193164	-16.2542	2.08645e-59	4.51934e-57
ARHGAP31	537.141	-2.24091	0.138772	-16.1481	1.17118e-58	2.48506e-56
AEN	546.845	-2.04598	0.126848	-16.1294	1.58621e-58	3.33168e-56
INSYN2B	165.308	-6.03952	0.376738	-16.0311	7.74928e-58	1.61139e-55
TGFB2	650.397	-3.10978	0.194264	-16.008	1.12295e-57	2.28928e-55
NEXN	401.307	-2.47539	0.154911	-15.9795	1.77701e-57	3.58749e-55
CDH6	1329.28	-1.81379	0.113712	-15.9508	2.81476e-57	5.57429e-55
NEK7	2778.15	-1.98334	0.124969	-15.8706	1.01192e-56	1.94832e-54
SEMA3D	354.829	-3.44065	0.216894	-15.8633	1.13772e-56	2.17044e-54
ELL2	8128.87	-1.95916	0.124354	-15.7547	6.37952e-56	1.1951e-53
PLEKHG4	440.531	-2.4576	0.155999	-15.7539	6.45701e-56	1.19881e-53
COL6A3	33872.5	-1.91587	0.123143	-15.5581	1.40211e-54	2.49192e-52
TRIP6	1651.45	-1.48857	0.0957682	-15.5435	1.76091e-54	3.10309e-52
FGF2	2825.96	-1.67289	0.108205	-15.4603	6.42935e-54	1.12346e-51
JADE2	557.683	-2.41467	0.156329	-15.4461	8.01918e-54	1.37811e-51
HAS2	178.741	-6.69898	0.434555	-15.4157	1.28274e-53	2.18633e-51
GTF3C6	283.668	-2.48481	0.16152	-15.3839	2.10002e-53	3.55022e-51
MARCKS	4430.32	-1.92392	0.126231	-15.2412	1.88272e-52	3.13194e-50
ITGA5	7399.49	-1.14884	0.0755265	-15.2111	2.98591e-52	4.9277e-50
HDAC7	1639.41	-1.51553	0.100113	-15.1382	9.07271e-52	1.47389e-49
APOL6	1028.02	-2.73205	0.182015	-15.01	6.31121e-51	1.01733e-48
PBX2	893.343	-1.64958	0.110126	-14.979	1.00713e-50	1.61095e-48
LRRC41	1371.99	-1.34452	0.0899167	-14.9529	1.49008e-50	2.36525e-48
IFI44	1471.2	-2.42492	0.163251	-14.854	6.55605e-50	1.01736e-47
OASL	1116.89	-2.97821	0.201565	-14.7754	2.11004e-49	3.20265e-47
NPR2	755.611	-1.46991	0.0997872	-14.7304	4.11086e-49	6.1943e-47
COL3A1	7920.31	-2.2992	0.156231	-14.7167	5.03856e-49	7.53754e-47
MALL	1384.27	-1.58049	0.107626	-14.685	8.03784e-49	1.17703e-46
KRT7	143.77	-4.59383	0.314809	-14.5924	3.13743e-48	4.46848e-46
VCAM1	516.239	-3.74272	0.257555	-14.5317	7.62649e-48	1.07152e-45
LOX	5283.55	-2.06617	0.142844	-14.4646	2.0286e-47	2.81218e-45
RNF213	6761.56	-1.5609	0.107942	-14.4605	2.15233e-47	2.96394e-45
CALHM2	841.633	-1.61696	0.111982	-14.4394	2.92223e-47	3.94576e-45
DKK1	11353.5	-1.83513	0.127531	-14.3896	6.01255e-47	7.96337e-45
CDC42EP3	1450.45	-1.65751	0.115928	-14.2978	2.2599e-46	2.9555e-44
MYOF	7143.52	-1.56622	0.109684	-14.2793	2.94453e-46	3.77955e-44
PTPA	2053.94	-1.23442	0.0864636	-14.2768	3.05396e-46	3.89595e-44
XBP1	1125.07	-1.32124	0.0926885	-14.2546	4.19691e-46	5.32137e-44
SHISA5	2354.18	-1.40653	0.0988841	-14.2241	6.49601e-46	8.18655e-44
ANP32A	1644.94	-1.40859	0.0990887	-14.2154	7.35052e-46	9.20763e-44
ELFN2	424.352	-2.91126	0.204956	-14.2043	8.61108e-46	1.07221e-43
HDGF	4958.52	-1.30756	0.0921889	-14.1835	1.15943e-45	1.43507e-43
RIN1	451.928	-1.86039	0.131241	-14.1753	1.3022e-45	1.60225e-43
RND3	8263.72	-1.67128	0.118324	-14.1246	2.67773e-45	3.27533e-43
PARP10	1110.7	-2.74577	0.195675	-14.0323	9.89196e-45	1.18898e-42
BNC2	156.688	-2.94067	0.209615	-14.029	1.03664e-44	1.23884e-42
UBA7	622.326	-2.90574	0.208618	-13.9285	4.25198e-44	4.96718e-42
ALPK2	841.487	-2.41628	0.173821	-13.901	6.24774e-44	7.25785e-42
TXNRD2	470.52	-1.68288	0.121082	-13.8987	6.45373e-44	7.45549e-42
WNT2	1438.56	-2.02087	0.145579	-13.8816	8.18451e-44	9.40269e-42
AURKA	2221.27	-1.27843	0.0921943	-13.8667	1.00846e-43	1.1522e-41
AMPD2	1026.88	-1.41753	0.102254	-13.8628	1.06477e-43	1.20988e-41
RBMS3	325.29	-2.54215	0.183625	-13.8443	1.37724e-43	1.55643e-41
MFAP2	419.161	-2.23664	0.161592	-13.8412	1.43692e-43	1.61509e-41
OSR1	201.672	-2.91471	0.211057	-13.8101	2.21648e-43	2.47792e-41
ANKRD28	1869.61	-2.10532	0.15247	-13.8081	2.2777e-43	2.53275e-41
TEAD2	892.076	-1.72244	0.125619	-13.7116	8.65449e-43	9.47166e-41
CSF1	1393.14	-2.01873	0.147652	-13.6723	1.4868e-42	1.61024e-40
UBE2L6	1374.78	-2.22326	0.162638	-13.67	1.53399e-42	1.65274e-40
DDX60	1371.39	-2.18628	0.160208	-13.6465	2.11876e-42	2.25936e-40
LTBR	1525.19	-1.23827	0.0908339	-13.6323	2.57364e-42	2.73042e-40
DHX58	338.436	-3.13976	0.23074	-13.6074	3.62079e-42	3.80257e-40
ACTA2	567.936	-2.27877	0.167685	-13.5896	4.61713e-42	4.82455e-40
TNC	1387.46	-1.74844	0.128855	-13.569	6.11274e-42	6.35542e-40
GALNT5	367.802	-2.62214	0.193414	-13.5572	7.18522e-42	7.39651e-40
SERPINH1	6978.38	-1.70297	0.125822	-13.5347	9.75377e-42	9.89365e-40
ADRA1D	188.427	-3.19204	0.236321	-13.5073	1.4169e-41	1.43024e-39
CCBE1	442.4	-2.10021	0.155726	-13.4866	1.87619e-41	1.88471e-39
VPS35L	816.943	-1.54554	0.115824	-13.3438	1.28695e-40	1.25051e-38
PYCR1	651.308	-2.23928	0.168039	-13.3259	1.63558e-40	1.57455e-38
NREP	1233.43	-2.1062	0.158095	-13.3224	1.7161e-40	1.63691e-38
DAB2	3810.3	-1.52325	0.114432	-13.3114	1.98663e-40	1.87772e-38
CASP1	102.943	-4.10456	0.308436	-13.3077	2.08941e-40	1.96593e-38
LAMA4	2468.38	-1.53259	0.115204	-13.3033	2.21552e-40	2.0752e-38
EMILIN1	3937.2	-1.2957	0.0976747	-13.2654	3.67267e-40	3.42464e-38
TSPAN8	211.852	-4.16284	0.313971	-13.2587	4.0199e-40	3.73169e-38
ZEB2	669.595	-1.7453	0.131726	-13.2495	4.54362e-40	4.19911e-38
ZNF827	262.634	-2.41693	0.18272	-13.2275	6.0869e-40	5.60049e-38
CILK1	358.724	-2.36025	0.178729	-13.2058	8.12802e-40	7.4129e-38
GDF15	167.73	-4.19661	0.317978	-13.1978	9.03399e-40	8.20318e-38
UBE2E1	673.917	-1.45759	0.110482	-13.193	9.6249e-40	8.68532e-38
PCDH18	755.8	-2.22491	0.168646	-13.1928	9.64849e-40	8.68532e-38
SASH1	1360.34	-1.76792	0.134367	-13.1574	1.54316e-39	1.37131e-37
SYNC	537.936	-1.88993	0.143686	-13.1533	1.63008e-39	1.44059e-37
TLE5	3444.21	-0.968205	0.0737339	-13.1311	2.18541e-39	1.9014e-37
ADAMTS1	3956.41	-1.66083	0.126695	-13.1088	2.93016e-39	2.51775e-37
HERC6	1710.62	-2.56198	0.195457	-13.1077	2.97609e-39	2.5467e-37
PLEKHA4	891.75	-2.36776	0.181032	-13.0792	4.32781e-39	3.65823e-37
IFIH1	561.57	-3.15535	0.241899	-13.0441	6.86649e-39	5.78064e-37
CITED2	11699.4	-1.20971	0.0927631	-13.0408	7.16983e-39	6.01167e-37
TCF4	940.384	-1.80713	0.138636	-13.0351	7.73136e-39	6.41436e-37
TMEM94	729.224	-1.68273	0.129094	-13.0349	7.74264e-39	6.41436e-37
ALDH1B1	476.826	-1.65588	0.127238	-13.0141	1.01793e-38	8.3663e-37
SSTR1	1613.98	-2.43117	0.187347	-12.9769	1.65527e-38	1.34452e-36
FMNL1	283.911	-2.43124	0.187389	-12.9743	1.71207e-38	1.38524e-36
MKX	1840.99	-2.06468	0.159249	-12.9651	1.93052e-38	1.55594e-36
ENSG00000297167	97.7998	-4.41369	0.341736	-12.9155	3.68024e-38	2.93207e-36
JPH2	134.035	-3.13731	0.243006	-12.9104	3.93043e-38	3.10758e-36
SSC5D	873.222	-1.72614	0.134402	-12.8431	9.40133e-38	7.2137e-36
ZBTB2	489.627	-1.67878	0.130865	-12.8284	1.1369e-37	8.65958e-36
PLAU	1200.78	-1.14322	0.089722	-12.7418	3.46218e-37	2.58038e-35
LYPD6B	112.107	-3.65802	0.287403	-12.7278	4.14315e-37	3.07688e-35
NRXN3	608.843	-1.60167	0.126128	-12.6988	6.00518e-37	4.41243e-35
RTP4	117.038	-6.30063	0.496618	-12.6871	6.97388e-37	5.10616e-35
KRTAP1-5	101.448	-4.86232	0.383352	-12.6837	7.28167e-37	5.31281e-35
POSTN	10026.2	-1.91559	0.151369	-12.6551	1.04806e-36	7.56714e-35
PRR16	381.983	-2.04322	0.16174	-12.6327	1.39389e-36	9.99469e-35
CC2D2A	228.26	-2.26064	0.179269	-12.6104	1.85159e-36	1.31856e-34
SLC6A9	305.172	-2.29186	0.181987	-12.5935	2.29156e-36	1.6263e-34
ZNF521	398.617	-2.00393	0.159485	-12.5649	3.29086e-36	2.31966e-34
PSG5	120.619	-3.7402	0.298004	-12.5509	3.93184e-36	2.76212e-34
IFIT2	1992.28	-2.21265	0.176316	-12.5493	4.01e-36	2.80754e-34
MRPL3	1107.97	-1.31825	0.105254	-12.5245	5.48324e-36	3.81332e-34
CEP41	325.739	-1.73577	0.13912	-12.4768	9.99696e-36	6.86062e-34
ABCC9	515.366	-2.68888	0.216179	-12.4382	1.62176e-35	1.10931e-33
STING1	1244.66	-1.27529	0.102772	-12.4089	2.33929e-35	1.58965e-33
SNTB1	110.984	-3.12886	0.252195	-12.4065	2.40943e-35	1.63197e-33
SLITRK5	321.745	-1.74493	0.140856	-12.388	3.03335e-35	2.02815e-33
PARP12	936.697	-1.98291	0.1602	-12.3777	3.45203e-35	2.29334e-33
ENSG00000259807	95.6875	-4.09756	0.331518	-12.36	4.30191e-35	2.84885e-33
OLFM3	109.692	-5.68253	0.460699	-12.3346	5.90001e-35	3.88243e-33
APOBEC3B	640.889	-1.60711	0.130553	-12.3101	7.99596e-35	5.24504e-33
DCLK2	438.41	-2.06279	0.16781	-12.2924	9.95211e-35	6.44686e-33
DAXX	1255.69	-1.23039	0.10011	-12.2903	1.02097e-34	6.59317e-33
DDR2	1605.08	-1.71595	0.140374	-12.2241	2.31131e-34	1.47427e-32
MAPK3	723.76	-1.41579	0.116235	-12.1804	3.95467e-34	2.4995e-32
C6orf132	274.842	-2.13768	0.175633	-12.1713	4.42233e-34	2.77819e-32
VPS52	942.991	-1.37108	0.112694	-12.1664	4.69586e-34	2.94114e-32
PHF19	1621.81	-1.2595	0.103727	-12.1424	6.29586e-34	3.90794e-32
TRAF3IP2	149.827	-2.67563	0.2208	-12.1179	8.49171e-34	5.23967e-32
ANXA6	4710.22	-1.07713	0.0889174	-12.1138	8.9291e-34	5.49325e-32
COMT	1281.69	-1.53903	0.127187	-12.1005	1.04951e-33	6.43278e-32
TBL1XR1	1393.19	-1.27195	0.105117	-12.1003	1.05182e-33	6.43278e-32
GPX8	1159.21	-1.69466	0.140185	-12.0887	1.21191e-33	7.39014e-32
PPME1	3320.71	-1.0286	0.0853023	-12.0583	1.75359e-33	1.0631e-31
DIO2	611.417	-8.13369	0.674767	-12.0541	1.84578e-33	1.11573e-31
TNFRSF14	125.379	-3.11018	0.258199	-12.0457	2.04393e-33	1.23193e-31
MAML2	685.671	-1.61267	0.133999	-12.035	2.32714e-33	1.39857e-31
TRIM69	412.321	-1.79122	0.14899	-12.0224	2.70981e-33	1.61919e-31
CNN2	5201.22	-1.44637	0.120354	-12.0177	2.86893e-33	1.70935e-31
ARSI	483.518	-1.56589	0.130675	-11.983	4.36016e-33	2.58306e-31
MAGED2	1895.69	-1.30457	0.109265	-11.9395	7.36714e-33	4.31527e-31
CREB3L1	2748.2	-1.35386	0.113404	-11.9384	7.46752e-33	4.36179e-31
KRT80	100.668	-3.83718	0.321555	-11.9332	7.94646e-33	4.61561e-31
FOXM1	3529.51	-1.05556	0.0884819	-11.9297	8.28651e-33	4.79972e-31
FRMD6	2992.59	-1.28675	0.107909	-11.9244	8.82805e-33	5.09918e-31
INPPL1	4050.35	-1.18375	0.0993183	-11.9187	9.45646e-33	5.44702e-31
MED12L	351.405	-2.11164	0.177208	-11.9162	9.75107e-33	5.57043e-31
ZC3HAV1	2532.79	-0.921432	0.0779706	-11.8177	3.16269e-32	1.77264e-30
VAMP8	245.008	-2.0122	0.1705	-11.8017	3.82315e-32	2.12563e-30
ACTR3	5339.19	-1.08353	0.0920026	-11.7771	5.11981e-32	2.83142e-30
NME4	1965.54	-1.00456	0.085465	-11.7541	6.72864e-32	3.71128e-30
HDAC9	129.688	-3.36658	0.28646	-11.7523	6.86961e-32	3.77901e-30
FST	332.205	-2.62762	0.223817	-11.7401	7.94394e-32	4.3478e-30
SBF2-AS1	182.631	-3.37709	0.287894	-11.7304	8.90867e-32	4.86212e-30
PDLIM2	513.373	-1.61471	0.137676	-11.7283	9.12544e-32	4.96739e-30
RARG	638.974	-1.48447	0.126635	-11.7225	9.77849e-32	5.30898e-30
PDCD1LG2	79.4785	-4.47066	0.381734	-11.7115	1.11344e-31	6.01375e-30
TGFB1I1	1088.84	-2.0094	0.171579	-11.7112	1.11702e-31	6.01428e-30
YAP1	3077.31	-0.88155	0.0752753	-11.711	1.11933e-31	6.01428e-30
CAMTA2	753.848	-1.75307	0.149879	-11.6966	1.32733e-31	7.11354e-30
IRS1	1001.38	-1.50513	0.128721	-11.6929	1.38583e-31	7.40795e-30
RGS4	146.1	-3.74632	0.320433	-11.6914	1.4103e-31	7.51757e-30
COA7	395.159	-1.56568	0.13392	-11.6912	1.41357e-31	7.51757e-30
APOBEC3G	378.29	-2.1884	0.188165	-11.6302	2.89362e-31	1.53104e-29
CLIC1	5533.2	-0.957418	0.0823478	-11.6265	3.02172e-31	1.59476e-29
TRIM14	1719.24	-1.85531	0.159592	-11.6253	3.06465e-31	1.61332e-29
LPIN3	486.58	-1.5482	0.13319	-11.624	3.11248e-31	1.63437e-29
FAM171A1	624.361	-1.71704	0.147801	-11.6172	3.36938e-31	1.76481e-29
STAT6	1567.18	-1.12059	0.096824	-11.5735	5.6147e-31	2.89707e-29
SMARCAL1	356.425	-1.62584	0.140705	-11.555	6.9675e-31	3.55976e-29
POLR3D	468.244	-1.74649	0.151267	-11.5457	7.75655e-31	3.95318e-29
TLL1	218.838	-3.92178	0.339731	-11.5438	7.93367e-31	4.03356e-29
PCGF2	959.382	-1.16542	0.101092	-11.5284	9.49357e-31	4.80315e-29
GPR87	235.303	-2.48792	0.216533	-11.4898	1.48463e-30	7.45687e-29
PLAAT4	169.011	-2.52345	0.220053	-11.4675	1.92211e-30	9.60778e-29
GALNT3	184.522	-2.76448	0.241086	-11.4668	1.93751e-30	9.66155e-29
SP110	704.734	-1.92309	0.167872	-11.4557	2.20185e-30	1.09534e-28
OAS2	4259.46	-4.4436	0.388479	-11.4384	2.68649e-30	1.33324e-28
PSMB8	1092.83	-1.64282	0.143846	-11.4207	3.29608e-30	1.63187e-28
SYNPO	1535.31	-1.10146	0.0965218	-11.4115	3.66476e-30	1.8101e-28
KAT2A	977.414	-1.23677	0.108558	-11.3927	4.54659e-30	2.24033e-28
MED24	1198.94	-1.04514	0.0918596	-11.3775	5.41053e-30	2.65973e-28
DNALI1	195.663	-2.41386	0.212879	-11.3391	8.39619e-30	4.08474e-28
SPOPL	1408.25	-1.44827	0.127724	-11.339	8.40757e-30	4.08474e-28
MYLK	2137.81	-1.21017	0.10676	-11.3354	8.76567e-30	4.2488e-28
FLOT1	2849.86	-0.908706	0.0803509	-11.3092	1.18142e-29	5.67356e-28
ADAM19	1058.29	-1.30594	0.115562	-11.3008	1.30038e-29	6.21613e-28
PREX2	477.824	-2.72973	0.24255	-11.2543	2.20507e-29	1.04447e-27
MEST	3930.81	-1.38291	0.123167	-11.2279	2.97405e-29	1.40232e-27
DDX21	3131.25	-1.01224	0.0902334	-11.218	3.32721e-29	1.56529e-27
ADAMTS6	127.636	-3.34102	0.297937	-11.2138	3.48704e-29	1.63678e-27
ADAMTSL1	1687.15	-1.39581	0.124611	-11.2013	4.01634e-29	1.87676e-27
MUC1	191.727	-2.74901	0.245545	-11.1955	4.28803e-29	1.99922e-27
TRPC6	187.943	-2.29549	0.20526	-11.1834	4.91934e-29	2.28843e-27
ADAR	9066.53	-1.08593	0.0972404	-11.1675	5.87981e-29	2.72305e-27
ARID5B	2381.53	-1.17873	0.105627	-11.1594	6.44288e-29	2.97718e-27
UROD	739.791	-1.49499	0.13398	-11.1583	6.52266e-29	3.00071e-27
TSKU	496.689	-1.71371	0.153598	-11.1571	6.61038e-29	3.03436e-27
SYNPO2	331.171	-2.45749	0.220369	-11.1517	7.02365e-29	3.21696e-27
EHMT2	1808.17	-1.11973	0.100551	-11.136	8.38339e-29	3.8313e-27
S100A16	2138.14	-1.02965	0.0925435	-11.1261	9.36082e-29	4.25928e-27
NACC2	902.58	-1.1018	0.0990356	-11.1253	9.45034e-29	4.29062e-27
IFRD2	459.765	-1.60431	0.144246	-11.122	9.80333e-29	4.44119e-27
MOK	350.026	-1.69427	0.152388	-11.1181	1.02376e-28	4.6178e-27
LZTS2	1607.01	-1.00261	0.0901926	-11.1164	1.04425e-28	4.70001e-27
PON2	845.424	-1.39793	0.125759	-11.116	1.04883e-28	4.71043e-27
ARHGEF40	945.962	-1.22527	0.110313	-11.1073	1.15613e-28	5.18117e-27
CRIM1	11758.9	-0.790349	0.0712331	-11.0952	1.32298e-28	5.87819e-27
SP100	1516.82	-1.81568	0.16367	-11.0936	1.34799e-28	5.96385e-27
ANP32B	2290.74	-0.853152	0.0770214	-11.0768	1.62567e-28	7.13167e-27
ZFP64	561.568	-1.43494	0.129581	-11.0737	1.68299e-28	7.36761e-27
RUNX2	357.055	-1.8461	0.166789	-11.0685	1.78449e-28	7.7792e-27
SPATA18	136.701	-3.71391	0.335808	-11.0596	1.96977e-28	8.5689e-27
ENSG00000233251	165.775	-2.37658	0.215556	-11.0253	2.8847e-28	1.23935e-26
SULF1	4544.38	-3.02194	0.274137	-11.0234	2.94581e-28	1.263e-26
PPRC1	1519.47	-1.28571	0.116768	-11.0108	3.39132e-28	1.44803e-26
ADA2	192.551	-2.03125	0.184992	-10.9802	4.75659e-28	2.01854e-26
LIMS2	530.825	-1.65312	0.150582	-10.9782	4.86637e-28	2.06092e-26
AGPAT3	1842.14	-1.13775	0.103921	-10.9482	6.7771e-28	2.85269e-26
ABLIM1	1334.18	-1.06055	0.0970093	-10.9325	8.06356e-28	3.37372e-26
ACTN1	15210.3	-1.20579	0.110479	-10.9141	9.86563e-28	4.11114e-26
NUPR1	243.096	-2.81123	0.257592	-10.9135	9.9339e-28	4.13131e-26
RAC2	356.691	-1.88675	0.172995	-10.9064	1.07415e-27	4.45826e-26
MYD88	1188.17	-1.28234	0.11769	-10.8959	1.20579e-27	4.97485e-26
KDELR1	3571.65	-0.917528	0.0845828	-10.8477	2.04537e-27	8.3559e-26
DEF6	116.183	-2.81205	0.259348	-10.8428	2.15828e-27	8.78265e-26
SMURF2	1676.82	-1.08612	0.100195	-10.84	2.22457e-27	9.03473e-26
LRP10	3960.81	-0.90334	0.0833609	-10.8365	2.31158e-27	9.3698e-26
LY6K	149.61	-2.85442	0.263969	-10.8135	2.97263e-27	1.19793e-25
GAL3ST4	114.07	-3.14642	0.291791	-10.7831	4.13672e-27	1.6606e-25
MRPL15	445.55	-1.51758	0.141028	-10.7609	5.26809e-27	2.10259e-25
FBXL19	393.583	-1.57445	0.146408	-10.7539	5.68275e-27	2.26374e-25
TPM4	16861.9	-1.17158	0.109186	-10.7301	7.3508e-27	2.91148e-25
SORBS3	2121.97	-0.996931	0.092948	-10.7257	7.71074e-27	3.04823e-25
EIF2AK2	4108.78	-0.991786	0.0925513	-10.7161	8.55658e-27	3.37619e-25
TRPV2	335.277	-2.55698	0.238618	-10.7158	8.58284e-27	3.38014e-25
PARP3	218.079	-2.56	0.238986	-10.7119	8.94933e-27	3.51781e-25
ZNF358	268.263	-1.90868	0.178234	-10.7088	9.25138e-27	3.62968e-25
FAS	219.184	-2.23986	0.209496	-10.6917	1.11371e-26	4.34492e-25
CBS	922.456	-1.65374	0.154937	-10.6736	1.35274e-26	5.24793e-25
ISG20	111.715	-3.89356	0.364842	-10.6719	1.37796e-26	5.33581e-25
BTN2A1	681.536	-1.27114	0.119361	-10.6495	1.75286e-26	6.73735e-25
TNFRSF11B	84.6782	-3.93504	0.369656	-10.6451	1.83694e-26	7.00868e-25
KIRREL1	2386.64	-0.94352	0.0886688	-10.6409	1.92163e-26	7.3184e-25
MEX3A	153.63	-2.67412	0.251427	-10.6358	2.0316e-26	7.6949e-25
CLCF1	224.391	-2.14885	0.202138	-10.6306	2.14696e-26	8.11706e-25
ENSG00000289754	88.8399	-3.39571	0.319564	-10.6261	2.2538e-26	8.50555e-25
ADGRG1	214.24	-2.01365	0.189669	-10.6167	2.49256e-26	9.38954e-25
STAT2	2808.93	-1.24186	0.117087	-10.6063	2.78533e-26	1.04546e-24
GDF5	78.5238	-5.46929	0.515711	-10.6053	2.81413e-26	1.05436e-24
NR2F1	761.918	-1.92899	0.181894	-10.6051	2.82236e-26	1.05554e-24
HOMER3	444.78	-1.49084	0.141024	-10.5716	4.03736e-26	1.49916e-24
PTCH1	741.77	-2.00501	0.19006	-10.5494	5.11265e-26	1.89505e-24
LRP1	9536.23	-1.08811	0.103269	-10.5367	5.85396e-26	2.15828e-24
PDLIM1	3459.36	-0.844425	0.0802299	-10.5251	6.62157e-26	2.43697e-24
TMCO4	212.779	-2.31741	0.221063	-10.483	1.03375e-25	3.7778e-24
MB21D2	994.61	-1.32688	0.126638	-10.4777	1.0935e-25	3.98915e-24
TNFSF12	111.924	-2.5443	0.243029	-10.4691	1.19747e-25	4.34559e-24
FKBP8	3237.75	-0.785383	0.075398	-10.4165	2.08472e-25	7.43562e-24
NDST1	4026.39	-1.24518	0.11998	-10.3783	3.11426e-25	1.10697e-23
IFI35	1487.74	-1.666	0.160599	-10.3737	3.26793e-25	1.15961e-23
B4GALT2	1223.54	-0.923043	0.0892319	-10.3443	4.44098e-25	1.57318e-23
PAPPA	73.8983	-4.16867	0.403073	-10.3422	4.53863e-25	1.60504e-23
WARS1	5315.71	-1.06561	0.103043	-10.3414	4.576e-25	1.61551e-23
STAP2	104.604	-2.61643	0.253512	-10.3207	5.68005e-25	1.99175e-23
DNMT3A	392.906	-1.37871	0.133675	-10.3139	6.09787e-25	2.13108e-23
SEMA3A	304.873	-2.30846	0.224111	-10.3005	7.00836e-25	2.44517e-23
PLXNB3	279.907	-2.40405	0.233985	-10.2744	9.19182e-25	3.18558e-23
CFLAR	562.698	-1.25656	0.122429	-10.2636	1.02765e-24	3.54377e-23
KCNE4	177.759	-2.73247	0.266263	-10.2623	1.04226e-24	3.58822e-23
TBX15	243.209	-1.78027	0.173639	-10.2527	1.15079e-24	3.94878e-23
DTX3	371.105	-1.37706	0.134551	-10.2345	1.38925e-24	4.74351e-23
ZNF710	225.368	-1.93928	0.189848	-10.2149	1.69973e-24	5.75639e-23
CCDC86	535.842	-1.32507	0.129773	-10.2107	1.77632e-24	5.99622e-23
PLP2	2326.98	-1.06054	0.10441	-10.1574	3.07061e-24	1.02324e-22
WSB2	1849.12	-1.03777	0.102495	-10.125	4.2784e-24	1.4189e-22
MRGPRF	342.659	-1.76837	0.174741	-10.12	4.50621e-24	1.48734e-22
INTS3	1583.02	-0.944904	0.0933953	-10.1173	4.63236e-24	1.52655e-22
CUL7	1122.29	-1.16164	0.114878	-10.1119	4.89056e-24	1.60909e-22
APOL1	1976.04	-1.43828	0.142245	-10.1113	4.92449e-24	1.61588e-22
PLSCR1	2398.15	-1.56269	0.15455	-10.1112	4.92675e-24	1.61588e-22
ZMYM3	1017.19	-1.13943	0.113002	-10.0832	6.55307e-24	2.12913e-22
EVA1A	394.222	-1.78015	0.176727	-10.0729	7.27807e-24	2.35366e-22
STRA6	62.6936	-4.20411	0.417395	-10.0722	7.3284e-24	2.36625e-22
DSP	1608.62	-1.10834	0.110243	-10.0536	8.85304e-24	2.8409e-22
SLC35C1	407.973	-1.48935	0.148394	-10.0365	1.0537e-23	3.36266e-22
LRRC8D	881.543	-1.2003	0.119594	-10.0364	1.05437e-23	3.36266e-22
APOL3	332.348	-2.38825	0.238124	-10.0294	1.1319e-23	3.6044e-22
MX2	1931.08	-4.28879	0.427768	-10.026	1.17192e-23	3.72615e-22
CDK2AP1	3313.16	-0.81593	0.0819403	-9.95761	2.33601e-23	7.35985e-22
LARP1	4960.14	-0.916947	0.092226	-9.94239	2.72223e-23	8.53788e-22
TACSTD2	192.221	-2.62285	0.264027	-9.93401	2.96098e-23	9.25873e-22
EMP3	1643.13	-1.05576	0.106331	-9.92905	3.11201e-23	9.70182e-22
ZYX	5496.15	-1.08194	0.109242	-9.90404	3.99784e-23	1.23523e-21
ENSG00000260604	76.9232	-4.02129	0.406126	-9.90159	4.097e-23	1.26399e-21
FOXL1	99.7691	-2.58722	0.26164	-9.88849	4.67029e-23	1.43873e-21
SBNO2	1537.79	-0.851355	0.0861757	-9.8793	5.11881e-23	1.57224e-21
ZNF281	983.257	-1.35893	0.137742	-9.86578	5.85751e-23	1.79383e-21
IRAK1	2788.88	-1.08745	0.110476	-9.84335	7.323e-23	2.22949e-21
COL27A1	255.442	-2.53869	0.258025	-9.83893	7.65185e-23	2.32281e-21
ARHGAP6	322.375	-1.90046	0.193173	-9.83813	7.71283e-23	2.33791e-21
ARSJ	453.569	-1.37788	0.140642	-9.79708	1.15887e-22	3.48734e-21
DENND4B	1193.7	-1.14573	0.117022	-9.79072	1.23414e-22	3.70315e-21
USF2	754.45	-1.13785	0.116292	-9.78445	1.31308e-22	3.93433e-21
NUAK1	1016.58	-1.28294	0.131319	-9.76965	1.51983e-22	4.53421e-21
ERAP2	791.409	-1.60111	0.16438	-9.74025	2.03061e-22	6.00634e-21
ANKRD37	165.56	-2.4029	0.247006	-9.72809	2.28844e-22	6.74021e-21
RGMB	966.032	-1.08062	0.111262	-9.71236	2.67075e-22	7.84401e-21
PABPC4L	256.731	-1.72596	0.177729	-9.71121	2.70109e-22	7.92192e-21
PLIN2	908.398	-1.03615	0.106756	-9.70575	2.84968e-22	8.34595e-21
TRIB3	179.135	-2.08926	0.216596	-9.6459	5.11581e-22	1.48365e-20
GBP3	895.097	-1.93171	0.200517	-9.63363	5.76551e-22	1.6628e-20
MLKL	130.549	-2.66041	0.276539	-9.6204	6.55777e-22	1.87827e-20
TOR1A	1259.15	-0.81525	0.084842	-9.60904	7.32294e-22	2.09167e-20
MVP	2485.3	-0.979419	0.102206	-9.58278	9.44639e-22	2.67249e-20
IFIT1	3186.74	-3.56487	0.372026	-9.58232	9.48853e-22	2.68077e-20
KLF4	242.718	-1.81971	0.190047	-9.57505	1.01808e-21	2.86855e-20
AMER1	100.133	-2.50494	0.261626	-9.57451	1.02346e-21	2.87982e-20
PPIL1	520.347	-1.33722	0.139904	-9.5581	1.19941e-21	3.35673e-20
PML	1940.19	-1.25792	0.131657	-9.55448	1.24204e-21	3.47138e-20
ICAM1	1249.04	-1.44787	0.15158	-9.55185	1.27406e-21	3.55132e-20
ETV6	166.65	-1.8602	0.194914	-9.5437	1.37829e-21	3.81457e-20
CARM1	1331.27	-0.913907	0.0958198	-9.53777	1.45943e-21	4.02485e-20
SLC25A43	271.09	-1.68889	0.177103	-9.53624	1.48104e-21	4.07903e-20
NRP1	2360.49	-1.49921	0.157254	-9.53372	1.5174e-21	4.17366e-20
PKIG	660.513	-1.36908	0.144069	-9.50296	2.04011e-21	5.58184e-20
IFITM3	11340.9	-1.42297	0.149927	-9.49112	2.28565e-21	6.22906e-20
MX1	8497.22	-3.19531	0.337943	-9.45518	3.22455e-21	8.69667e-20
VASP	1531.41	-1.18888	0.125962	-9.43845	3.78352e-21	1.01647e-19
FHIP2A	750.997	-1.14147	0.121029	-9.43132	4.0497e-21	1.08657e-19
ROBO3	287.385	-1.73156	0.183629	-9.42962	4.11563e-21	1.1e-19
ZFHX3	455.16	-1.17475	0.124921	-9.40394	5.25582e-21	1.39222e-19
COL5A2	27826	-0.73474	0.0785655	-9.35194	8.60548e-21	2.27084e-19
FOSL1	1858.66	-1.57394	0.168324	-9.35067	8.70944e-21	2.29536e-19
SH3TC1	89.1306	-3.09453	0.330991	-9.34929	8.82421e-21	2.32267e-19
LTBP2	1785.34	-1.24303	0.133327	-9.32312	1.12969e-20	2.9662e-19
EPHA2	3456.9	-0.896211	0.0961628	-9.31973	1.16642e-20	3.05858e-19
FJX1	139.119	-2.06019	0.221265	-9.31096	1.26686e-20	3.30113e-19
DCTD	1582.18	-0.86378	0.0929815	-9.28981	1.54562e-20	4.00245e-19
PAMR1	191.057	-1.83289	0.19732	-9.28892	1.55869e-20	4.03127e-19
SHFL	689.666	-1.87122	0.201917	-9.26727	1.90963e-20	4.90837e-19
WNT5B	239.593	-1.62782	0.175688	-9.26537	1.94393e-20	4.99039e-19
MSRB3	901.059	-1.09149	0.118118	-9.24067	2.4495e-20	6.25736e-19
CYB561	623.29	-1.23108	0.133261	-9.23809	2.50931e-20	6.39442e-19
TCEA3	517.235	-1.17515	0.127384	-9.22521	2.83e-20	7.20283e-19
C11orf68	580.497	-1.11357	0.120728	-9.2238	2.8676e-20	7.28958e-19
STAT1	12132.3	-1.19673	0.129815	-9.21872	3.00677e-20	7.62472e-19
ANK1	98.767	-3.33262	0.361928	-9.20797	3.3234e-20	8.41738e-19
MFSD10	1069.48	-0.860928	0.0935753	-9.20038	3.56699e-20	9.00145e-19
FZD2	853.106	-1.03462	0.112556	-9.19201	3.85581e-20	9.7185e-19
NRAS	1519.88	-1.15063	0.125216	-9.18917	3.95896e-20	9.96643e-19
ZBTB38	1159.15	-1.52499	0.165979	-9.18784	4.00798e-20	1.00776e-18
CAV2	1640.19	-0.86983	0.0946812	-9.18694	4.04188e-20	1.01506e-18
FIBIN	60.9157	-3.91268	0.426244	-9.17944	4.3335e-20	1.08698e-18
VCAN	988.167	-1.66716	0.181985	-9.16098	5.14293e-20	1.28691e-18
NCOR2	5562.01	-1.06488	0.116247	-9.16052	5.16482e-20	1.29083e-18
OAF	851.678	-1.29078	0.140972	-9.1563	5.37074e-20	1.33908e-18
ACTG2	132.063	-2.51754	0.275071	-9.15235	5.57093e-20	1.38733e-18
ANGPT1	79.2155	-5.18685	0.567112	-9.14606	5.90453e-20	1.46865e-18
KAZN	566.789	-1.10274	0.120729	-9.13395	6.60475e-20	1.63499e-18
TYMP	150.263	-2.23114	0.244725	-9.11691	7.72953e-20	1.90662e-18
ARID3A	363.614	-1.27128	0.139484	-9.1142	7.92509e-20	1.95023e-18
SLC9A8	394.408	-1.25007	0.137516	-9.09036	9.87123e-20	2.4234e-18
NME1	1516.19	-1.09848	0.12089	-9.08663	1.02157e-19	2.50502e-18
TNFRSF1A	2433.74	-0.83799	0.0922669	-9.08224	1.06361e-19	2.60504e-18
TEAD3	1112.22	-0.870082	0.095832	-9.07924	1.09334e-19	2.67155e-18
TOX	212.683	-2.86566	0.315667	-9.07811	1.10472e-19	2.69619e-18
BRSK1	69.467	-3.40943	0.375618	-9.07685	1.11764e-19	2.72134e-18
PSMB5	2278.9	-0.761526	0.0839749	-9.0685	1.20667e-19	2.93469e-18
MAPK13	102.36	-2.61673	0.288759	-9.06197	1.28112e-19	3.11209e-18
IFITM2	2796.84	-1.23056	0.136042	-9.04539	1.49133e-19	3.6101e-18
TRIP13	1126.58	-0.81276	0.0898709	-9.04363	1.5155e-19	3.66435e-18
TMEM43	3072.42	-0.729669	0.0808701	-9.02273	1.83455e-19	4.42035e-18
SLC38A11	43.8046	-5.63333	0.624671	-9.01807	1.91425e-19	4.60706e-18
ATOH8	686.749	-2.02062	0.224232	-9.01128	2.03661e-19	4.89587e-18
SEMA4C	539.929	-1.23248	0.13694	-9.00015	2.25408e-19	5.40615e-18
WDR46	1015.27	-0.887895	0.0987501	-8.99133	2.4425e-19	5.83156e-18
MIR34AHG	59.684	-3.51952	0.391435	-8.99133	2.44267e-19	5.83156e-18
IL6	65.015	-3.5988	0.400435	-8.98722	2.53563e-19	6.03963e-18
PHF11	261.178	-1.58032	0.176054	-8.97636	2.79875e-19	6.65872e-18
RTL6	878.402	-1.03966	0.115844	-8.97461	2.84365e-19	6.75781e-18
PTPRU	172.672	-2.06997	0.230726	-8.97155	2.92379e-19	6.94029e-18
ZFHX4	576.071	-1.25456	0.139839	-8.97142	2.92711e-19	6.94029e-18
DNAJC17	136.948	-1.91835	0.213982	-8.96503	3.1021e-19	7.33847e-18
CHN1	452.791	-1.51492	0.169149	-8.95612	3.36297e-19	7.93753e-18
ISOC2	413.332	-1.11568	0.124655	-8.95014	3.55039e-19	8.35144e-18
GSTM1	838.407	-0.930195	0.104045	-8.94035	3.8794e-19	9.10478e-18
MLPH	493.252	-1.32409	0.148521	-8.91514	4.87191e-19	1.13318e-17
ZBTB12	93.5342	-2.25871	0.25344	-8.91223	5.00174e-19	1.16208e-17
SHROOM3	593.38	-1.47848	0.166123	-8.89992	5.58849e-19	1.29407e-17
CREBBP	2628.16	-1.07786	0.121114	-8.89953	5.60846e-19	1.29724e-17
ZC3H4	991.883	-0.986887	0.110947	-8.89508	5.8378e-19	1.3458e-17
TET2	304.046	-1.2707	0.142978	-8.88738	6.2566e-19	1.43916e-17
INO80D	163.517	-1.85989	0.209328	-8.88503	6.39043e-19	1.46832e-17
ODAD2	377.672	-1.96517	0.221481	-8.87282	7.13137e-19	1.63315e-17
SAMD9	1111.87	-1.69498	0.191176	-8.8661	7.57527e-19	1.73289e-17
DNAJC7	1425.89	-0.850686	0.0960028	-8.86106	7.92589e-19	1.81111e-17
MID1	636.473	-1.53338	0.173057	-8.86055	7.9619e-19	1.81734e-17
GRIP2	86.6543	-4.34907	0.491711	-8.84477	9.17166e-19	2.08889e-17
TNFRSF10A	236.596	-1.8582	0.210543	-8.82574	1.08738e-18	2.46575e-17
ZNF579	165.443	-1.7533	0.198701	-8.82381	1.10634e-18	2.50602e-17
HMGA2	239.177	-1.73135	0.196247	-8.82228	1.12153e-18	2.53765e-17
TRMT1	671.516	-1.05673	0.119847	-8.81737	1.17175e-18	2.64842e-17
IGDCC4	121.238	-2.76459	0.313855	-8.80848	1.26851e-18	2.86088e-17
ANP32E	1708.08	-1.09325	0.124176	-8.804	1.32023e-18	2.972e-17
MIR100HG	299.205	-1.6785	0.190653	-8.80397	1.32063e-18	2.972e-17
KANK1	138.96	-2.26594	0.257488	-8.80015	1.36636e-18	3.07157e-17
DEPDC1	1035.2	-1.08268	0.123067	-8.79748	1.39927e-18	3.14216e-17
LRFN4	439.83	-1.6431	0.186793	-8.79637	1.41317e-18	3.16994e-17
TAP1	2064.88	-1.39914	0.159231	-8.78688	1.5377e-18	3.44558e-17
SHOX2	582.566	-1.29601	0.147658	-8.77708	1.67767e-18	3.74709e-17
APOBEC3D	153.751	-1.84158	0.209822	-8.77686	1.68106e-18	3.75065e-17
NAV3	277.965	-2.09935	0.239383	-8.76983	1.78935e-18	3.98796e-17
OAS3	7511.2	-2.51335	0.286836	-8.76232	1.91269e-18	4.25829e-17
RIN3	303.183	-1.48962	0.170176	-8.75342	2.06978e-18	4.59819e-17
KIFC3	1503.93	-0.784879	0.0897034	-8.74971	2.13903e-18	4.73684e-17
FOSL2	3234.67	-0.933547	0.106772	-8.74333	2.26329e-18	4.99605e-17
SYDE1	1482.65	-1.14176	0.130839	-8.72644	2.6282e-18	5.77094e-17
UTP25	379.787	-1.16205	0.133212	-8.72329	2.7023e-18	5.92115e-17
EPSTI1	582.588	-3.59301	0.412037	-8.72012	2.77902e-18	6.07006e-17
COIL	285.044	-1.29686	0.148964	-8.70587	3.15153e-18	6.87649e-17
CLPP	376.734	-1.233	0.141692	-8.70198	3.26137e-18	7.09381e-17
SLC38A7	432.307	-1.21323	0.139607	-8.69033	3.61393e-18	7.83609e-17
UFC1	517.294	-1.21232	0.139518	-8.68935	3.64503e-18	7.89529e-17
ZBTB4	2090.35	-0.765528	0.0881209	-8.68725	3.71329e-18	8.02642e-17
ZHX2	52.5575	-3.46058	0.398379	-8.68666	3.73239e-18	8.05934e-17
NFKB1	945.499	-1.00765	0.116057	-8.68239	3.87525e-18	8.35912e-17
IFIT5	818.583	-1.23735	0.142945	-8.65609	4.88244e-18	1.0499e-16
XAF1	1321.36	-3.98275	0.460673	-8.6455	5.35724e-18	1.14608e-16
ITPRIP	566	-0.991178	0.114661	-8.6444	5.40878e-18	1.15591e-16
GTF2I	3381.79	-0.684506	0.0794401	-8.61664	6.89497e-18	1.46151e-16
KCTD15	109.269	-2.80686	0.325756	-8.61645	6.90641e-18	1.46244e-16
PLEKHA2	765.392	-1.00722	0.117009	-8.60804	7.43207e-18	1.57055e-16
CDH10	44.7732	-4.60305	0.53502	-8.6035	7.73192e-18	1.62895e-16
HIVEP1	233.27	-1.75992	0.20457	-8.60302	7.7643e-18	1.63412e-16
BDNF	355.781	-1.55107	0.180308	-8.60234	7.81101e-18	1.64229e-16
TMEM9	716.073	-1.03471	0.120383	-8.59516	8.31454e-18	1.74463e-16
CCND1	1448.02	-1.10718	0.12889	-8.59008	8.69064e-18	1.82171e-16
BCL9L	2093.77	-1.2468	0.14551	-8.5685	1.04838e-17	2.18219e-16
TRERF1	411.9	-1.17979	0.137727	-8.56614	1.07013e-17	2.22079e-16
SRC	1305.41	-1.09634	0.127995	-8.56546	1.07641e-17	2.22937e-16
FMN1	73.789	-2.69148	0.314499	-8.55801	1.14836e-17	2.37602e-16
PLPP3	339.975	-1.45958	0.171152	-8.52798	1.48928e-17	3.06634e-16
MYOCD	87.3154	-3.91187	0.459005	-8.52249	1.5616e-17	3.21186e-16
ANKRD40	1310.07	-0.823231	0.096629	-8.51951	1.6023e-17	3.28583e-16
CCL2	57.9505	-3.56383	0.418384	-8.51809	1.62202e-17	3.31972e-16
NYNRIN	181.287	-1.8169	0.213353	-8.51595	1.65233e-17	3.37842e-16
TTLL11	227.539	-1.83636	0.215725	-8.51251	1.70215e-17	3.47686e-16
AK4	689.325	-1.48817	0.174833	-8.51197	1.71005e-17	3.48958e-16
TRIM21	528.952	-1.36382	0.160236	-8.5113	1.71996e-17	3.50637e-16
TNS2	1125.82	-1.12857	0.132714	-8.50372	1.83605e-17	3.73204e-16
RHOQ	825.4	-0.987587	0.11625	-8.4954	1.97255e-17	4.00168e-16
BDKRB1	67.8619	-3.35201	0.394891	-8.48846	2.09398e-17	4.23562e-16
HSPA5	12668.1	-0.704584	0.0830341	-8.48547	2.14854e-17	4.34176e-16
SEC24D	2628.06	-0.726899	0.0856986	-8.48205	2.21266e-17	4.467e-16
DPAGT1	484.435	-1.14797	0.135455	-8.47488	2.35322e-17	4.74155e-16
DLG4	319.588	-1.72313	0.203659	-8.46086	2.65422e-17	5.3274e-16
CUEDC2	559.065	-0.941329	0.111317	-8.45629	2.76021e-17	5.5348e-16
C12orf75	2302.56	-1.04268	0.123398	-8.4497	2.92049e-17	5.85055e-16
NMI	356.572	-1.54048	0.182423	-8.44454	3.05244e-17	6.10311e-16
OLFML3	401.268	-1.33565	0.158198	-8.4429	3.09551e-17	6.18328e-16
MARCHF4	108.363	-1.99358	0.236653	-8.42407	3.63634e-17	7.24272e-16
AMPD3	142.367	-2.10876	0.250526	-8.41732	3.85185e-17	7.65729e-16
ERRFI1	1373.44	-1.03592	0.123223	-8.40691	4.20962e-17	8.35257e-16
GREM1	29380.9	-1.12249	0.133538	-8.40575	4.25136e-17	8.42734e-16
ALDH18A1	1886.29	-0.745913	0.0888684	-8.39346	4.72056e-17	9.34852e-16
SPATS2L	1812.06	-0.688295	0.0820244	-8.39135	4.80595e-17	9.49952e-16
ENSG00000309428	101.176	-2.33851	0.278703	-8.39067	4.83394e-17	9.54576e-16
CCDC85A	331.708	-1.68717	0.201117	-8.38898	4.90362e-17	9.67418e-16
VARS1	2181.17	-0.990609	0.118086	-8.38886	4.90859e-17	9.6748e-16
UGCG	2245.34	-1.09127	0.130149	-8.38479	5.08164e-17	9.99693e-16
TDRD3	131.361	-1.81163	0.216137	-8.38189	5.20859e-17	1.0237e-15
ENSG00000288838	193.685	-1.74121	0.207813	-8.37872	5.35049e-17	1.05059e-15
CLN3	316.972	-1.48854	0.177949	-8.36494	6.0147e-17	1.1799e-15
ARMCX1	229.406	-1.4768	0.176554	-8.36458	6.03318e-17	1.18241e-15
IFITM1	2719.19	-2.84336	0.34029	-8.3557	6.50448e-17	1.27119e-15
IKBKE	107.327	-2.23334	0.267734	-8.34163	7.32756e-17	1.4307e-15
ENG	2730.98	-0.944511	0.113263	-8.3391	7.48552e-17	1.46017e-15
NSD1	1741.78	-0.850433	0.101997	-8.33781	7.56821e-17	1.47491e-15
C19orf12	246.51	-1.45502	0.174546	-8.33606	7.68072e-17	1.49544e-15
CALHM5	117.366	-2.76513	0.332222	-8.32316	8.56483e-17	1.66135e-15
ZNFX1	4364.42	-1.22807	0.147566	-8.32213	8.63937e-17	1.67269e-15
TENM2	105.864	-3.6734	0.441425	-8.32169	8.67193e-17	1.67743e-15
TM9SF1	1457.97	-0.742725	0.0892695	-8.32003	8.79414e-17	1.69791e-15
AK5	192.835	-2.58297	0.31076	-8.31178	9.42778e-17	1.81688e-15
MRPL23	354.764	-1.18856	0.143013	-8.31087	9.50044e-17	1.82919e-15
CCNB1	3102.36	-0.817833	0.0984364	-8.30823	9.71369e-17	1.86679e-15
PRSS12	594.48	-1.67038	0.201222	-8.30115	1.03107e-16	1.97604e-15
ACTC1	47.4124	-4.99032	0.601352	-8.2985	1.05438e-16	2.01886e-15
DCP1B	155.87	-1.62919	0.196342	-8.29771	1.06138e-16	2.03039e-15
ERCC2	2704.05	-0.956139	0.11562	-8.2697	1.34295e-16	2.55025e-15
ACSS1	116.827	-1.78487	0.216015	-8.26275	1.42358e-16	2.70091e-15
FHL3	482.573	-1.16782	0.141503	-8.25299	1.54483e-16	2.92827e-15
ADNP	2488.68	-0.781881	0.0948665	-8.2419	1.69491e-16	3.20399e-15
STOML2	1615.02	-0.81018	0.098318	-8.24041	1.71629e-16	3.24146e-15
ENTREP3	983.973	-0.946397	0.114884	-8.23788	1.75288e-16	3.30756e-15
MAGI2-AS3	440.757	-1.01357	0.123061	-8.23633	1.77573e-16	3.34461e-15
PRRX1	101.36	-2.23216	0.271186	-8.23111	1.8549e-16	3.49058e-15
NLRP1	403.588	-1.33631	0.162419	-8.22756	1.91067e-16	3.59227e-15
SNUPN	321.872	-1.19777	0.145698	-8.22093	2.0193e-16	3.78281e-15
CDA	426.188	-1.24403	0.151395	-8.21709	2.08503e-16	3.89193e-15
PSTPIP2	128.263	-1.82644	0.222553	-8.20675	2.27257e-16	4.2344e-15
MMP19	131.015	-2.10363	0.256825	-8.19091	2.59268e-16	4.8136e-15
TPM1	8196.84	-1.25651	0.153526	-8.18439	2.73679e-16	5.06757e-15
GLRX	504.425	-1.20104	0.14687	-8.17759	2.89573e-16	5.35711e-15
TFPI	155.107	-1.90509	0.233173	-8.17029	3.0766e-16	5.6816e-15
IRF2	505.373	-1.22891	0.150676	-8.15596	3.4641e-16	6.36329e-15
MRPS15	624.344	-0.980842	0.12058	-8.13436	4.14128e-16	7.57377e-15
CHST3	1465.73	-1.02652	0.126211	-8.13337	4.17518e-16	7.62197e-15
LTV1	517.775	-1.0494	0.129129	-8.12678	4.40846e-16	8.0271e-15
CRYAB	54.7312	-3.60666	0.444098	-8.12131	4.61166e-16	8.37509e-15
SPARC	29673.5	-1.40009	0.17247	-8.11785	4.74531e-16	8.5953e-15
TMEM119	62.2378	-3.30954	0.407702	-8.11755	4.75701e-16	8.60899e-15
SPRY4	661.302	-0.967255	0.119162	-8.11713	4.77355e-16	8.63142e-15
ERGIC1	3020.84	-0.712883	0.0879613	-8.10451	5.29584e-16	9.56748e-15
HNRNPH3	2985.36	-0.729075	0.0899864	-8.10206	5.40364e-16	9.75376e-15
PTPN7	170.247	-2.4478	0.302232	-8.09908	5.53762e-16	9.96946e-15
KANK4	51.4244	-5.56171	0.687177	-8.09355	5.79495e-16	1.04059e-14
LIMA1	3619.05	-1.2306	0.152086	-8.09145	5.89574e-16	1.05777e-14
RIN2	322.797	-1.53184	0.18951	-8.08319	6.30959e-16	1.1291e-14
GPRC5A	5276.19	-1.182	0.146233	-8.083	6.31913e-16	1.12984e-14
POU6F1	48.4659	-3.87221	0.47914	-8.08159	6.39296e-16	1.14107e-14
PDGFRB	872.659	-1.42934	0.177133	-8.06932	7.06935e-16	1.25964e-14
AP5B1	507.346	-1.03644	0.128483	-8.06676	7.21901e-16	1.28521e-14
CNN1	177.413	-1.71058	0.212085	-8.06556	7.2902e-16	1.29677e-14
WDFY1	1783.35	-0.903627	0.112055	-8.06411	7.37697e-16	1.31108e-14
TADA3	1527.5	-0.777962	0.0965056	-8.06131	7.548e-16	1.34033e-14
PHF23	775.691	-0.878798	0.109096	-8.05529	7.92904e-16	1.4056e-14
RGS3	466.602	-1.01074	0.12562	-8.04601	8.55367e-16	1.51503e-14
STEAP3	1894.99	-0.858629	0.106771	-8.04179	8.85378e-16	1.56686e-14
TRAF5	317.718	-1.21204	0.150725	-8.04139	8.88247e-16	1.56952e-14
TACO1	363.541	-1.04219	0.129717	-8.03431	9.41071e-16	1.65977e-14
MICAL1	1369.72	-0.789938	0.0984179	-8.02637	1.00402e-15	1.76778e-14
IRF9	1393.75	-1.30142	0.162238	-8.02164	1.04345e-15	1.83566e-14
GRID2	55.2176	-3.34345	0.416974	-8.01835	1.07172e-15	1.8838e-14
TRIM5	998.175	-0.950463	0.118565	-8.0164	1.08886e-15	1.91232e-14
CKAP4	9642.65	-0.54792	0.0683649	-8.01464	1.10461e-15	1.9367e-14
TBKBP1	137.491	-2.79468	0.349265	-8.00159	1.22826e-15	2.14266e-14
SMAD3	4885.63	-0.817594	0.102215	-7.9988	1.25634e-15	2.18981e-14
COMMD7	389.127	-1.10801	0.138577	-7.99564	1.28906e-15	2.24307e-14
ATOSB	437.513	-1.20164	0.150291	-7.99543	1.29125e-15	2.24501e-14
TESMIN	40.8627	-3.68746	0.461218	-7.99506	1.29509e-15	2.24979e-14
TRIP11	769.637	-1.10809	0.138684	-7.99001	1.34929e-15	2.34004e-14
TRIO	4957.92	-0.781849	0.0980863	-7.97103	1.57358e-15	2.71769e-14
TLE4	819.641	-1.09011	0.13688	-7.96394	1.66645e-15	2.87331e-14
PEF1	1090.15	-0.770736	0.0968076	-7.96152	1.6994e-15	2.9277e-14
SH3PXD2A	2463.03	-0.71254	0.0895322	-7.95847	1.74175e-15	2.99818e-14
GASK1B	44.2462	-5.20342	0.653859	-7.95802	1.74819e-15	3.00677e-14
ADM2	179.806	-2.34227	0.294625	-7.95003	1.86468e-15	3.1997e-14
TCOF1	2011.5	-0.698293	0.0878355	-7.95001	1.86498e-15	3.1997e-14
MED12	961.324	-1.13896	0.143481	-7.93803	2.05411e-15	3.51839e-14
MSANTD3	564.396	-1.16219	0.146518	-7.93206	2.15542e-15	3.68583e-14
KRT17	123.792	-2.64528	0.333683	-7.92752	2.23571e-15	3.81999e-14
ENSG00000262003	72.2257	-2.93811	0.370701	-7.9258	2.26675e-15	3.86985e-14
CTHRC1	188.56	-1.54497	0.195217	-7.9141	2.49041e-15	4.24124e-14
FKBP10	7413.19	-0.78682	0.0994987	-7.90784	2.61898e-15	4.45655e-14
FXYD5	1266.03	-0.925397	0.117026	-7.90763	2.62338e-15	4.46039e-14
SEMA3C	2517.96	-0.887266	0.112217	-7.90666	2.64384e-15	4.4915e-14
NLRC5	997.246	-1.39847	0.177145	-7.89451	2.91467e-15	4.92744e-14
CUTA	1249.55	-0.696457	0.088389	-7.87946	3.28808e-15	5.54071e-14
PRC1	4732.62	-0.73834	0.0937544	-7.87525	3.40061e-15	5.71806e-14
KRTCAP2	703.022	-0.847941	0.107672	-7.87521	3.40158e-15	5.71806e-14
ARHGEF25	268.919	-1.32944	0.168836	-7.87413	3.43112e-15	5.76306e-14
WNT5A	287.155	-1.90106	0.241477	-7.87263	3.47251e-15	5.82787e-14
RUSC2	1498.17	-0.967449	0.122938	-7.86943	3.56258e-15	5.97421e-14
RHOBTB1	363.316	-1.14747	0.145873	-7.86624	3.65455e-15	6.11858e-14
HEATR1	1257.14	-0.770056	0.0979354	-7.8629	3.75346e-15	6.27911e-14
ST7	544.444	-1.2148	0.154989	-7.83802	4.57722e-15	7.61429e-14
RBPMS	338.479	-1.41527	0.180892	-7.82382	5.1243e-15	8.50397e-14
HAX1	1069.63	-0.858848	0.109818	-7.82063	5.25598e-15	8.71554e-14
ACTG1	76536.9	-1.00504	0.128523	-7.81988	5.28758e-15	8.75398e-14
ARHGEF2	1764.29	-0.908297	0.11616	-7.81937	5.30895e-15	8.78236e-14
PDE4A	331.046	-1.21376	0.15538	-7.81158	5.64757e-15	9.32769e-14
ZBTB47	198.903	-1.38956	0.177896	-7.81109	5.66944e-15	9.35638e-14
MAGED1	6156.03	-0.706551	0.0905073	-7.80656	5.87697e-15	9.68349e-14
TMEM39A	697.035	-0.996454	0.127713	-7.80231	6.07846e-15	9.99964e-14
OAS1	1524.33	-3.85451	0.494279	-7.79824	6.2776e-15	1.02947e-13
ECHDC2	148.355	-1.90012	0.243731	-7.796	6.38998e-15	1.04707e-13
MRPL24	560.248	-0.993449	0.127484	-7.79274	6.55726e-15	1.07279e-13
ENSG00000306444	41.5057	-3.28891	0.422673	-7.78122	7.18291e-15	1.17238e-13
CEACAM1	64.7687	-4.14131	0.53264	-7.77507	7.54078e-15	1.2279e-13
JAZF1	710.106	-1.22752	0.157951	-7.77154	7.75347e-15	1.25958e-13
ACVRL1	53.2021	-3.26911	0.420775	-7.76925	7.89498e-15	1.28056e-13
CASP4	661.577	-1.3681	0.176128	-7.76763	7.99702e-15	1.29589e-13
AP1S1	899.278	-0.844786	0.108763	-7.76719	8.02434e-15	1.29851e-13
LIG3	568.744	-1.102	0.142374	-7.74016	9.92895e-15	1.60157e-13
RREB1	393.601	-1.47633	0.190738	-7.74008	9.93568e-15	1.60157e-13
ALKBH8	142.818	-1.53661	0.198798	-7.7295	1.07972e-14	1.73775e-13
CCDC71L	498.135	-1.34404	0.173905	-7.72858	1.08754e-14	1.74898e-13
PGGHG	449.264	-1.47067	0.190329	-7.727	1.10111e-14	1.76806e-13
DNAJC22	304.194	-1.40008	0.181324	-7.72143	1.15029e-14	1.84561e-13
NF1	2896.23	-0.580268	0.07518	-7.71839	1.17808e-14	1.88874e-13
LIMK1	1495.88	-0.872532	0.113053	-7.71792	1.18245e-14	1.89429e-13
THOC5	987.177	-0.811135	0.105161	-7.71327	1.22639e-14	1.96165e-13
VXN	35.1486	-5.33181	0.691669	-7.70861	1.27191e-14	2.02978e-13
MTA1	1233.48	-0.791653	0.102739	-7.70547	1.30364e-14	2.07723e-13
ZBTB7B	420.199	-1.39991	0.181807	-7.69999	1.36078e-14	2.16496e-13
EIF6	3419.18	-0.671298	0.0873743	-7.68301	1.55388e-14	2.46464e-13
CTPS2	255.266	-1.61749	0.21054	-7.68258	1.55919e-14	2.47118e-13
HYI	276.692	-1.31439	0.171114	-7.68136	1.57413e-14	2.49295e-13
HCK	76.2212	-2.10936	0.27481	-7.6757	1.64517e-14	2.60348e-13
EXD2	244.929	-1.41265	0.184084	-7.67396	1.66769e-14	2.6351e-13
RAI1	1055.59	-0.946774	0.123453	-7.6691	1.73213e-14	2.73276e-13
PLPPR3	34.5949	-3.65304	0.47657	-7.66528	1.78441e-14	2.81099e-13
SPRED3	81.9269	-2.56494	0.334745	-7.66237	1.8253e-14	2.87323e-13
NFATC1	270.973	-1.4511	0.189437	-7.66009	1.85797e-14	2.92024e-13
ENSG00000261327	32.358	-4.19255	0.547564	-7.65673	1.90721e-14	2.99084e-13
CYFIP2	191.882	-1.52255	0.199048	-7.64918	2.02269e-14	3.16715e-13
PRDM1	50.7778	-3.59662	0.470256	-7.64823	2.03769e-14	3.18684e-13
THBS2	330.819	-1.64819	0.215591	-7.64499	2.08965e-14	3.26462e-13
TNNT1	104.912	-2.05756	0.269598	-7.63194	2.31239e-14	3.60449e-13
LHX9	69.7462	-4.96284	0.650287	-7.63177	2.31547e-14	3.60659e-13
CRACR2A	151.613	-1.67419	0.219413	-7.63032	2.34177e-14	3.64482e-13
SPEG	368.641	-1.22122	0.160064	-7.62957	2.3554e-14	3.66329e-13
RACGAP1	2759.19	-0.607644	0.0796538	-7.62857	2.37369e-14	3.68898e-13
CPNE7	136.701	-1.60193	0.21034	-7.61593	2.61795e-14	4.05948e-13
MVB12B	99.1754	-2.33161	0.306279	-7.61268	2.68469e-14	4.15678e-13
SOCS6	675.799	-0.801276	0.105415	-7.60119	2.93418e-14	4.52285e-13
KCNMA1	110.935	-2.42048	0.31869	-7.59509	3.07577e-14	4.73408e-13
KRT86	33.8993	-3.55503	0.468285	-7.59159	3.15997e-14	4.86009e-13
SLC38A1	1597.58	-1.13578	0.149763	-7.58387	3.3541e-14	5.15104e-13
CTDNEP1	1558.11	-0.661649	0.0873058	-7.57853	3.49504e-14	5.35563e-13
TLR4	235.14	-2.21001	0.291671	-7.57705	3.53493e-14	5.41276e-13
GAR1	276.191	-1.14125	0.150626	-7.57669	3.54492e-14	5.42008e-13
EFS	135.575	-1.66783	0.220171	-7.57516	3.58682e-14	5.48011e-13
IPO8	1152.25	-0.946382	0.125011	-7.57042	3.72027e-14	5.67566e-13
SALL2	289.537	-1.20185	0.159044	-7.55674	4.13292e-14	6.29597e-13
COPG1	4402.65	-0.725853	0.0960854	-7.55424	4.21298e-14	6.40854e-13
GRIN2D	106.205	-2.10272	0.27857	-7.54825	4.41136e-14	6.69073e-13
LCLAT1	313.622	-1.1161	0.148049	-7.53871	4.74653e-14	7.18335e-13
RRS1	328.056	-1.20511	0.160094	-7.52754	5.17038e-14	7.80776e-13
AFAP1	3486.38	-0.650009	0.0863891	-7.5242	5.30436e-14	8.00427e-13
SYNGAP1	508.223	-1.53852	0.204507	-7.52309	5.34984e-14	8.05537e-13
CERS2	3203	-0.565003	0.0752497	-7.50838	5.98644e-14	8.97491e-13
VPS54	390.304	-1.26866	0.169136	-7.50087	6.33973e-14	9.48406e-13
XPOT	3043.07	-0.761735	0.101613	-7.49644	6.55763e-14	9.78187e-13
CPA3	56.2016	-3.69683	0.493347	-7.49337	6.71268e-14	1.0006e-12
PDE1C	122.068	-2.44025	0.325668	-7.49307	6.7279e-14	1.00215e-12
NPEPL1	732.25	-0.962988	0.128541	-7.49167	6.80036e-14	1.01222e-12
NTPCR	220.628	-1.2974	0.1732	-7.49078	6.84679e-14	1.0184e-12
PCDHGA4	172.788	-1.88364	0.251488	-7.48998	6.8886e-14	1.02389e-12
MTMR2	730.964	-1.41007	0.188333	-7.48714	7.03918e-14	1.04403e-12
TRANK1	875.269	-2.66778	0.356347	-7.48647	7.07526e-14	1.04863e-12
RCN1	4351.28	-0.754985	0.100946	-7.47909	7.48389e-14	1.1084e-12
HELZ2	7013.06	-1.10373	0.147581	-7.47879	7.50085e-14	1.11013e-12
FAT4	678.093	-1.35397	0.181108	-7.47604	7.65959e-14	1.1312e-12
SLFN12	447.803	-1.06472	0.142445	-7.4746	7.74397e-14	1.14285e-12
SPATA20	828.676	-0.962383	0.129133	-7.45267	9.14707e-14	1.3442e-12
EMP1	3096.95	-0.651003	0.0873618	-7.4518	9.20729e-14	1.35209e-12
CAPN1	3049.75	-0.696966	0.0935614	-7.44929	9.38433e-14	1.37615e-12
LINC00963	318.685	-1.10493	0.148436	-7.44379	9.78353e-14	1.43065e-12
PDE3A	391.886	-1.27002	0.170934	-7.42989	1.08685e-13	1.58596e-12
NOS3	34.0624	-3.33733	0.449249	-7.42869	1.09679e-13	1.59836e-12
HRCT1	55.1032	-2.666	0.358879	-7.42868	1.09688e-13	1.59836e-12
AMIGO2	2102.48	-2.23159	0.300681	-7.42179	1.1555e-13	1.67907e-12
IBTK	1338.37	-0.85442	0.115171	-7.41872	1.18257e-13	1.716e-12
TMSB4X	13409.9	-0.539966	0.072801	-7.41702	1.19785e-13	1.73576e-12
FLT3LG	73.7966	-2.08527	0.281495	-7.40783	1.28384e-13	1.85648e-12
SLC16A14	219.166	-1.48985	0.201264	-7.40244	1.33702e-13	1.92936e-12
TARBP2	431.279	-0.915462	0.123725	-7.39915	1.37058e-13	1.97642e-12
JADE1	687.334	-0.873558	0.118132	-7.39476	1.41667e-13	2.03863e-12
LOXL1	928.858	-1.16603	0.157795	-7.3895	1.47384e-13	2.11797e-12
INPP4B	254.762	-1.61573	0.218668	-7.38897	1.47969e-13	2.12344e-12
MMS19	927.378	-0.712873	0.0965748	-7.38156	1.56442e-13	2.24194e-12
TGFBRAP1	946.364	-0.7442	0.100879	-7.37715	1.61719e-13	2.31596e-12
CSDC2	100.347	-1.90434	0.258191	-7.37571	1.63472e-13	2.33946e-12
SNAPC1	716.213	-1.01616	0.137799	-7.37425	1.65273e-13	2.3636e-12
EPHA4	682.007	-1.3878	0.188212	-7.37363	1.66043e-13	2.37299e-12
BATF2	82.9244	-2.92922	0.397504	-7.36902	1.71885e-13	2.45479e-12
MSL1	1646.35	-0.698934	0.0949141	-7.36386	1.7867e-13	2.54819e-12
ISG15	3936.1	-2.04624	0.277929	-7.36244	1.80578e-13	2.57364e-12
MAPK12	858.344	-0.738203	0.100332	-7.35762	1.87221e-13	2.66648e-12
LGALS9	168.501	-4.85595	0.660208	-7.35519	1.90662e-13	2.71363e-12
LMCD1	291.318	-1.27947	0.174208	-7.34449	2.06541e-13	2.93361e-12
STT3A	4508.51	-0.624223	0.0850297	-7.34124	2.11631e-13	3.0018e-12
C1RL	625.146	-1.27015	0.173181	-7.33424	2.22988e-13	3.1543e-12
CMPK2	492.18	-3.84646	0.524567	-7.33263	2.25671e-13	3.19008e-12
MBNL1-AS1	213.358	-1.59112	0.217072	-7.3299	2.30319e-13	3.25357e-12
CSPG4	4399.62	-0.736059	0.100489	-7.32474	2.39358e-13	3.37667e-12
OTUD4	1449.66	-0.727997	0.0994072	-7.32338	2.418e-13	3.40881e-12
PPAN	396.634	-0.952698	0.130108	-7.32235	2.43664e-13	3.43044e-12
PBX1	131.46	-1.57187	0.214682	-7.32184	2.4459e-13	3.44115e-12
ZNF462	188.769	-1.66263	0.227187	-7.31832	2.51088e-13	3.53017e-12
TMUB1	469.471	-0.933228	0.127551	-7.31648	2.54552e-13	3.57646e-12
ZNF469	237.809	-2.01051	0.274904	-7.3135	2.60271e-13	3.65294e-12
RPS27L	1207.84	-0.754877	0.103217	-7.31346	2.60347e-13	3.65294e-12
CASP8	174.562	-1.5037	0.205646	-7.31207	2.63053e-13	3.68842e-12
WDR77	804.963	-0.790482	0.108141	-7.30975	2.67636e-13	3.75016e-12
E2F3	767.739	-0.753118	0.103035	-7.30938	2.68386e-13	3.75812e-12
TTC27	328.9	-1.10611	0.151471	-7.30246	2.82544e-13	3.95105e-12
PLXNB1	470.949	-1.0346	0.141824	-7.29499	2.9868e-13	4.16829e-12
GPC6	1394.92	-0.846022	0.116082	-7.28817	3.14186e-13	4.3788e-12
DEDD	514.38	-1.03047	0.141705	-7.27193	3.5438e-13	4.92909e-12
MACROH2A2	180.112	-1.90471	0.262011	-7.26961	3.6053e-13	5.00792e-12
TNFRSF10B	3124.07	-0.642066	0.0883367	-7.26839	3.63797e-13	5.04993e-12
MORN4	89.8306	-2.17957	0.300359	-7.25655	3.97074e-13	5.49717e-12
PDZD2	255.83	-2.43479	0.335643	-7.25411	4.04323e-13	5.5938e-12
PAK1IP1	310.776	-1.06294	0.146544	-7.2534	4.06435e-13	5.61928e-12
EGFLAM	161.484	-1.75151	0.241542	-7.2514	4.125e-13	5.69556e-12
TOMM40L	245.204	-1.44843	0.199894	-7.24601	4.29244e-13	5.92283e-12
FES	206.535	-1.3636	0.188246	-7.2437	4.36619e-13	6.01262e-12
DDX6	2253.58	-0.694682	0.0959441	-7.24049	4.47072e-13	6.15249e-12
STBD1	471.169	-0.972521	0.134402	-7.23592	4.62384e-13	6.35479e-12
ARMCX6	504.983	-0.88766	0.122697	-7.23454	4.67093e-13	6.41527e-12
C1S	3161.41	-1.15277	0.15939	-7.23241	4.74498e-13	6.51268e-12
MFSD14A	797.115	-0.74234	0.102652	-7.2316	4.77321e-13	6.54711e-12
RNF214	285.068	-1.72945	0.239305	-7.22698	4.9387e-13	6.76518e-12
PHF14	364.927	-1.05983	0.146654	-7.22676	4.94651e-13	6.77142e-12
RNF44	362.861	-1.10097	0.152395	-7.22443	5.03199e-13	6.87937e-12
SERPINE1	18901.2	-2.03974	0.282467	-7.22114	5.15538e-13	7.0388e-12
TPX2	6368.86	-0.591911	0.0819743	-7.22069	5.17242e-13	7.05743e-12
CD55	1471.76	-0.753999	0.10457	-7.21046	5.5763e-13	7.59356e-12
ARID1B	951.694	-0.973753	0.135174	-7.20369	5.86028e-13	7.95942e-12
KRTAP2-3	72.5524	-2.91244	0.404444	-7.20109	5.97325e-13	8.10756e-12
ATF1	453.135	-1.07102	0.148752	-7.20006	6.01845e-13	8.15826e-12
HPS4	581.236	-0.885001	0.122983	-7.19612	6.19498e-13	8.39208e-12
SEPTIN5	686.056	-1.02389	0.142395	-7.19049	6.456e-13	8.7343e-12
PDK2	569.968	-0.905438	0.125941	-7.18939	6.50819e-13	8.79918e-12
QTRT2	449.338	-1.25265	0.174388	-7.1831	6.81458e-13	9.20146e-12
MCTS2	349.505	-1.02301	0.142465	-7.18077	6.93221e-13	9.35421e-12
RCAN1	609.255	-1.08163	0.150784	-7.17335	7.31863e-13	9.85645e-12
RAD51D	421.375	-1.02386	0.142802	-7.16975	7.51337e-13	1.01056e-11
MVB12A	317.253	-0.993335	0.138709	-7.16129	7.99232e-13	1.07221e-11
DISC1	191.256	-1.4081	0.1967	-7.15863	8.14895e-13	1.09252e-11
EMILIN2	676.626	-1.05859	0.147972	-7.15401	8.42801e-13	1.12702e-11
QTRT1	280.962	-1.10835	0.155097	-7.14616	8.92389e-13	1.19104e-11
C1QTNF6	147.643	-1.81027	0.253329	-7.14592	8.93972e-13	1.19238e-11
ADA	215.68	-1.27977	0.179224	-7.1406	9.29261e-13	1.23707e-11
WDR1	13005	-0.622111	0.0871372	-7.13945	9.37066e-13	1.24615e-11
GPN1	697.277	-0.814332	0.114112	-7.13623	9.59223e-13	1.27288e-11
AOX1	788.125	-0.964449	0.135206	-7.13319	9.80723e-13	1.30058e-11
ELMOD3	167.637	-1.29304	0.181387	-7.12864	1.01363e-12	1.34337e-11
AXL	13272.1	-0.625288	0.0877485	-7.12591	1.03394e-12	1.36854e-11
INTU	124.585	-1.94738	0.273315	-7.12506	1.04032e-12	1.3761e-11
AGAP2-AS1	145.845	-1.51562	0.212872	-7.11985	1.08041e-12	1.42823e-11
BPTF	2036.19	-0.719128	0.101008	-7.11952	1.08301e-12	1.43075e-11
NACC1	3447.98	-0.535044	0.0752484	-7.11036	1.1574e-12	1.52709e-11
PPP1R13L	344.358	-1.59405	0.224415	-7.10314	1.21957e-12	1.60606e-11
CDK6	343.48	-1.13814	0.160371	-7.09693	1.27556e-12	1.67874e-11
HSD17B11	650.822	-1.01137	0.142566	-7.094	1.30288e-12	1.71252e-11
LINC02701	33.4984	-3.80477	0.536633	-7.09007	1.3404e-12	1.76073e-11
RGS11	28.4798	-3.73017	0.526144	-7.08964	1.34459e-12	1.76512e-11
HOXD10	82.8526	-2.31942	0.327238	-7.08787	1.36194e-12	1.78451e-11
NR2F1-AS1	130.667	-1.47721	0.208508	-7.08465	1.39393e-12	1.82528e-11
DLG3	322.728	-1.60719	0.226947	-7.0818	1.42289e-12	1.86085e-11
RBM3	5971.26	-0.691145	0.0975981	-7.08154	1.42562e-12	1.86325e-11
RBMS2	1307.65	-0.960607	0.135705	-7.07864	1.45577e-12	1.90026e-11
ENSG00000272438	83.4842	-2.75881	0.390157	-7.07103	1.53784e-12	2.00488e-11
CCDC59	331.912	-0.972308	0.137508	-7.07092	1.53906e-12	2.00521e-11
JAM2	118.223	-1.79105	0.25334	-7.06975	1.55212e-12	2.02096e-11
ETV4	128.351	-1.48814	0.210497	-7.06964	1.55337e-12	2.02132e-11
RGPD5	277.647	-1.55705	0.220419	-7.06402	1.61754e-12	2.10219e-11
GBP1P1	32.5313	-4.53974	0.642762	-7.06287	1.63104e-12	2.1171e-11
MIIP	306.368	-1.02325	0.144913	-7.06115	1.65126e-12	2.142e-11
TSPAN11	48.0062	-3.20519	0.454734	-7.04851	1.8084e-12	2.33131e-11
MAGED4B	211.58	-1.52093	0.216022	-7.04065	1.91346e-12	2.46368e-11
MTCH1	5940.71	-0.662834	0.0941619	-7.0393	1.93209e-12	2.4846e-11
NGF	218.028	-1.18545	0.168412	-7.039	1.93629e-12	2.48846e-11
ZNF621	619.252	-0.73466	0.104541	-7.02751	2.10257e-12	2.70048e-11
MYPN	35.9348	-5.92649	0.84407	-7.02133	2.19772e-12	2.8192e-11
BYSL	474.488	-0.99787	0.142124	-7.02114	2.20071e-12	2.8213e-11
ENSG00000287839	82.4186	-1.99888	0.284881	-7.01655	2.27414e-12	2.91365e-11
COL7A1	1518.97	-1.14958	0.163915	-7.01326	2.32825e-12	2.97929e-11
SCHIP1	466.693	-1.27149	0.181308	-7.01288	2.3346e-12	2.98559e-11
DDB2	715.437	-0.920728	0.131295	-7.01267	2.33813e-12	2.98827e-11
HIVEP2	630.548	-0.840643	0.119916	-7.01027	2.37864e-12	3.03445e-11
LAMB1	5805.25	-0.605984	0.0864667	-7.00829	2.41246e-12	3.07571e-11
C1orf43	1801.99	-0.554784	0.0791953	-7.00526	2.46527e-12	3.13918e-11
LURAP1L	89.0291	-2.07758	0.296775	-7.00053	2.54993e-12	3.24301e-11
EGF	108.141	-2.58715	0.369928	-6.99365	2.67829e-12	3.40003e-11
REPIN1	1189.11	-0.708189	0.101271	-6.99301	2.69059e-12	3.41356e-11
UCKL1	691.15	-0.876557	0.125516	-6.98361	2.87682e-12	3.63956e-11
HSD3B7	181.721	-1.35283	0.193728	-6.98317	2.88601e-12	3.64592e-11
NOB1	714.062	-0.72981	0.104598	-6.97727	3.00967e-12	3.79751e-11
CD109	2060.3	-0.697911	0.100077	-6.97373	3.08639e-12	3.88724e-11
RBM26	1137.12	-0.644373	0.0925296	-6.96396	3.30832e-12	4.15418e-11
ZNF300	189.924	-1.32577	0.1905	-6.95942	3.41665e-12	4.28503e-11
LINC00632	129.955	-1.84228	0.264787	-6.95758	3.46166e-12	4.33886e-11
NDUFB4	790.692	-0.719741	0.103568	-6.94944	3.66749e-12	4.5858e-11
ZNF777	324.747	-1.14112	0.164208	-6.94928	3.67168e-12	4.58827e-11
DTX3L	2434.29	-2.03464	0.29289	-6.94678	3.73722e-12	4.66457e-11
TNFSF4	69.193	-2.81199	0.404897	-6.94494	3.78625e-12	4.72293e-11
POMGNT1	1467.24	-0.65423	0.0943109	-6.93695	4.00659e-12	4.9918e-11
LAMB3	221.495	-1.50807	0.217425	-6.93603	4.03272e-12	5.01833e-11
SEC13	2964.58	-0.605078	0.0872963	-6.93131	4.16947e-12	5.18231e-11
SBSPON	49.1102	-2.816	0.407264	-6.91444	4.69707e-12	5.82762e-11
ATP9A	798.536	-0.84248	0.12185	-6.91409	4.70872e-12	5.83858e-11
PXDC1	833.563	-0.768507	0.111186	-6.91191	4.78173e-12	5.92558e-11
TLE3	1250.09	-0.809807	0.1173	-6.90374	5.06508e-12	6.26924e-11
AGBL5	603.13	-0.820437	0.118843	-6.90351	5.07339e-12	6.2758e-11
PIEZO2	1732.11	-0.724363	0.104929	-6.90335	5.07902e-12	6.27902e-11
TUBB	45322.1	-0.662447	0.0959747	-6.90231	5.1163e-12	6.32135e-11
MTHFD1L	816.588	-0.984019	0.142632	-6.89902	5.23616e-12	6.46177e-11
ACOT2	147.415	-1.39572	0.20233	-6.89823	5.26536e-12	6.4908e-11
SENP3	1354.78	-0.625153	0.0906253	-6.89822	5.26593e-12	6.4908e-11
FGF5	121.311	-1.50251	0.218235	-6.88482	5.78611e-12	7.1151e-11
TAP2	2227.6	-0.865832	0.12592	-6.87604	6.15388e-12	7.54059e-11
RIGI	1567.97	-2.85978	0.415989	-6.87464	6.21453e-12	7.60595e-11
COL12A1	30166.9	-0.775072	0.112767	-6.87322	6.27671e-12	7.67301e-11
STXBP2	350.472	-1.00998	0.147009	-6.8702	6.41141e-12	7.82387e-11
WIZ	1143.3	-0.734374	0.106953	-6.86634	6.58714e-12	8.03361e-11
LINC02454	25.8062	-4.75764	0.693231	-6.863	6.74281e-12	8.21864e-11
AMMECR1L	624.239	-0.737372	0.107542	-6.85658	7.05275e-12	8.5713e-11
LY6S-AS1	83.3447	-1.96261	0.28649	-6.85053	7.35793e-12	8.93175e-11
ARID1A	2741.12	-0.563304	0.0822363	-6.84982	7.39411e-12	8.97043e-11
ALDH1L2	772.019	-0.869027	0.126896	-6.84835	7.47059e-12	9.05265e-11
CNDP2	1769.45	-0.750796	0.109669	-6.84603	7.59288e-12	9.1922e-11
BOC	66.9272	-2.29658	0.335474	-6.84577	7.6065e-12	9.1922e-11
PLSCR3	936.285	-0.77485	0.113187	-6.84575	7.60786e-12	9.1922e-11
UFSP2	300.91	-1.19483	0.174573	-6.84433	7.68367e-12	9.27302e-11
C5orf15	1426.34	-0.67491	0.0986218	-6.84342	7.7325e-12	9.32654e-11
MUS81	537.271	-0.971485	0.141997	-6.8416	7.83142e-12	9.44038e-11
IFI27	6420.33	-1.12477	0.164614	-6.83277	8.329e-12	1.00054e-10
SLC52A1	40.9216	-2.84296	0.416106	-6.8323	8.35612e-12	1.00322e-10
ZNF668	284.232	-1.1408	0.166992	-6.83145	8.4061e-12	1.00805e-10
NFIC	2442.54	-0.994117	0.14562	-6.8268	8.68294e-12	1.04065e-10
FAM216A	244.72	-1.04891	0.153913	-6.81493	9.43106e-12	1.12836e-10
F2R	1952.69	-0.860868	0.126328	-6.81456	9.45516e-12	1.1306e-10
EBF1	69.8982	-1.95629	0.287324	-6.80864	9.85249e-12	1.17675e-10
GALC	145.281	-1.63828	0.241179	-6.79279	1.09983e-11	1.31059e-10
TMEM204	130.448	-1.42012	0.209066	-6.79268	1.10066e-11	1.31083e-10
IRF2BP2	1223.11	-0.702628	0.103468	-6.7908	1.11516e-11	1.32658e-10
MTA2	3078.78	-0.508694	0.074995	-6.78304	1.17674e-11	1.39824e-10
FHL1	817.916	-0.943783	0.13922	-6.77907	1.20952e-11	1.43473e-10
DKK2	97.2718	-2.48726	0.367286	-6.772	1.27018e-11	1.50497e-10
PEAR1	896.291	-1.23503	0.182389	-6.77138	1.27557e-11	1.51049e-10
EXT1	3513.81	-0.783965	0.115856	-6.7667	1.31749e-11	1.55835e-10
SERTAD3	414.031	-0.886473	0.131021	-6.76588	1.32498e-11	1.56543e-10
THBS1	16239.3	-1.77537	0.26243	-6.76513	1.33189e-11	1.57181e-10
NDUFC1	378.366	-0.922137	0.136332	-6.7639	1.34327e-11	1.58434e-10
FUNDC1	267.798	-1.1459	0.169581	-6.75727	1.40619e-11	1.6548e-10
CARD16	62.9709	-1.98521	0.293809	-6.7568	1.41077e-11	1.65925e-10
CD276	4028.42	-0.673031	0.0996146	-6.75634	1.41518e-11	1.66256e-10
LRRC4C	38.4131	-2.91063	0.430862	-6.75535	1.42489e-11	1.67301e-10
RSAD2	428.368	-4.39052	0.650025	-6.75439	1.4344e-11	1.68299e-10
FBXO41	198.902	-1.41714	0.209812	-6.75433	1.435e-11	1.68299e-10
LRRK1	305.281	-1.45842	0.216139	-6.7476	1.50308e-11	1.76184e-10
SMYD5	541.704	-0.907421	0.134526	-6.74534	1.52668e-11	1.78749e-10
RTN4RL1	143.868	-1.4244	0.211214	-6.74386	1.54231e-11	1.80375e-10
CCDC194	23.7844	-5.77345	0.857071	-6.73626	1.6252e-11	1.8975e-10
BAIAP2L2	149.612	-1.51723	0.225305	-6.73414	1.64898e-11	1.9231e-10
DMTN	123.868	-1.71696	0.255022	-6.73257	1.66695e-11	1.94188e-10
THBS3	1265.48	-0.895436	0.133066	-6.72924	1.70557e-11	1.98465e-10
PCSK1	215.693	-1.94078	0.288582	-6.72524	1.75306e-11	2.03569e-10
TRPC4	50.6444	-2.4959	0.371265	-6.7227	1.78386e-11	2.0688e-10
EML2	423.46	-1.22487	0.182408	-6.71503	1.88023e-11	2.17814e-10
YIF1A	700.464	-0.798349	0.119063	-6.70529	2.01013e-11	2.32602e-10
STAT5A	130.969	-1.61478	0.240835	-6.70493	2.015e-11	2.33036e-10
DRAM1	609.051	-1.20122	0.179418	-6.6951	2.15528e-11	2.48983e-10
GYS1	1886.32	-0.56067	0.0838729	-6.68475	2.31315e-11	2.66185e-10
GPR85	30.5153	-3.53137	0.528407	-6.68304	2.3404e-11	2.69023e-10
PES1	1570.13	-0.678337	0.10152	-6.6818	2.36025e-11	2.71005e-10
BDKRB2	76.0683	-2.0951	0.31372	-6.67826	2.41804e-11	2.77181e-10
TSR1	1922.2	-0.619567	0.092777	-6.67803	2.42182e-11	2.7731e-10
HUNK	351.715	-1.28448	0.192552	-6.67084	2.54343e-11	2.90116e-10
ECPAS	2263.62	-0.704197	0.105618	-6.66742	2.60345e-11	2.96637e-10
ETS1	2350.12	-0.594651	0.0892242	-6.66469	2.65229e-11	3.02036e-10
BCAR3	624.611	-1.00693	0.151329	-6.65391	2.85414e-11	3.24666e-10
PPP1R14B	1633.01	-0.897146	0.134877	-6.65157	2.89979e-11	3.29499e-10
LDOC1	887.335	-0.898063	0.135058	-6.64945	2.94193e-11	3.34104e-10
LINC01605	48.8222	-2.43705	0.366875	-6.64272	3.07943e-11	3.48957e-10
BTN3A3	328.765	-1.35587	0.204141	-6.64181	3.09848e-11	3.50925e-10
UBE2C	2275.18	-0.596257	0.0897823	-6.64114	3.11257e-11	3.52329e-10
ABRACL	240.153	-1.28928	0.19419	-6.6393	3.15177e-11	3.56378e-10
RPS6KA4	1268.21	-0.793144	0.119468	-6.63897	3.15893e-11	3.56994e-10
SULF2	42.9143	-3.43417	0.517382	-6.63759	3.18859e-11	3.59954e-10
LMO4	1739.7	-0.940414	0.141684	-6.63739	3.19289e-11	3.60243e-10
ALKBH3	258.553	-1.10019	0.165962	-6.62917	3.37586e-11	3.79787e-10
MRPL19	856.513	-0.747425	0.112795	-6.62641	3.43948e-11	3.86598e-10
IL17RE	64.2873	-2.51551	0.379738	-6.62432	3.48849e-11	3.91894e-10
GAS6-AS1	33.7234	-6.4773	0.978091	-6.62239	3.53429e-11	3.96825e-10
IGF2	260.192	-1.35457	0.204869	-6.61187	3.79501e-11	4.24952e-10
AADAT	148.547	-1.28107	0.193802	-6.6102	3.83789e-11	4.29521e-10
WWP2	913.27	-0.739074	0.111814	-6.60983	3.84758e-11	4.30374e-10
ANTXR1	2484.09	-0.522612	0.0790831	-6.60839	3.88526e-11	4.34356e-10
JAG1	532.898	-1.25509	0.190126	-6.60136	4.07396e-11	4.535e-10
PDGFC	1092.85	-0.658561	0.0998216	-6.59739	4.18468e-11	4.65328e-10
SENP1	831.532	-0.764673	0.115919	-6.59661	4.20662e-11	4.67517e-10
SOCS5	795.209	-0.913755	0.138547	-6.59527	4.2449e-11	4.71017e-10
MLLT10	582.474	-0.984869	0.149428	-6.59095	4.37035e-11	4.84678e-10
PRRX2	248.455	-1.1944	0.181247	-6.58989	4.40146e-11	4.87868e-10
COBLL1	1298.29	-0.995253	0.151223	-6.58134	4.66218e-11	5.15941e-10
DCHS1	904.367	-1.13728	0.172938	-6.57625	4.8247e-11	5.32793e-10
CD27-AS1	190.309	-1.1836	0.179991	-6.57588	4.8365e-11	5.33812e-10
FRMPD4	41.7036	-2.87832	0.43783	-6.57405	4.89643e-11	5.39854e-10
YIPF2	473.069	-0.883644	0.134519	-6.56893	5.06769e-11	5.57848e-10
TRAPPC13	345.842	-1.03454	0.157498	-6.56857	5.08006e-11	5.58914e-10
ENSG00000268926	23.7246	-4.35064	0.662901	-6.56303	5.27235e-11	5.79763e-10
DHX37	890.508	-0.808751	0.123326	-6.55783	5.45946e-11	5.99704e-10
TMEM154	191.546	-1.72482	0.263324	-6.55018	5.74681e-11	6.29606e-10
TRIM38	699.438	-1.01111	0.154369	-6.54993	5.75631e-11	6.30315e-10
PIP5K1A	3476.04	-0.499266	0.0762505	-6.5477	5.84287e-11	6.39456e-10
MAGOHB	311.747	-1.34447	0.205362	-6.54683	5.87714e-11	6.42868e-10
KMT2D	1233.09	-0.796475	0.121782	-6.54017	6.14507e-11	6.71469e-10
RASA1	785.05	-0.905648	0.138489	-6.5395	6.17269e-11	6.74133e-10
PSG2	23.4365	-4.75242	0.72688	-6.5381	6.23041e-11	6.8008e-10
MID2	180.698	-1.25431	0.191924	-6.53546	6.34142e-11	6.91109e-10
SYPL2	534.046	-1.63136	0.249667	-6.53415	6.39726e-11	6.96464e-10
TMBIM1	1574.41	-0.64624	0.0989202	-6.53294	6.44916e-11	7.0138e-10
CHMP6	332.974	-1.01395	0.155265	-6.53047	6.55631e-11	7.12288e-10
CACNB3	702.928	-0.761736	0.116693	-6.52768	6.67977e-11	7.24565e-10
TNFRSF10C	82.026	-2.03311	0.311985	-6.5167	7.18688e-11	7.77545e-10
SAMD12	434.163	-1.27624	0.195857	-6.51616	7.21277e-11	7.79939e-10
PLIN3	2384.19	-0.591146	0.0907939	-6.51086	7.47234e-11	8.06749e-10
KAZALD1	264.895	-1.07199	0.164675	-6.50973	7.52842e-11	8.12382e-10
FAP	83.1422	-1.83508	0.281925	-6.50912	7.55899e-11	8.15258e-10
ITPKB	58.5434	-1.96829	0.302593	-6.50475	7.78205e-11	8.3888e-10
DDX47	1265.79	-0.766507	0.117889	-6.50195	7.92868e-11	8.53359e-10
LBH	698.301	-0.689427	0.106036	-6.50183	7.93493e-11	8.5359e-10
GOLGA2	1728.85	-0.733501	0.112909	-6.49637	8.22814e-11	8.84217e-10
FSD1	186.437	-1.16492	0.179378	-6.4942	8.34746e-11	8.96113e-10
S100A11	3190.43	-0.587867	0.0905236	-6.49408	8.35449e-11	8.96117e-10
RSF1	1050.89	-0.801953	0.123535	-6.49171	8.48651e-11	9.09163e-10
PLEKHG5	415.466	-1.01612	0.156562	-6.49023	8.57061e-11	9.17227e-10
SLC19A1	472.979	-1.27468	0.196459	-6.48827	8.68254e-11	9.2825e-10
ARHGEF35-AS1	111.021	-1.86021	0.287044	-6.48058	9.13715e-11	9.74848e-10
PCED1B	39.1098	-2.51174	0.387878	-6.47559	9.44409e-11	1.00656e-09
ZEB1	812.613	-0.74111	0.114464	-6.47464	9.50412e-11	1.01244e-09
LARS1	2319.65	-0.658633	0.101788	-6.47065	9.75811e-11	1.0379e-09
WDR12	371.631	-1.14096	0.176405	-6.46785	9.94102e-11	1.05682e-09
GPAT2	359.703	-1.22475	0.189453	-6.46464	1.01539e-10	1.07724e-09
INAVA	112.164	-1.44132	0.222989	-6.46366	1.02199e-10	1.08314e-09
TBC1D2	1336.99	-0.705982	0.109314	-6.4583	1.05884e-10	1.12105e-09
CHD9	696.025	-1.00151	0.155181	-6.45382	1.09065e-10	1.15297e-09
ENSG00000304309	371.031	-0.852603	0.132123	-6.45308	1.09599e-10	1.15803e-09
ABCA1	103.665	-2.06715	0.320388	-6.45201	1.10379e-10	1.16509e-09
MTMR6	856.277	-0.773	0.120055	-6.43871	1.20492e-10	1.27054e-09
NXPH2	521.657	-0.875785	0.136023	-6.4385	1.20659e-10	1.27165e-09
PDE4C	20.2007	-3.73088	0.579574	-6.43728	1.21631e-10	1.28126e-09
SH3GLB1	1530.24	-0.618388	0.0960704	-6.43682	1.22005e-10	1.28418e-09
GPNMB	525.561	-1.03752	0.161186	-6.43678	1.22032e-10	1.28418e-09
SENP6	1107.73	-0.85235	0.13244	-6.43576	1.22859e-10	1.29157e-09
RFNG	722.636	-0.79433	0.123446	-6.43462	1.23779e-10	1.30059e-09
ARID2	434.555	-0.81479	0.126648	-6.4335	1.24699e-10	1.30959e-09
STK36	477.003	-1.0041	0.156127	-6.43128	1.26535e-10	1.32753e-09
GYG2	142.702	-1.35653	0.210975	-6.42981	1.27766e-10	1.33977e-09
RRBP1	3870.74	-0.652193	0.101439	-6.42943	1.28085e-10	1.34243e-09
PRDM10	250.044	-0.999	0.155491	-6.42479	1.32049e-10	1.38328e-09
PVT1	157.325	-1.3231	0.206009	-6.42252	1.34034e-10	1.40267e-09
MRAS	860.599	-0.813085	0.126721	-6.41635	1.39585e-10	1.45856e-09
LRRC17	103.193	-1.62283	0.252924	-6.41625	1.39672e-10	1.45874e-09
LOXL4	389.211	-1.26409	0.19705	-6.41507	1.4076e-10	1.46862e-09
SFXN4	153.377	-1.37098	0.214067	-6.40445	1.50915e-10	1.57063e-09
NUDCD1	868.709	-0.721193	0.112642	-6.40254	1.52811e-10	1.58958e-09
SLC7A1	3335.43	-0.802974	0.125436	-6.40146	1.539e-10	1.6001e-09
LAP3	2571.2	-0.909808	0.142226	-6.39692	1.58541e-10	1.64753e-09
ABCE1	2000.25	-0.717028	0.112093	-6.39674	1.58731e-10	1.64867e-09
TRIM56	1739.06	-0.56073	0.0877044	-6.3934	1.62232e-10	1.68252e-09
LNCAROD	27.2721	-4.81317	0.752981	-6.39215	1.63568e-10	1.69468e-09
CCDC106	232.925	-1.14246	0.178829	-6.38858	1.67437e-10	1.73304e-09
SMTN	2745.37	-0.608886	0.0953479	-6.38593	1.70353e-10	1.76148e-09
FAM136A	645.115	-0.673575	0.105491	-6.38513	1.7125e-10	1.76987e-09
ARHGAP25	85.376	-1.66636	0.261038	-6.38358	1.72993e-10	1.78699e-09
PI16	113.903	-1.63107	0.255559	-6.38237	1.74364e-10	1.80026e-09
PARP14	2847.89	-2.15899	0.338311	-6.38168	1.75155e-10	1.80736e-09
EPHB4	1447.27	-0.663377	0.103951	-6.38162	1.75226e-10	1.80736e-09
PRECSIT	90.1602	-2.11637	0.331965	-6.37529	1.82621e-10	1.88084e-09
MLLT6	912.976	-0.894962	0.140421	-6.37341	1.84873e-10	1.90215e-09
NOL6	1359.39	-0.71804	0.112671	-6.37292	1.85464e-10	1.90729e-09
P2RX6	50.8177	-2.09551	0.328912	-6.37104	1.87755e-10	1.92895e-09
MDFIC	526.411	-1.36425	0.214218	-6.36854	1.90833e-10	1.95767e-09
ZNF37A	378.869	-1.14343	0.179584	-6.36712	1.92611e-10	1.97493e-09
DENND1B	161.191	-1.67321	0.262849	-6.36569	1.94416e-10	1.99147e-09
APOBEC3F	190.87	-1.1827	0.185866	-6.36318	1.97624e-10	2.02234e-09
SLC35B1	516.631	-0.742792	0.116752	-6.36214	1.98959e-10	2.035e-09
CARD6	64.8725	-2.2796	0.358417	-6.36018	2.01517e-10	2.05812e-09
OBSL1	1253.01	-0.717225	0.112779	-6.35957	2.02315e-10	2.06526e-09
RAB3IL1	134.901	-1.31435	0.206691	-6.35898	2.03101e-10	2.07227e-09
NPR3	30.6823	-3.06547	0.482116	-6.35836	2.03913e-10	2.07953e-09
S1PR1	142.298	-1.51088	0.237634	-6.35801	2.04386e-10	2.08333e-09
BICRAL	256.062	-1.05263	0.165727	-6.35157	2.13131e-10	2.17035e-09
ZNF689	148.81	-1.38843	0.218604	-6.35132	2.13469e-10	2.17272e-09
EPC2	573.195	-0.783251	0.123514	-6.34137	2.27728e-10	2.31559e-09
MCPH1	226.351	-1.50776	0.237786	-6.34082	2.28541e-10	2.32272e-09
RAP2C	513.527	-1.17506	0.185378	-6.33872	2.31675e-10	2.35112e-09
TMX3	1730.85	-0.672844	0.106164	-6.33781	2.3306e-10	2.36402e-09
TNFAIP3	220.952	-1.38267	0.218255	-6.33511	2.37164e-10	2.40448e-09
AIMP1	891.336	-0.63601	0.100507	-6.32803	2.48308e-10	2.51134e-09
SEPTIN11	4967.01	-0.628629	0.0993924	-6.32472	2.5369e-10	2.56328e-09
PLS3	4103.36	-0.727412	0.115136	-6.31785	2.65231e-10	2.67599e-09
SCN2A	20.0777	-5.01147	0.793454	-6.31602	2.68378e-10	2.70209e-09
SPART	1348.04	-0.645029	0.102127	-6.31597	2.68468e-10	2.70209e-09
LTBP4	772.65	-0.667977	0.105798	-6.31372	2.72413e-10	2.73783e-09
TRHDE	278.47	-1.53122	0.242798	-6.30657	2.85291e-10	2.86172e-09
RNF145	1142.15	-0.581547	0.0922932	-6.30108	2.95583e-10	2.96353e-09
CARD10	407.717	-1.13595	0.180493	-6.29358	3.10233e-10	3.10143e-09
ECT2	3432.7	-0.502831	0.0799408	-6.29005	3.17371e-10	3.16823e-09
DPP7	839.826	-0.737417	0.117299	-6.28662	3.24448e-10	3.23577e-09
VPS36	483.919	-1.01315	0.161195	-6.2852	3.27424e-10	3.26388e-09
ENSG00000274276	837.942	-1.19579	0.190341	-6.28239	3.33407e-10	3.31716e-09
VEGFB	489.209	-0.892387	0.142098	-6.2801	3.38362e-10	3.36324e-09
SH3YL1	51.0544	-2.18755	0.348483	-6.27735	3.44398e-10	3.41996e-09
IKBIP	876.985	-0.743777	0.118526	-6.27523	3.49112e-10	3.46512e-09
ENSG00000305513	64.0978	-1.85956	0.296369	-6.27448	3.508e-10	3.48021e-09
MYBBP1A	1674.7	-0.729371	0.11637	-6.26769	3.6644e-10	3.63018e-09
SLITRK4	122.169	-1.79087	0.285861	-6.26483	3.73227e-10	3.69566e-09
OLR1	24.6303	-4.39029	0.700873	-6.26403	3.75155e-10	3.71298e-09
ZC3HC1	398.217	-0.839164	0.133969	-6.26385	3.75587e-10	3.71477e-09
PGR	83.9149	-1.72418	0.275354	-6.26169	3.8083e-10	3.75841e-09
MMACHC	96.5655	-2.3609	0.377183	-6.25929	3.86733e-10	3.81486e-09
ZNF783	248.533	-1.13889	0.182185	-6.2513	4.07049e-10	4.00008e-09
MITF	457.049	-1.25758	0.201302	-6.24721	4.17848e-10	4.10233e-09
ZNF467	26.8774	-4.05915	0.650016	-6.24469	4.24648e-10	4.16319e-09
CAPN15	1034.06	-0.726938	0.116421	-6.24402	4.26456e-10	4.17895e-09
TROAP	886.003	-0.754477	0.120874	-6.24184	4.32439e-10	4.23359e-09
BCL2L1	3428.94	-0.733384	0.117498	-6.24166	4.32938e-10	4.23648e-09
ARHGAP19	734.649	-0.718224	0.115097	-6.24016	4.3712e-10	4.27136e-09
PHLDA3	511.669	-0.77514	0.124253	-6.23838	4.42128e-10	4.31423e-09
MYC	678.106	-1.17547	0.188547	-6.23437	4.53603e-10	4.42204e-09
RABAC1	791.33	-0.633469	0.101703	-6.22861	4.70579e-10	4.58539e-09
SHC1	6066.45	-0.777744	0.124922	-6.22581	4.7906e-10	4.66366e-09
ZFP36L2	580.727	-0.81686	0.131242	-6.22409	4.84353e-10	4.71298e-09
MYL9	7864.35	-0.991186	0.159252	-6.22401	4.84595e-10	4.71313e-09
NUAK2	184.448	-1.17602	0.189067	-6.22016	4.96648e-10	4.8281e-09
VGLL2	30.7964	-2.70056	0.434355	-6.2174	5.05449e-10	4.90677e-09
TICAM2	198.29	-1.39681	0.22468	-6.21688	5.07148e-10	4.92097e-09
CD44	16432.7	-0.937745	0.150987	-6.21077	5.27244e-10	5.11358e-09
TLK2	1358.15	-0.563769	0.090776	-6.21055	5.27983e-10	5.11836e-09
CNRIP1	510.794	-0.870575	0.140231	-6.20814	5.36166e-10	5.19527e-09
SLC8A1	427.99	-0.834088	0.134401	-6.20598	5.43573e-10	5.26213e-09
PSG1	20.1833	-4.74471	0.764837	-6.20357	5.51979e-10	5.34102e-09
MEIS3	536.667	-0.731659	0.117953	-6.20296	5.54108e-10	5.35912e-09
TNFSF10	60.4905	-3.46239	0.558323	-6.20142	5.59567e-10	5.40438e-09
ATP8B3	118.078	-1.62917	0.262943	-6.19588	5.79598e-10	5.58746e-09
HSBP1L1	106.255	-1.5313	0.247204	-6.19449	5.84755e-10	5.62935e-09
CUX1	1068.93	-0.713702	0.115247	-6.19281	5.90997e-10	5.68418e-09
EDN1	30.7709	-3.88772	0.62798	-6.19082	5.98502e-10	5.7537e-09
UBE2Q2	564.797	-0.780163	0.126082	-6.18774	6.10321e-10	5.8619e-09
CFAP97	819.796	-0.713779	0.115593	-6.17493	6.6191e-10	6.3369e-09
TMEM126A	194.726	-1.25602	0.203428	-6.17426	6.64731e-10	6.35242e-09
CD163L1	19.0702	-4.46258	0.722772	-6.17426	6.64753e-10	6.35242e-09
MED8	634.347	-0.84177	0.136425	-6.1702	6.82055e-10	6.51177e-09
GABPB2	201.546	-1.34898	0.218723	-6.16753	6.93659e-10	6.61649e-09
ZNF629	1082.76	-0.657515	0.106651	-6.16514	7.0421e-10	6.7079e-09
DYRK2	865.337	-0.730264	0.118456	-6.16487	7.05419e-10	6.71634e-09
GMPR2	729.773	-0.785933	0.127543	-6.16212	7.17781e-10	6.82778e-09
LINC02844	31.5188	-7.80348	1.26673	-6.16035	7.25852e-10	6.89825e-09
ARL8A	483.001	-0.911409	0.148004	-6.15799	7.36724e-10	6.99199e-09
ROS1	24.9284	-3.82529	0.621284	-6.15708	7.41002e-10	7.02938e-09
HSPB1	5133.23	-0.68839	0.111808	-6.15689	7.41878e-10	7.03448e-09
BHLHE40	1108.38	-0.799109	0.129797	-6.15659	7.43276e-10	7.04452e-09
NOL4L	906.904	-0.825667	0.134215	-6.15181	7.66021e-10	7.24687e-09
KANSL1	977.944	-0.61252	0.099793	-6.13791	8.36135e-10	7.8815e-09
TNS1	753.155	-0.999057	0.162906	-6.13272	8.63907e-10	8.13223e-09
IL32	146.995	-1.6204	0.264315	-6.13054	8.75824e-10	8.23322e-09
CPSF2	1619.04	-0.647577	0.105683	-6.12752	8.92575e-10	8.3869e-09
BCOR	887.153	-0.883784	0.144307	-6.12435	9.1053e-10	8.54041e-09
CEMIP	204.961	-3.50667	0.572684	-6.12322	9.17041e-10	8.59736e-09
BCL9	348.789	-1.21949	0.199332	-6.11786	9.48381e-10	8.88317e-09
MEAK7	821.475	-0.72811	0.119276	-6.10443	1.03168e-09	9.62441e-09
PTPRE	135.148	-1.5487	0.253761	-6.10299	1.04105e-09	9.70739e-09
S100A3	28.9933	-3.18471	0.521936	-6.10172	1.04931e-09	9.78004e-09
S100PBP	624.874	-0.942689	0.154597	-6.09773	1.07584e-09	1.00184e-08
IGFBP5	653.414	-3.51346	0.576712	-6.09223	1.11347e-09	1.03641e-08
SLC35F2	492.3	-0.834457	0.136983	-6.09168	1.11729e-09	1.03951e-08
BAZ2A	3023.54	-0.670362	0.110072	-6.09023	1.12748e-09	1.04852e-08
MFAP4	465.948	-0.837092	0.137494	-6.08822	1.14175e-09	1.06132e-08
ZBTB39	250.324	-0.955211	0.157067	-6.08157	1.19014e-09	1.10479e-08
STAG1	1688.59	-0.619605	0.101921	-6.07928	1.20722e-09	1.11917e-08
HOXD11	85.6576	-2.05546	0.338251	-6.07672	1.22667e-09	1.13669e-08
ZFR	2406.31	-0.491704	0.0809779	-6.07208	1.26268e-09	1.16746e-08
KMT5B	609.584	-0.756935	0.124739	-6.06816	1.29387e-09	1.19475e-08
KDELR3	894.998	-0.73165	0.120572	-6.06815	1.29392e-09	1.19475e-08
FBXO6	206.425	-1.29767	0.213981	-6.06441	1.32439e-09	1.2218e-08
KNSTRN	933.091	-0.71944	0.118671	-6.06245	1.34061e-09	1.23621e-08
CLMP	744.298	-2.13965	0.353026	-6.06089	1.35374e-09	1.24777e-08
BCL3	256.238	-1.42564	0.235455	-6.05483	1.40563e-09	1.29216e-08
ATP2B4	1831.82	-0.672896	0.111159	-6.05343	1.41793e-09	1.30289e-08
RAPGEF3	43.2087	-2.51113	0.415117	-6.0492	1.45562e-09	1.33635e-08
PKP1	67.8937	-2.0091	0.332282	-6.04637	1.4815e-09	1.3595e-08
CDK15	19.3691	-5.4637	0.903896	-6.04461	1.49769e-09	1.37327e-08
TNPO2	2587.53	-0.761923	0.12605	-6.0446	1.49783e-09	1.37327e-08
GYPC	93.1198	-1.47772	0.244473	-6.04449	1.49884e-09	1.3736e-08
ANKRD6	53.8747	-2.33901	0.387013	-6.04376	1.50562e-09	1.37798e-08
PLCL2	393.266	-1.04089	0.172246	-6.04303	1.51248e-09	1.38305e-08
OTOF	37.3961	-2.56293	0.424243	-6.04118	1.52987e-09	1.39834e-08
ALG3	768.498	-0.824167	0.136476	-6.03889	1.55176e-09	1.4171e-08
PEMT	202.924	-1.12753	0.186756	-6.03746	1.56563e-09	1.42851e-08
RAB7B	330.908	-1.06854	0.177194	-6.03031	1.63644e-09	1.4905e-08
HIC1	261.254	-1.07616	0.178499	-6.02896	1.6502e-09	1.50238e-08
TMEM200A	193.803	-1.06487	0.176656	-6.02794	1.66064e-09	1.51122e-08
PLEKHN1	175.444	-1.26062	0.20919	-6.02622	1.67834e-09	1.52532e-08
MED22	909.875	-0.624175	0.103624	-6.02348	1.7071e-09	1.54943e-08
UQCC1	1023.75	-0.85035	0.141464	-6.01108	1.84292e-09	1.66834e-08
NEK3	76.1853	-1.68497	0.280338	-6.01048	1.8497e-09	1.67309e-08
SOX6	130.754	-1.39568	0.232207	-6.01048	1.84978e-09	1.67309e-08
HNRNPR	4362.14	-0.474886	0.0790209	-6.00962	1.85953e-09	1.68118e-08
CRYBG1	449.092	-1.26829	0.211372	-6.00026	1.97001e-09	1.77642e-08
BTF3L4	875.958	-0.587696	0.0979928	-5.99733	2.00584e-09	1.80639e-08
TMEM106A	120.809	-1.26796	0.211483	-5.99557	2.02774e-09	1.82453e-08
CMKLR2	151.555	-2.15901	0.360159	-5.99458	2.04006e-09	1.83403e-08
PSRC1	715.981	-0.661748	0.110446	-5.99162	2.0776e-09	1.86536e-08
PTPRQ	27.411	-7.15626	1.19442	-5.99139	2.0806e-09	1.86724e-08
PODNL1	108.302	-1.65395	0.27608	-5.99081	2.08796e-09	1.87304e-08
TFAP4	172.84	-1.57908	0.263751	-5.98701	2.13729e-09	1.91481e-08
MBNL2	1299.21	-0.652602	0.109039	-5.98502	2.16357e-09	1.93753e-08
PKP3	45.0138	-2.39104	0.39961	-5.98345	2.18463e-09	1.95554e-08
SWINGN	53.4973	-2.05026	0.34273	-5.98214	2.2022e-09	1.97042e-08
SKIL	1246.04	-0.689615	0.115342	-5.97887	2.24694e-09	2.00959e-08
CASP10	67.2434	-1.86718	0.312412	-5.97665	2.27773e-09	2.03625e-08
ADGRE5	3497.64	-0.591541	0.0990152	-5.97424	2.31165e-09	2.0648e-08
IQGAP3	2639.16	-0.492326	0.0824241	-5.97309	2.32806e-09	2.07589e-08
UACA	4031.03	-0.832346	0.139363	-5.9725	2.3365e-09	2.08252e-08
NSMAF	632.912	-1.02633	0.171851	-5.97219	2.34096e-09	2.0856e-08
APOL2	1358.07	-0.69875	0.117012	-5.97163	2.34897e-09	2.09184e-08
ZMPSTE24	1266.37	-0.605161	0.101366	-5.97003	2.37209e-09	2.11062e-08
TCEAL1	119.31	-1.37775	0.230865	-5.96777	2.40517e-09	2.13914e-08
TCEAL4	651.545	-0.700605	0.117496	-5.96281	2.47943e-09	2.20236e-08
SLC38A2	10881.4	-0.672279	0.112847	-5.95742	2.56246e-09	2.27417e-08
PRICKLE2	177.001	-1.14738	0.192603	-5.9572	2.56597e-09	2.27631e-08
BNIP1	101.425	-1.36387	0.229099	-5.95318	2.62977e-09	2.32696e-08
NLK	726.2	-0.741862	0.124638	-5.95213	2.64674e-09	2.34097e-08
TCF12	990.995	-0.781813	0.131354	-5.95195	2.64967e-09	2.34257e-08
BTN3A2	259.967	-1.25909	0.211618	-5.94981	2.68451e-09	2.37135e-08
SLC38A5	177.949	-4.08398	0.686592	-5.94818	2.71134e-09	2.39404e-08
E2F5	105.576	-1.45658	0.244948	-5.94649	2.73951e-09	2.41686e-08
MZT2B	709.034	-0.617832	0.103902	-5.94629	2.74287e-09	2.4188e-08
TANGO6	264.07	-1.00853	0.169669	-5.9441	2.77975e-09	2.44821e-08
ZBED1	735.966	-0.806105	0.135697	-5.94048	2.84195e-09	2.49981e-08
SPDL1	1900	-0.760122	0.127996	-5.93865	2.87384e-09	2.5268e-08
LOXL3	78.6939	-2.1858	0.368101	-5.93803	2.8846e-09	2.53518e-08
SRP72	2404.63	-0.588704	0.0991756	-5.93597	2.92111e-09	2.5651e-08
PPT1	2403.49	-0.509883	0.085913	-5.93487	2.94074e-09	2.58125e-08
L3MBTL2	764.296	-0.684851	0.11555	-5.9269	3.08709e-09	2.704e-08
WDR43	966.187	-1.07197	0.181014	-5.92201	3.18036e-09	2.77634e-08
LONP1	1588.55	-0.857932	0.14488	-5.92167	3.1869e-09	2.78088e-08
SSRP1	5407.55	-0.544433	0.0919687	-5.91976	3.22402e-09	2.81209e-08
COPB1	3806.47	-0.434925	0.0735009	-5.91727	3.27327e-09	2.85385e-08
KMT2E	1013.09	-0.690041	0.116652	-5.91538	3.31111e-09	2.88564e-08
WDR4	297.248	-0.938922	0.158869	-5.91005	3.42007e-09	2.9756e-08
ARHGEF10L	205.845	-1.02826	0.174092	-5.90644	3.49579e-09	3.03894e-08
DGLUCY	270.157	-1.02853	0.174214	-5.90383	3.55151e-09	3.0848e-08
STARD4	834.035	-0.709193	0.120223	-5.89898	3.65757e-09	3.1756e-08
PSMB6	1814.64	-0.502647	0.0852139	-5.89865	3.66493e-09	3.18066e-08
MAML3	47.3381	-2.14519	0.363806	-5.89652	3.71243e-09	3.21785e-08
LINC02210	245.083	-1.02581	0.174047	-5.89386	3.77271e-09	3.26738e-08
ARHGEF39	265.796	-0.871005	0.147814	-5.89257	3.80239e-09	3.29171e-08
MFSD5	461.172	-0.750427	0.127375	-5.89146	3.82787e-09	3.31102e-08
CWC22	468.653	-0.7314	0.124189	-5.88943	3.87538e-09	3.35072e-08
CIZ1	2912.69	-0.745989	0.126788	-5.88375	4.01065e-09	3.46335e-08
USP30	211.073	-1.19084	0.202561	-5.87891	4.12979e-09	3.5618e-08
FZD7	885.116	-0.686094	0.116825	-5.87282	4.28449e-09	3.6891e-08
HNRNPDL	4419.29	-0.501099	0.0853455	-5.87142	4.32085e-09	3.71733e-08
SUCLG2-DT	47.4809	-2.39749	0.408563	-5.86811	4.40785e-09	3.78747e-08
GTPBP2	2035.28	-0.549051	0.093585	-5.86687	4.44103e-09	3.8144e-08
DCP1A	422.434	-0.845627	0.144164	-5.86572	4.47184e-09	3.83735e-08
CDK20	143.91	-1.12279	0.191417	-5.86567	4.47328e-09	3.83735e-08
ENSG00000286695	14.2416	-7.78378	1.32706	-5.86543	4.47976e-09	3.84133e-08
ZNF649	133.443	-1.20871	0.206262	-5.86009	4.62611e-09	3.96518e-08
MRTO4	1104.27	-0.636726	0.108669	-5.85934	4.64709e-09	3.98153e-08
PPP4R1	1820.11	-0.55456	0.094683	-5.85702	4.71241e-09	4.03416e-08
DENND2D	25.4435	-3.0698	0.524548	-5.85227	4.849e-09	4.14598e-08
CUL5	1036.44	-0.70644	0.120716	-5.85207	4.855e-09	4.1494e-08
OCIAD2	161.487	-1.30397	0.223019	-5.84689	5.00842e-09	4.27868e-08
DECR1	336.008	-0.965855	0.165209	-5.84627	5.02704e-09	4.28762e-08
GSE1	1905.96	-0.69328	0.118602	-5.84541	5.05314e-09	4.30812e-08
ASPA	16.1715	-7.88568	1.35085	-5.83754	5.29759e-09	4.50728e-08
APH1A	2278.31	-0.486531	0.0833938	-5.83414	5.40691e-09	4.59278e-08
NAT10	1140.71	-0.561367	0.0962226	-5.83405	5.4098e-09	4.59336e-08
HSPA9	5203.81	-0.498356	0.0854234	-5.83396	5.41277e-09	4.59401e-08
TENT5A	664.977	-1.03927	0.178164	-5.83324	5.4361e-09	4.61192e-08
TGIF2	583.368	-0.825359	0.14154	-5.83126	5.50107e-09	4.66514e-08
REC8	173.337	-1.13139	0.194054	-5.83028	5.5333e-09	4.69056e-08
TMX2	1364.47	-0.580088	0.0995068	-5.82963	5.55495e-09	4.70699e-08
RBM4	1800.69	-0.584596	0.100294	-5.82882	5.58216e-09	4.72812e-08
IL15RA	234.463	-1.18826	0.203946	-5.82637	5.66448e-09	4.79394e-08
COG7	310.428	-0.8635	0.148232	-5.82534	5.69964e-09	4.81781e-08
N4BP1	1082.93	-0.784226	0.134669	-5.82336	5.76756e-09	4.87325e-08
C8orf34	26.113	-3.46933	0.5958	-5.82298	5.78066e-09	4.88234e-08
ZMAT3	648	-0.634052	0.108933	-5.82059	5.86395e-09	4.94465e-08
EEF1AKMT3	75.6941	-1.98146	0.340943	-5.81172	6.18344e-09	5.19719e-08
DDX31	328.805	-0.790558	0.136171	-5.80564	6.41187e-09	5.37398e-08
BAIAP2L1	162.696	-1.36053	0.234349	-5.80557	6.41467e-09	5.37416e-08
SRF	1371.88	-0.722102	0.124427	-5.80341	6.49805e-09	5.43963e-08
DGKG	75.0782	-2.04159	0.352064	-5.7989	6.675e-09	5.58102e-08
LINC02709	18.9933	-4.37482	0.754434	-5.79881	6.67868e-09	5.58186e-08
SRGN	377.922	-1.1864	0.204648	-5.7973	6.73902e-09	5.63002e-08
PUM3	849.556	-0.587396	0.101392	-5.79333	6.90041e-09	5.75791e-08
ADAM12	854.474	-2.47251	0.426836	-5.79264	6.92897e-09	5.77942e-08
ESPL1	1270.74	-0.746568	0.128968	-5.78879	7.08967e-09	5.90872e-08
PLAC8	81.5109	-1.82655	0.315552	-5.78844	7.10423e-09	5.91848e-08
GBGT1	100.989	-1.49972	0.259181	-5.78638	7.19176e-09	5.98421e-08
TCERG1	1454.93	-0.652028	0.112725	-5.78424	7.28429e-09	6.05878e-08
CARINH	36.4318	-3.33303	0.576311	-5.78339	7.3211e-09	6.08122e-08
MICALL1	1452.17	-0.662045	0.114474	-5.78334	7.32297e-09	6.08122e-08
ARFGAP1	2808.32	-0.545673	0.0943547	-5.78321	7.32902e-09	6.08382e-08
MEX3C	811.622	-0.682211	0.118003	-5.78128	7.41322e-09	6.14635e-08
TMEM237	500.277	-0.768294	0.132937	-5.77941	7.49646e-09	6.21041e-08
PVR	2300.1	-0.543721	0.0940937	-5.7785	7.53681e-09	6.24136e-08
B3GALT6	435.505	-0.748457	0.129572	-5.7764	7.6316e-09	6.31734e-08
HINT3	252.253	-0.898103	0.155504	-5.77542	7.67606e-09	6.34925e-08
MARS1	3034.31	-0.570237	0.0987417	-5.77504	7.69347e-09	6.36096e-08
PBK	919.771	-0.708508	0.122788	-5.77018	7.91882e-09	6.54207e-08
RAB13	889.916	-0.738494	0.128037	-5.76783	8.02996e-09	6.62862e-08
NAV1	1824.88	-0.896117	0.155374	-5.76749	8.04599e-09	6.63922e-08
PHF21A	502.924	-0.870225	0.150994	-5.76333	8.2471e-09	6.80247e-08
PARM1	452.709	-0.891161	0.15463	-5.76317	8.25507e-09	6.80634e-08
LINC01503	28.4341	-2.97026	0.515611	-5.76066	8.37863e-09	6.90275e-08
TNFAIP6	65.213	-1.81949	0.315936	-5.75904	8.45948e-09	6.96659e-08
BOD1	651.345	-0.838176	0.145575	-5.75771	8.52621e-09	7.01876e-08
PCOLCE	7412.01	-0.625628	0.108672	-5.75702	8.56139e-09	7.04494e-08
TXNDC15	503.674	-1.50993	0.262559	-5.75083	8.88068e-09	7.30478e-08
MTMR11	174.309	-1.33139	0.231588	-5.74896	8.97945e-09	7.38311e-08
PRR12	826.793	-1.03786	0.180549	-5.74834	9.01252e-09	7.40737e-08
ENSG00000305207	62.1835	-1.65257	0.287646	-5.74516	9.18365e-09	7.54206e-08
GIPC3	35.1086	-2.52223	0.439074	-5.74443	9.22293e-09	7.57132e-08
SPIN1	3260.66	-0.526619	0.0917258	-5.74123	9.39931e-09	7.71307e-08
ZNF146	1343.59	-0.581344	0.101365	-5.73517	9.7412e-09	7.98103e-08
LRATD1	154.06	-1.46796	0.255989	-5.73446	9.78248e-09	8.0117e-08
GRAMD2B	707.944	-0.91099	0.158919	-5.73241	9.90139e-09	8.10589e-08
FANCD2	672.72	-0.914224	0.159538	-5.73045	1.00163e-08	8.19348e-08
ELF4	1309.12	-0.570832	0.0996349	-5.72924	1.00884e-08	8.24924e-08
TCEAL8	603.132	-0.659781	0.115175	-5.72849	1.01329e-08	8.28235e-08
FNDC3B	2398.66	-0.592425	0.103477	-5.7252	1.03314e-08	8.44128e-08
TMEM219	610.533	-0.676199	0.118126	-5.72439	1.03807e-08	8.47495e-08
RGL2	584.788	-0.721938	0.126154	-5.72268	1.04858e-08	8.55504e-08
GOPC	1795.1	-0.551759	0.0964166	-5.72266	1.04871e-08	8.55504e-08
ENSG00000299897	49.2492	-2.01091	0.351484	-5.72119	1.05782e-08	8.62597e-08
ENSG00000288663	104.076	-1.29994	0.227289	-5.71936	1.06928e-08	8.70922e-08
MRPL11	621.536	-0.605676	0.105912	-5.71867	1.0736e-08	8.74098e-08
CDCA8	1706.8	-0.539101	0.0942974	-5.71703	1.08404e-08	8.8225e-08
MYL6B	642.824	-0.674618	0.118094	-5.71253	1.11306e-08	9.04104e-08
BAX	1892.97	-0.490506	0.0858791	-5.71158	1.11929e-08	9.08451e-08
RIOX2	340.444	-1.00079	0.175305	-5.70882	1.13763e-08	9.22613e-08
ATN1	4282.68	-0.672308	0.117777	-5.70832	1.14099e-08	9.24979e-08
GASK1B-AS1	22.1725	-5.08021	0.890323	-5.70604	1.15638e-08	9.36728e-08
CES2	1182.37	-0.596494	0.104584	-5.70347	1.1739e-08	9.49805e-08
EEF1AKMT2	249.177	-0.974021	0.170938	-5.69809	1.21157e-08	9.78763e-08
RNF150	612.239	-0.77186	0.135477	-5.69736	1.21674e-08	9.82556e-08
RILPL1	299.727	-0.868448	0.15259	-5.69138	1.2602e-08	1.01569e-07
MTX1	517.954	-0.660317	0.116102	-5.68737	1.29014e-08	1.03821e-07
ELN	21.8235	-3.53929	0.622315	-5.68729	1.29068e-08	1.03824e-07
UBXN8	112.834	-1.38512	0.243584	-5.68644	1.29717e-08	1.04305e-07
CCNJ	160.299	-1.12456	0.197801	-5.68531	1.30578e-08	1.04957e-07
BTN3A1	457.991	-1.1103	0.195601	-5.67636	1.37592e-08	1.10339e-07
C1orf159	219.76	-0.926228	0.163329	-5.67094	1.42012e-08	1.13796e-07
UNC93B1	441.799	-1.25989	0.222195	-5.67022	1.42615e-08	1.14191e-07
RFT1	297.207	-0.861321	0.151908	-5.67	1.42794e-08	1.14291e-07
RGS14	91.0218	-1.44785	0.255399	-5.66896	1.43669e-08	1.14902e-07
RPTOR	1052.14	-0.618791	0.109309	-5.66096	1.50532e-08	1.20345e-07
DHRS3	49.0287	-2.4465	0.432247	-5.65996	1.51405e-08	1.20903e-07
EFNB3	96.5592	-1.35052	0.238629	-5.6595	1.51816e-08	1.21185e-07
SEMA3B	522.718	-1.22447	0.216432	-5.65752	1.53577e-08	1.2245e-07
HOXB7	101.666	-1.48707	0.262952	-5.6553	1.55572e-08	1.2385e-07
CAPZB	4817.93	-0.461748	0.0816505	-5.65518	1.55686e-08	1.23893e-07
NEK6	909.321	-0.600138	0.106139	-5.65427	1.56508e-08	1.24452e-07
CPS1	112.87	-1.46936	0.259962	-5.6522	1.58408e-08	1.25819e-07
NCOA6	1522.64	-0.617094	0.109183	-5.65193	1.58661e-08	1.25971e-07
KCTD16	35.416	-2.62356	0.46421	-5.65167	1.58895e-08	1.26089e-07
SNHG17	441.171	-0.806658	0.14273	-5.65163	1.5893e-08	1.26089e-07
SCN3A	17.7376	-4.63025	0.819329	-5.65126	1.59273e-08	1.26313e-07
DUS4L	40.0632	-2.24265	0.397112	-5.64739	1.62899e-08	1.29041e-07
KDM6B	286.959	-1.38298	0.245043	-5.64382	1.66321e-08	1.31551e-07
ALKBH4	167.492	-1.1914	0.211108	-5.64354	1.66592e-08	1.31715e-07
ENSG00000285043	655.349	-0.896027	0.158787	-5.64295	1.67159e-08	1.32113e-07
LRIG3	214.909	-1.30993	0.232408	-5.63632	1.73723e-08	1.37093e-07
PLOD3	3121.54	-0.455572	0.0808379	-5.63563	1.74423e-08	1.37593e-07
NDUFA9	874.915	-0.753893	0.133846	-5.63253	1.77585e-08	1.39928e-07
COA6	172.413	-1.20455	0.213899	-5.63138	1.78771e-08	1.40769e-07
PALLD	4448.19	-0.720016	0.127892	-5.62989	1.8033e-08	1.41822e-07
PTGFRN	1057.11	-0.547489	0.0972787	-5.62804	1.82267e-08	1.43291e-07
JHY	109.937	-1.42833	0.253899	-5.62558	1.84883e-08	1.45293e-07
PHLDB2	881.392	-0.632371	0.112452	-5.62346	1.87166e-08	1.47031e-07
LINC02861	39.8091	-2.29897	0.40883	-5.62331	1.87337e-08	1.4711e-07
ARHGEF6	132.391	-1.15374	0.205222	-5.62193	1.88838e-08	1.48233e-07
PDLIM7	3610.73	-0.712975	0.126923	-5.6174	1.93854e-08	1.51884e-07
PRMT5	1989.86	-0.611137	0.108804	-5.61688	1.94436e-08	1.52283e-07
UTP14A	451.119	-0.740366	0.131909	-5.61269	1.99204e-08	1.55899e-07
LRRC59	5131.47	-0.571405	0.101867	-5.60935	2.03089e-08	1.5876e-07
LIN9	290.023	-0.834763	0.148841	-5.60843	2.04174e-08	1.59549e-07
NCOR1	2576.86	-0.508496	0.0906677	-5.60835	2.04266e-08	1.59561e-07
SH3RF1	920.248	-0.605368	0.108117	-5.59921	2.15325e-08	1.6801e-07
RASSF9	20.8038	-3.56491	0.637012	-5.59631	2.18967e-08	1.70659e-07
IGF1R	1714.46	-0.84517	0.151145	-5.59178	2.24751e-08	1.75036e-07
MSI2	160.57	-1.59741	0.285695	-5.59131	2.25368e-08	1.75451e-07
IGF2BP3	377.983	-0.81771	0.146299	-5.58931	2.2797e-08	1.77278e-07
CTBP1-DT	344.37	-0.811141	0.14524	-5.58485	2.33907e-08	1.81623e-07
CD38	28.0111	-3.7411	0.670429	-5.58016	2.40298e-08	1.86446e-07
CARD9	98.3776	-1.47191	0.263793	-5.57978	2.40829e-08	1.86788e-07
LINC00702	16.152	-5.24645	0.941245	-5.57394	2.49036e-08	1.93082e-07
CAP2	695.332	-0.64351	0.115505	-5.57129	2.52861e-08	1.95901e-07
ACOT1	130.071	-1.22701	0.220374	-5.56786	2.57885e-08	1.99496e-07
ATXN7L3	1618.78	-0.515551	0.0926066	-5.56711	2.58999e-08	2.00134e-07
ZNF202	170.738	-1.05164	0.188977	-5.56491	2.62283e-08	2.02597e-07
SCAF8	1361.58	-0.545866	0.0981129	-5.56365	2.64186e-08	2.03991e-07
TMUB2	707.423	-0.61064	0.109805	-5.56112	2.68054e-08	2.06595e-07
F2RL1	228.02	-1.44332	0.259618	-5.5594	2.70709e-08	2.08231e-07
PDHX	462.234	-0.840757	0.151233	-5.55935	2.70779e-08	2.08231e-07
RNASEL	157.602	-1.0099	0.181703	-5.55798	2.72913e-08	2.09795e-07
GTPBP4	2248.17	-0.621917	0.112001	-5.5528	2.81132e-08	2.15954e-07
POLR1H	97.3996	-1.27604	0.229815	-5.55246	2.81671e-08	2.16288e-07
PDE1A	27.7002	-2.59178	0.466897	-5.55108	2.83917e-08	2.17796e-07
C1QBP	1969.04	-0.533008	0.0960222	-5.55088	2.84228e-08	2.17929e-07
TAGLN2	9918.88	-0.433015	0.0780282	-5.54947	2.86535e-08	2.19617e-07
DPH5	177.986	-1.06756	0.192377	-5.5493	2.86813e-08	2.19749e-07
UTP20	1164.79	-0.593082	0.106897	-5.54816	2.88695e-08	2.21109e-07
LAMTOR1	1509.68	-0.595428	0.10733	-5.54763	2.89562e-08	2.21692e-07
DUSP5	630.182	-0.692238	0.124847	-5.54467	2.94506e-08	2.25312e-07
CRYZL2P	101.636	-1.3758	0.248134	-5.54457	2.94675e-08	2.25358e-07
ENSG00000271894	52.7362	-1.95969	0.353639	-5.54149	2.99913e-08	2.28858e-07
RBBP9	237.612	-1.1987	0.216389	-5.53955	3.03243e-08	2.31145e-07
GNG11	223.528	-0.967201	0.174602	-5.53946	3.03412e-08	2.31189e-07
USP24	1292.66	-0.814635	0.147089	-5.53838	3.0529e-08	2.3245e-07
ADAM33	168.418	-1.60316	0.28952	-5.53731	3.07159e-08	2.33787e-07
TRIM8	1689.99	-0.632588	0.114251	-5.53681	3.08026e-08	2.34276e-07
NLRX1	351.94	-0.797734	0.144137	-5.53454	3.12039e-08	2.37234e-07
IL11	192.109	-1.31434	0.237565	-5.53255	3.15608e-08	2.39779e-07
MTMR4	723.084	-0.838067	0.15151	-5.53143	3.17635e-08	2.41143e-07
ADAMTS2	463.317	-0.709819	0.128364	-5.52972	3.20744e-08	2.43415e-07
CIART	44.2132	-2.45862	0.444742	-5.5282	3.23526e-08	2.45436e-07
DENND2B	1384.51	-0.686843	0.124266	-5.52718	3.25424e-08	2.46606e-07
HNRNPA1	15707.1	-0.391972	0.0709247	-5.52659	3.26507e-08	2.47337e-07
ZNF804A	297.929	-1.32004	0.238964	-5.52402	3.31332e-08	2.50809e-07
HFE	311.255	-0.854955	0.154796	-5.52312	3.33026e-08	2.51999e-07
CDCA3	1062.94	-0.59548	0.107838	-5.52201	3.35148e-08	2.53513e-07
PYROXD1	120.631	-1.49124	0.270077	-5.52153	3.36069e-08	2.54117e-07
C11orf87	34.5902	-2.25319	0.408166	-5.52028	3.38465e-08	2.55836e-07
LSM5	432.33	-0.951415	0.172439	-5.5174	3.44061e-08	2.59971e-07
ERF	1110.99	-0.655556	0.118864	-5.5152	3.4839e-08	2.63147e-07
PRAG1	805.006	-0.702494	0.127425	-5.51302	3.5273e-08	2.66231e-07
DZIP1L	372.593	-0.935799	0.169776	-5.51196	3.54865e-08	2.67745e-07
SLC11A2	513.604	-0.717978	0.130278	-5.51113	3.56537e-08	2.68812e-07
EPC1	431.626	-0.949129	0.172273	-5.50945	3.59955e-08	2.71291e-07
DSC3	59.2562	-1.84224	0.33449	-5.50761	3.63733e-08	2.74038e-07
B4GALT5	2374.58	-0.492391	0.0894274	-5.50604	3.66985e-08	2.76288e-07
SERTAD4	241.393	-1.13941	0.207251	-5.49772	3.84724e-08	2.88807e-07
GTF2H1	898.36	-0.56608	0.102994	-5.49626	3.87929e-08	2.90898e-07
WDR74	476.651	-0.659085	0.120007	-5.49206	3.97275e-08	2.97692e-07
PARP9	1642.8	-2.1984	0.400402	-5.49048	4.00839e-08	3.00146e-07
CBLN3	27.7353	-2.80381	0.510705	-5.49007	4.01777e-08	3.0074e-07
SERPINB7	580.691	-2.83553	0.516536	-5.48952	4.03025e-08	3.01457e-07
OVCA2	317.228	-0.90835	0.165474	-5.48937	4.03371e-08	3.01607e-07
MTA3	561.216	-0.706787	0.128868	-5.48457	4.14472e-08	3.09462e-07
CHROMR	193.731	-1.0136	0.184953	-5.48028	4.24665e-08	3.16846e-07
LINC02593	347.114	-0.969264	0.176997	-5.47616	4.34653e-08	3.23717e-07
RAP1GAP2	114.954	-1.57805	0.288295	-5.47372	4.40678e-08	3.28087e-07
SLC12A8	145.218	-1.39941	0.256021	-5.46601	4.60282e-08	3.42192e-07
FTSJ1	879.322	-0.693063	0.126825	-5.46472	4.63627e-08	3.44432e-07
NPRL3	713.716	-0.759099	0.139129	-5.4561	4.86707e-08	3.61191e-07
TIAM2	625.63	-1.11838	0.20503	-5.45471	4.90529e-08	3.63898e-07
CDH20	75.6794	-1.89296	0.347351	-5.44969	5.04568e-08	3.74046e-07
BAHCC1	3199.07	-0.632392	0.116093	-5.4473	5.11389e-08	3.78967e-07
UBXN11	511.881	-0.813687	0.149411	-5.44598	5.15199e-08	3.81655e-07
FOXC2	72.4471	-1.59481	0.292871	-5.44544	5.16764e-08	3.82678e-07
CTNND1	4348.95	-0.443129	0.0813968	-5.44406	5.20811e-08	3.854e-07
GPR162	72.2252	-1.75904	0.323265	-5.44147	5.28416e-08	3.9063e-07
SLC4A2	3634.37	-0.716532	0.131833	-5.43517	5.47441e-08	4.03956e-07
BCL2L13	1532.61	-0.592558	0.109028	-5.43493	5.48171e-08	4.04351e-07
STARD13	805.972	-0.711433	0.130939	-5.43334	5.53104e-08	4.07845e-07
ZSCAN26	169.967	-1.30407	0.240028	-5.433	5.5414e-08	4.0832e-07
CAPN2	5829.25	-0.454585	0.0836725	-5.43291	5.54437e-08	4.08394e-07
SRGAP1	836.506	-0.665499	0.122513	-5.43208	5.56999e-08	4.10136e-07
DDX20	543.484	-0.780178	0.14371	-5.42882	5.67265e-08	4.17399e-07
ALDH1A2	45.2623	-2.86054	0.527382	-5.42403	5.82692e-08	4.28296e-07
AZI2	748.473	-0.676407	0.124728	-5.42304	5.85952e-08	4.3054e-07
MRRF	380.82	-0.908448	0.16761	-5.42001	5.95953e-08	4.37425e-07
ENSG00000282849	22.7831	-6.01376	1.11014	-5.41712	6.05659e-08	4.44392e-07
GSTM4	406.185	-0.731443	0.135055	-5.4159	6.09813e-08	4.47125e-07
STK10	943.875	-0.59808	0.110465	-5.41423	6.15536e-08	4.51162e-07
TSSC4	392.131	-0.775564	0.143376	-5.40931	6.32689e-08	4.63408e-07
DDX56	1373.97	-0.478848	0.0885733	-5.40623	6.43644e-08	4.711e-07
SDC1	2967.67	-0.552611	0.10222	-5.4061	6.4412e-08	4.71282e-07
LINC01182	22.6638	-3.50314	0.648086	-5.40536	6.46797e-08	4.73074e-07
TMPO	5072.64	-0.398717	0.0737811	-5.40405	6.51536e-08	4.75871e-07
ZNF32	150.195	-1.26858	0.234979	-5.39868	6.71342e-08	4.8982e-07
YARS2	280.629	-0.928754	0.172194	-5.39364	6.90434e-08	5.03044e-07
SCRN2	316.119	-1.03456	0.191826	-5.39321	6.92087e-08	5.04072e-07
USF1	658.678	-0.60723	0.112803	-5.38308	7.3221e-08	5.32549e-07
SYTL5	66.3265	-1.72324	0.320183	-5.38204	7.36478e-08	5.35466e-07
PSG9	30.3612	-2.46231	0.457914	-5.37723	7.56417e-08	5.49386e-07
NOTCH3	1789.77	-0.69563	0.129471	-5.37287	7.74924e-08	5.62043e-07
SLC4A1AP	609.756	-0.590861	0.110074	-5.36783	7.96903e-08	5.76977e-07
L3MBTL3	94.4186	-1.33387	0.248505	-5.36757	7.98063e-08	5.77616e-07
PI4KB	2301.25	-0.42022	0.0782951	-5.36713	7.99976e-08	5.788e-07
SSR3	4617.61	-0.549688	0.102475	-5.36412	8.13462e-08	5.87943e-07
SH2D4A	1024.01	-0.622277	0.116043	-5.36248	8.20884e-08	5.93102e-07
SNORA33	20.9961	-7.86595	1.46765	-5.35957	8.34216e-08	6.02525e-07
ATE1	488.26	-0.716512	0.133729	-5.35792	8.41834e-08	6.07394e-07
RBM43	174.499	-1.04865	0.195725	-5.35778	8.42528e-08	6.07684e-07
SMARCE1	1905.98	-0.588323	0.109896	-5.35343	8.63013e-08	6.21166e-07
CARS1	1361.16	-0.46597	0.0870591	-5.35234	8.68246e-08	6.24285e-07
ZNF496-DT	143.465	-1.01139	0.189058	-5.34962	8.81395e-08	6.33301e-07
RASA3	1158.66	-0.49161	0.0919283	-5.34776	8.90508e-08	6.39186e-07
SLITRK1	16.6063	-5.38245	1.0071	-5.34451	9.06599e-08	6.50287e-07
DNAJC11	2069.71	-0.527354	0.098676	-5.3443	9.07683e-08	6.5084e-07
VPS33A	653.67	-0.769218	0.144079	-5.33886	9.3534e-08	6.69747e-07
RAET1E	12.8106	-4.41055	0.826443	-5.33678	9.46094e-08	6.76981e-07
ATP8B1	1442.61	-0.948047	0.177696	-5.33522	9.54296e-08	6.82615e-07
FERRY3	363.327	-0.831331	0.155842	-5.33445	9.58356e-08	6.85284e-07
NPY1R	45.1962	-2.5818	0.48419	-5.33221	9.70228e-08	6.92344e-07
ABL1	2420.21	-0.522439	0.098001	-5.33095	9.77e-08	6.96699e-07
GRHL3	26.0377	-2.82947	0.53137	-5.32486	1.01033e-07	7.19729e-07
GSAP	35.9528	-2.4042	0.451949	-5.31964	1.03972e-07	7.39648e-07
PANX1	589.066	-0.627939	0.118059	-5.31886	1.04418e-07	7.42311e-07
EIF2D	595.501	-0.688214	0.129416	-5.31786	1.04996e-07	7.45913e-07
C1orf198	1510.81	-0.687988	0.129405	-5.31655	1.05753e-07	7.51034e-07
SLC46A1	484.892	-0.88141	0.165793	-5.31634	1.05874e-07	7.51633e-07
CCDC102A	77.4322	-1.45069	0.272897	-5.31589	1.06137e-07	7.53248e-07
CYB5D1	265.615	-0.813321	0.153066	-5.31353	1.07523e-07	7.62304e-07
DCLRE1A	229.126	-1.08147	0.203714	-5.30878	1.10363e-07	7.81906e-07
GULP1	522.827	-0.837522	0.157781	-5.30813	1.10756e-07	7.84418e-07
MIX23	180.614	-1.03686	0.195455	-5.30487	1.12756e-07	7.98044e-07
SNX9	1362.29	-0.640892	0.120861	-5.30271	1.14098e-07	8.06718e-07
PSMB9	794.185	-0.978672	0.184784	-5.29631	1.18164e-07	8.34897e-07
TNFRSF25	130.076	-1.09448	0.206753	-5.29367	1.19889e-07	8.46222e-07
F3	1854.7	-1.71871	0.324913	-5.28976	1.2248e-07	8.63633e-07
SYT15	53.7414	-2.80525	0.530329	-5.28965	1.22552e-07	8.63849e-07
CTSO	160.861	-1.2505	0.236476	-5.28806	1.2362e-07	8.71082e-07
C6orf141	63.6866	-1.68522	0.318805	-5.28603	1.25e-07	8.79908e-07
AGO2	1173.11	-0.866733	0.163971	-5.28588	1.25099e-07	8.80169e-07
KCNIP3	70.8632	-1.83238	0.347335	-5.27556	1.32354e-07	9.28843e-07
KCTD10	2237.48	-0.755717	0.143319	-5.27296	1.34244e-07	9.41156e-07
NMNAT2	36.7781	-3.06737	0.581911	-5.27121	1.3553e-07	9.49209e-07
TMA16	383.505	-0.722712	0.137163	-5.26899	1.37179e-07	9.58499e-07
MRPL28	1308.21	-0.541151	0.102729	-5.26776	1.381e-07	9.64289e-07
MOV10	2800.13	-0.555043	0.105389	-5.26659	1.38981e-07	9.69402e-07
ANKRD1	82.9984	-1.94449	0.369214	-5.26655	1.3901e-07	9.69402e-07
NFATC2	50.7641	-1.95522	0.371364	-5.26497	1.40213e-07	9.77077e-07
SIX5	393.556	-0.727917	0.138766	-5.24563	1.55748e-07	1.0817e-06
GPX7	70.8407	-1.48782	0.283785	-5.24276	1.58195e-07	1.09796e-06
ITGBL1	615.208	-1.212	0.231181	-5.24264	1.58296e-07	1.0983e-06
ZMYND11	1429.58	-0.462732	0.0882826	-5.24149	1.59287e-07	1.10481e-06
OR2A1-AS1	124.046	-1.53265	0.292488	-5.24005	1.60529e-07	1.11231e-06
PIGC	262.118	-0.838594	0.160155	-5.23614	1.6397e-07	1.13577e-06
E2F2	254.113	-0.798126	0.152457	-5.23508	1.64912e-07	1.14089e-06
KIF26B	27.636	-3.03532	0.580478	-5.22901	1.70424e-07	1.17741e-06
G0S2	223.805	-1.55934	0.298211	-5.229	1.70434e-07	1.17741e-06
TMEM140	154.499	-1.28149	0.245294	-5.2243	1.74815e-07	1.20647e-06
ZNF747	265.31	-0.980155	0.187645	-5.22345	1.75624e-07	1.21125e-06
MAP3K7CL	41.9801	-2.00059	0.383145	-5.2215	1.77484e-07	1.22286e-06
JRK	740.676	-0.663026	0.127028	-5.21954	1.7937e-07	1.23545e-06
SGPL1	1378.95	-0.621864	0.11917	-5.21831	1.8056e-07	1.24282e-06
ENSG00000228521	28.2589	-2.77943	0.533119	-5.21353	1.85283e-07	1.27364e-06
DUSP16	334.631	-0.738068	0.141594	-5.21258	1.8623e-07	1.27973e-06
TYW3	395.343	-0.715263	0.137265	-5.21081	1.88016e-07	1.29115e-06
ABL2	1674.83	-0.833393	0.159983	-5.20927	1.89589e-07	1.30109e-06
SH3BP1	357.798	-0.885998	0.170101	-5.20867	1.90203e-07	1.30488e-06
ACKR4	15.5532	-3.87915	0.745039	-5.20664	1.92287e-07	1.3183e-06
DDX54	1647.52	-0.819286	0.157407	-5.2049	1.94103e-07	1.32988e-06
WASH5P	697.254	-0.597879	0.114887	-5.20406	1.94977e-07	1.33499e-06
EIF2A	1378.63	-0.637587	0.122532	-5.20341	1.95665e-07	1.33926e-06
BTBD19	197.746	-0.927567	0.178395	-5.19953	1.99798e-07	1.36529e-06
HHIPL1	172.533	-1.22529	0.235836	-5.19551	2.04164e-07	1.39422e-06
SLC5A6	477.699	-0.716891	0.137991	-5.19521	2.04494e-07	1.39601e-06
SIPA1L1	551.177	-0.705332	0.135786	-5.19444	2.05334e-07	1.40037e-06
METAP1D	98.2489	-1.6149	0.310966	-5.19318	2.06728e-07	1.40941e-06
TFG	2821.23	-0.43969	0.084813	-5.18423	2.16914e-07	1.47595e-06
SETD1B	668.578	-0.644136	0.124337	-5.18056	2.21221e-07	1.50427e-06
CSRP1	7965.42	-0.476158	0.0919434	-5.17882	2.23296e-07	1.5169e-06
PITX2	364.676	-0.944433	0.182483	-5.17545	2.27362e-07	1.543e-06
ALG8	400.288	-0.710135	0.137259	-5.1737	2.29505e-07	1.55552e-06
SLC39A14	3393.4	-0.454167	0.0878167	-5.17175	2.31907e-07	1.57129e-06
LTBP3	1577.01	-0.8823	0.170655	-5.17009	2.33985e-07	1.58485e-06
MAPKAPK3	231.347	-0.91309	0.176677	-5.16814	2.36439e-07	1.59946e-06
NCALD	53.6774	-2.46126	0.476271	-5.16778	2.36889e-07	1.60191e-06
FAM86DP	251.696	-0.761767	0.147459	-5.16597	2.39199e-07	1.61701e-06
IARS1	4146.14	-0.559833	0.108422	-5.16347	2.42416e-07	1.63716e-06
DYRK4	70.8134	-1.38833	0.268882	-5.16336	2.42551e-07	1.63754e-06
BEGAIN	52.0674	-1.7882	0.346396	-5.1623	2.43928e-07	1.64523e-06
CCDC102B	128.569	-1.22617	0.237814	-5.156	2.52276e-07	1.69878e-06
MAMSTR	128.62	-1.1928	0.231424	-5.15418	2.54742e-07	1.71316e-06
BIRC2	1007.08	-0.636084	0.123446	-5.15274	2.56707e-07	1.72582e-06
NCOA2	680.577	-0.677419	0.131479	-5.1523	2.57314e-07	1.72934e-06
TMEM200C	41.8211	-1.89288	0.367393	-5.15218	2.57477e-07	1.72988e-06
IDO1	16.9457	-4.10295	0.796677	-5.15008	2.60382e-07	1.74827e-06
AGTRAP	432.835	-0.64045	0.124599	-5.1401	2.74591e-07	1.8401e-06
TRIM32	596.095	-0.585472	0.113921	-5.1393	2.75766e-07	1.84738e-06
ETS2	572.356	-0.727632	0.141607	-5.13841	2.77078e-07	1.85557e-06
CCDC81	24.2394	-2.92325	0.56906	-5.13699	2.79181e-07	1.86845e-06
MIR503HG	162.463	-1.59233	0.310059	-5.13556	2.81304e-07	1.88206e-06
SNRPC	1440.44	-0.534584	0.104117	-5.13443	2.82997e-07	1.89217e-06
ENSG00000303859	97.1949	-1.3144	0.256018	-5.134	2.83648e-07	1.89591e-06
ENSG00000259529	120.761	-1.83833	0.358097	-5.1336	2.84246e-07	1.8993e-06
GALNT4	194.909	-1.23532	0.24101	-5.12561	2.96583e-07	1.98018e-06
HIPK2	641.801	-1.05317	0.205473	-5.12557	2.96636e-07	1.98018e-06
TMEM216	127.706	-1.11685	0.218034	-5.12234	3.01766e-07	2.01248e-06
SURF4	9663.05	-0.387322	0.0756267	-5.12151	3.03106e-07	2.02012e-06
LIMS4	17.298	-4.93198	0.963199	-5.12042	3.0486e-07	2.03116e-06
IPO5	8773.18	-0.362469	0.0708479	-5.11616	3.11821e-07	2.07621e-06
NCS1	2520.37	-0.596111	0.116559	-5.11425	3.14993e-07	2.09599e-06
SCG2	28.6472	-2.63851	0.516121	-5.11219	3.18443e-07	2.11827e-06
SPAG5	2737.75	-0.428335	0.0838091	-5.11084	3.20737e-07	2.13148e-06
CIMAP1B	16.4188	-3.77314	0.738541	-5.10891	3.24017e-07	2.15259e-06
LDB1	1326.83	-0.540905	0.105926	-5.10644	3.28286e-07	2.17886e-06
KDM5B	1227.22	-0.568167	0.111267	-5.10633	3.28468e-07	2.17937e-06
TIMM9	182.051	-0.97479	0.190933	-5.10539	3.30107e-07	2.18885e-06
SMIM15	892.802	-0.577047	0.113034	-5.10509	3.30645e-07	2.19102e-06
ITGA4	421.013	-0.907506	0.177775	-5.10479	3.31169e-07	2.1938e-06
OBSCN	287.68	-0.926309	0.181511	-5.10331	3.33762e-07	2.21027e-06
TSPO	1191.83	-0.53442	0.104727	-5.10298	3.34341e-07	2.2134e-06
NABP2	653.604	-0.675584	0.132418	-5.10191	3.36236e-07	2.22453e-06
AKT2	2392.93	-0.642984	0.126084	-5.09964	3.40297e-07	2.25068e-06
RPL29	3092.76	-0.372153	0.0729993	-5.09804	3.43183e-07	2.26688e-06
DAGLA	378.71	-0.792217	0.155474	-5.0955	3.47814e-07	2.29602e-06
CLEC2B	21.6686	-2.69295	0.528595	-5.09455	3.49577e-07	2.30692e-06
ZNF275	367.125	-0.760018	0.149225	-5.09309	3.5227e-07	2.32395e-06
FAM83H	335.157	-0.69075	0.135651	-5.09213	3.54072e-07	2.33436e-06
NRROS	35.1877	-2.36457	0.464522	-5.09032	3.57454e-07	2.35553e-06
ERCC5	558.13	-0.717144	0.140946	-5.08809	3.61692e-07	2.38158e-06
CDH11	889.182	-0.807818	0.158791	-5.08731	3.63183e-07	2.39064e-06
SNHG29	2870.93	-0.443267	0.0871387	-5.08691	3.63951e-07	2.39493e-06
SGCG	29.7293	-2.77857	0.54623	-5.08681	3.6413e-07	2.39535e-06
SCAMP5	195.29	-0.985554	0.193781	-5.08592	3.65843e-07	2.40586e-06
OPLAH	276	-1.18929	0.233961	-5.08328	3.70969e-07	2.43803e-06
DNAJB11	1943.2	-0.444973	0.0875442	-5.08284	3.71838e-07	2.4422e-06
CDC42SE1	1552.44	-0.495994	0.0976036	-5.08172	3.74032e-07	2.45506e-06
LIPE	49.6018	-1.84144	0.362537	-5.07931	3.78807e-07	2.48562e-06
APCDD1L	144.664	-1.32037	0.259984	-5.07865	3.80128e-07	2.4935e-06
PRPF40B	165.173	-1.04709	0.206353	-5.07425	3.89024e-07	2.55105e-06
NOL10	734.066	-0.616983	0.121702	-5.06963	3.98585e-07	2.61127e-06
SEC23A	4502.43	-0.428694	0.0845703	-5.06909	3.99729e-07	2.61794e-06
MSN	11458.8	-0.637574	0.126036	-5.05865	4.22234e-07	2.76099e-06
SGO1	294.199	-0.868841	0.171863	-5.05544	4.29404e-07	2.8061e-06
FBXW4	301.722	-0.955004	0.188958	-5.05405	4.32533e-07	2.82567e-06
WASHC2C	669.728	-0.583318	0.115443	-5.05285	4.35257e-07	2.84168e-06
PLXDC2	254.541	-0.819335	0.16217	-5.05231	4.36504e-07	2.84892e-06
COL15A1	425.292	-0.887477	0.175787	-5.04859	4.45075e-07	2.90213e-06
GTF2H2C	529.376	-0.673891	0.133489	-5.04828	4.45809e-07	2.906e-06
AGER	42.9469	-1.88776	0.37396	-5.04801	4.46427e-07	2.90912e-06
GPATCH4	560.668	-0.96191	0.19057	-5.04755	4.47509e-07	2.91526e-06
TMEM35A	25.5266	-2.43265	0.482036	-5.04661	4.49707e-07	2.92774e-06
TRIP12	5464.7	-0.382155	0.0757366	-5.04584	4.51544e-07	2.93878e-06
TMEM138	536.567	-0.683714	0.135523	-5.04501	4.5349e-07	2.95053e-06
DUS2	171.524	-0.96896	0.192068	-5.04489	4.53784e-07	2.95151e-06
C1RL-AS1	37.3338	-2.45992	0.487616	-5.04479	4.54008e-07	2.95205e-06
PFAS	1148.92	-0.760616	0.150842	-5.04246	4.59591e-07	2.98648e-06
PTPRB	35.3142	-2.21174	0.439263	-5.03511	4.77586e-07	3.09664e-06
SLC43A3	1804.78	-0.503998	0.100129	-5.0335	4.81616e-07	3.11985e-06
MOCOS	102.751	-1.47534	0.293392	-5.02856	4.94171e-07	3.19719e-06
ENSG00000289192	8.72003	-7.00422	1.39308	-5.02786	4.95972e-07	3.20686e-06
TRMU	974.985	-0.489769	0.097479	-5.02436	5.05116e-07	3.26192e-06
TCN2	312.053	-0.83333	0.165862	-5.02423	5.05447e-07	3.26304e-06
ROM1	39.1103	-1.90167	0.378524	-5.02392	5.06283e-07	3.26743e-06
IPO4	1440.49	-0.744897	0.148342	-5.02147	5.12769e-07	3.30826e-06
ATP5PB	2162.86	-0.434679	0.0865992	-5.01943	5.18243e-07	3.3415e-06
RUFY1	1526.23	-0.482219	0.0961566	-5.01494	5.30513e-07	3.41532e-06
PSG6	16.4228	-4.361	0.869792	-5.01384	5.33538e-07	3.43047e-06
ITPRIPL2	705.261	-0.693881	0.138395	-5.01379	5.33691e-07	3.43047e-06
HACD4	254.978	-0.744361	0.148554	-5.01072	5.42266e-07	3.48343e-06
PLCB4	218.272	-0.929802	0.185565	-5.01064	5.42486e-07	3.48355e-06
LINC01410	38.3313	-2.47304	0.493743	-5.00875	5.47838e-07	3.5138e-06
L1CAM	2347.59	-0.865419	0.172809	-5.00796	5.50098e-07	3.52721e-06
DNAJC2	588.379	-0.72969	0.145817	-5.00413	5.61138e-07	3.59356e-06
HS3ST3A1	116.577	-1.77661	0.35508	-5.00341	5.63241e-07	3.60592e-06
CEP170	2306.02	-0.579768	0.115982	-4.99879	5.76905e-07	3.68546e-06
STRN3	573.883	-0.980616	0.196185	-4.99843	5.77982e-07	3.6912e-06
TMEM97	1374.29	-0.690536	0.138178	-4.99742	5.8101e-07	3.70826e-06
DDO	87.2635	-1.53373	0.306946	-4.99675	5.83039e-07	3.71893e-06
PATL2	18.8924	-3.01547	0.603624	-4.99562	5.86472e-07	3.73739e-06
CSTPP1	421.507	-0.674939	0.135144	-4.99422	5.90754e-07	3.76352e-06
NIP7	691.502	-0.589055	0.118086	-4.98836	6.08938e-07	3.8687e-06
COPS4	1091.35	-0.539977	0.108256	-4.98796	6.10205e-07	3.87557e-06
PCNP	1889.43	-0.429319	0.0860756	-4.9877	6.11036e-07	3.87966e-06
HNRNPD	6105.17	-0.370283	0.0742433	-4.98742	6.11916e-07	3.88406e-06
ANGPTL2	420.643	-0.876277	0.17582	-4.98393	6.23044e-07	3.95348e-06
VGLL3	1572.95	-0.867529	0.174173	-4.98085	6.33049e-07	4.01208e-06
CTSC	4193.46	-0.484477	0.0972933	-4.97955	6.37329e-07	4.03674e-06
TRAM2	5858.85	-0.407926	0.0819953	-4.97499	6.52513e-07	4.13039e-06
PRICKLE1	486.167	-1.00691	0.202397	-4.97492	6.52745e-07	4.13061e-06
PAX8-AS1	820.44	-0.624462	0.125581	-4.97257	6.60704e-07	4.17716e-06
DIXDC1	269.152	-0.899797	0.180974	-4.97196	6.6278e-07	4.18901e-06
GIMAP2	15.1328	-4.21547	0.847961	-4.9713	6.65058e-07	4.20213e-06
RBM42	1430.05	-0.47147	0.0948748	-4.96939	6.7165e-07	4.23992e-06
FCHSD1	761.514	-0.698189	0.140527	-4.96836	6.75214e-07	4.26112e-06
PRR5L	279.645	-1.26421	0.254475	-4.96792	6.76755e-07	4.26825e-06
MTBP	239.143	-0.852455	0.171678	-4.96541	6.85547e-07	4.32109e-06
TET1	53.7674	-1.87028	0.376766	-4.96405	6.90397e-07	4.35034e-06
DDIT4	433.559	-0.762107	0.153586	-4.96208	6.97427e-07	4.3933e-06
QRSL1	299.26	-0.895724	0.180706	-4.95681	7.16599e-07	4.50861e-06
IFNGR2	1143.44	-0.483163	0.097484	-4.95634	7.18351e-07	4.51827e-06
LYSMD2	100.738	-1.46943	0.296874	-4.94967	7.43404e-07	4.66879e-06
PSMB8-AS1	118.266	-1.2447	0.251564	-4.94783	7.50461e-07	4.71026e-06
PARL	759.697	-0.656764	0.132741	-4.94771	7.50899e-07	4.71158e-06
MLX	1083.92	-0.547896	0.110806	-4.94463	7.62885e-07	4.77958e-06
SARDH	118.575	-1.08083	0.218599	-4.94436	7.63939e-07	4.78474e-06
QNG1	498.559	-0.672795	0.13609	-4.94374	7.66378e-07	4.79603e-06
LIN7A	224.758	-1.19936	0.242672	-4.94231	7.72015e-07	4.82805e-06
PPP1R3B	162.631	-1.03196	0.208817	-4.94194	7.73505e-07	4.83592e-06
DIS3L	506.022	-0.749284	0.15166	-4.94054	7.7906e-07	4.86772e-06
DEPP1	23.0328	-2.54583	0.515409	-4.93943	7.83517e-07	4.89263e-06
KIF22	1697.25	-0.422638	0.08558	-4.93851	7.87199e-07	4.91415e-06
TRIB2	159.41	-1.68566	0.341735	-4.93264	8.11245e-07	5.05394e-06
PAQR7	381.883	-0.732586	0.14852	-4.93257	8.11562e-07	5.05409e-06
LINC00862	15.3561	-3.66883	0.744169	-4.9301	8.21865e-07	5.11366e-06
BTC	33.3411	-2.63506	0.534659	-4.92849	8.28688e-07	5.15372e-06
NACA	5935.04	-0.397206	0.0805943	-4.92846	8.28799e-07	5.15372e-06
NPR1	62.1694	-1.84704	0.375329	-4.92111	8.60539e-07	5.3426e-06
PDE5A	256.887	-1.34384	0.273297	-4.91716	8.78091e-07	5.4472e-06
CCL5	723.882	-1.13131	0.230247	-4.91345	8.94867e-07	5.54631e-06
SHKBP1	1392.13	-0.477984	0.0972928	-4.91284	8.97667e-07	5.56201e-06
ENSG00000223829	15.9037	-4.85016	0.988128	-4.90843	9.18092e-07	5.68178e-06
ZNF892	63.1172	-1.73772	0.354146	-4.9068	9.25747e-07	5.72575e-06
KIF18B	1462.63	-0.427631	0.0871847	-4.90488	9.34849e-07	5.7769e-06
RPS10-NUDT3	158.7	-1.15628	0.23574	-4.90488	9.3485e-07	5.7769e-06
CLDN1	50.7048	-1.68199	0.342949	-4.90449	9.36714e-07	5.7867e-06
NEDD1	1297.52	-0.566067	0.115437	-4.90368	9.40585e-07	5.80889e-06
PSMB10	267.097	-0.802925	0.163743	-4.90358	9.41073e-07	5.81017e-06
TCF3	2172.8	-0.616383	0.125736	-4.90221	9.47655e-07	5.84908e-06
MMADHC	2171.23	-0.477741	0.0974609	-4.90187	9.49283e-07	5.85739e-06
ARMCX2	575.221	-0.673356	0.137369	-4.9018	9.49637e-07	5.85783e-06
RARA	492.942	-0.887475	0.18114	-4.8994	9.61312e-07	5.92458e-06
PTBP2	286.916	-1.15031	0.234904	-4.89697	9.73279e-07	5.99478e-06
FAM131B-AS2	179.637	-0.849975	0.173649	-4.89478	9.84173e-07	6.06008e-06
PDGFD	1054.51	-0.674381	0.137861	-4.89175	9.99412e-07	6.14845e-06
ACTN2	32.6597	-2.44647	0.500145	-4.89153	1.00056e-06	6.15368e-06
KYNU	11.373	-4.2377	0.866753	-4.88916	1.01265e-06	6.22623e-06
BOK	1327.86	-0.607187	0.124287	-4.88536	1.0324e-06	6.33829e-06
ATIC	1935.36	-0.452142	0.092623	-4.88153	1.05264e-06	6.4568e-06
BMPER	62.1459	-1.63256	0.334481	-4.88087	1.05621e-06	6.47682e-06
PTGES2	728.906	-0.628413	0.128869	-4.87637	1.08057e-06	6.6203e-06
KRBA1	122.778	-1.12218	0.230138	-4.8761	1.08202e-06	6.62727e-06
TGIF1	509.312	-0.606946	0.124516	-4.87443	1.09123e-06	6.67774e-06
KRR1	815.02	-0.558954	0.114742	-4.87139	1.10818e-06	6.77751e-06
PRKG1-AS1	59.0209	-1.54556	0.317436	-4.86888	1.12231e-06	6.86188e-06
ZNF189	254.175	-0.845111	0.173577	-4.8688	1.12276e-06	6.86263e-06
MYG1	523.733	-0.774737	0.159187	-4.86683	1.13401e-06	6.92528e-06
INTS14	703.745	-0.58568	0.120362	-4.86599	1.13884e-06	6.95253e-06
ECM1	4240.47	-0.615555	0.126545	-4.86432	1.1485e-06	7.00643e-06
CXCL11	16.3896	-4.69975	0.966173	-4.8643	1.14864e-06	7.00643e-06
CCNA1	90.3364	-1.32431	0.272524	-4.85942	1.17731e-06	7.17075e-06
PHF2	1069.14	-0.495499	0.101999	-4.8579	1.18638e-06	7.22389e-06
OSTC	1086.54	-0.585556	0.120555	-4.85719	1.19064e-06	7.24773e-06
MZT2A	350.425	-0.671711	0.138316	-4.85634	1.19575e-06	7.27667e-06
RNASEH2B	349.558	-0.885182	0.182279	-4.8562	1.19659e-06	7.27965e-06
LRRC34	35.1857	-2.09392	0.431285	-4.85507	1.20343e-06	7.31699e-06
MAP4K4	4015.88	-0.579686	0.119428	-4.85385	1.21086e-06	7.35785e-06
TNFRSF8	14.1407	-3.37486	0.695681	-4.85116	1.22743e-06	7.45635e-06
WASF2	3327.72	-0.485912	0.100213	-4.84881	1.24205e-06	7.53856e-06
R3HDM2	1021.59	-0.656252	0.135459	-4.84464	1.26841e-06	7.69409e-06
SH2B3	1793.1	-0.471771	0.0973815	-4.84456	1.26892e-06	7.69494e-06
ARHGAP18	542.859	-0.571532	0.118016	-4.84282	1.28011e-06	7.76054e-06
DOCK6	433.457	-0.903483	0.186711	-4.83895	1.30529e-06	7.90627e-06
RPS6KC1	1044.27	-0.541288	0.111887	-4.83782	1.31269e-06	7.94647e-06
LYSMD1	84.4054	-1.24903	0.258396	-4.83377	1.33968e-06	8.10751e-06
CTTN	6406.05	-0.337638	0.0698507	-4.83371	1.34014e-06	8.10792e-06
SNCG	23.6991	-2.43086	0.502964	-4.83308	1.34439e-06	8.13123e-06
B4GALNT4	286.634	-1.12363	0.232506	-4.8327	1.34692e-06	8.1418e-06
NFKBIL1	201.148	-0.788281	0.163183	-4.83066	1.36084e-06	8.21881e-06
ZDHHC2	920.209	-0.705605	0.146071	-4.83057	1.36145e-06	8.22011e-06
SLC12A7	736.451	-0.650733	0.134739	-4.82956	1.36833e-06	8.25829e-06
ZBTB18	248.458	-0.994631	0.20595	-4.82947	1.36897e-06	8.25829e-06
SCN8A	890.444	-0.659624	0.136608	-4.82858	1.37513e-06	8.29306e-06
HRH1	464.731	-0.757429	0.157025	-4.82361	1.40983e-06	8.49249e-06
CTTNBP2NL	750.524	-0.702077	0.145613	-4.82153	1.42462e-06	8.57661e-06
ZNF365	119.664	-1.06729	0.221455	-4.81945	1.43956e-06	8.66402e-06
NHERF2	1439.39	-0.510413	0.105912	-4.81922	1.44122e-06	8.67153e-06
IL12RB1	17.1642	-2.95963	0.614471	-4.81655	1.46065e-06	8.78585e-06
FERMT2	3204.79	-0.536559	0.111463	-4.81378	1.48102e-06	8.90327e-06
DGKA	595.218	-0.652772	0.135615	-4.81342	1.4837e-06	8.91419e-06
ANXA2R-OT1	337.09	-0.926715	0.192584	-4.81201	1.4942e-06	8.97468e-06
ZNF853	116.461	-1.18811	0.246925	-4.81162	1.49712e-06	8.98966e-06
TAPBPL	268.758	-1.04316	0.216829	-4.81098	1.50189e-06	9.01566e-06
SCMH1	610.479	-0.66214	0.137819	-4.80442	1.552e-06	9.29768e-06
CLIP3	1420.03	-0.693548	0.144431	-4.80194	1.57134e-06	9.40812e-06
C12orf75-AS1	11.6073	-6.45119	1.344	-4.79998	1.58679e-06	9.49788e-06
CAVIN3	580.929	-0.554189	0.115486	-4.79876	1.5965e-06	9.54776e-06
HIF1A	7929.41	-0.545836	0.113769	-4.79776	1.6045e-06	9.59009e-06
ARFGEF1	1056.62	-0.640158	0.133433	-4.79761	1.60572e-06	9.59463e-06
DLEU2	160.082	-1.18454	0.246934	-4.79699	1.6107e-06	9.62162e-06
RNH1	4049.15	-0.457042	0.0953281	-4.79441	1.63156e-06	9.74067e-06
INPP5J	72.5131	-1.46092	0.304846	-4.79233	1.64853e-06	9.83633e-06
ARHGEF5	244.132	-0.904949	0.188906	-4.79046	1.66397e-06	9.92557e-06
ECHDC3	48.6173	-1.75346	0.366206	-4.78817	1.68307e-06	1.00338e-05
POGK	1033.34	-0.494764	0.103422	-4.78393	1.71901e-06	1.02334e-05
LCTL	12.7702	-4.46616	0.93424	-4.78053	1.74836e-06	1.04048e-05
BORA	326.613	-0.840233	0.175803	-4.7794	1.75823e-06	1.04519e-05
NIPSNAP1	1080.06	-0.487749	0.102056	-4.77924	1.75957e-06	1.04569e-05
FOXL2NB	426.798	-0.837088	0.175174	-4.77862	1.76505e-06	1.04864e-05
CLCA2	13.1934	-4.3328	0.90674	-4.77844	1.76664e-06	1.04929e-05
SMAD1	341.662	-0.786134	0.164573	-4.77682	1.78088e-06	1.05744e-05
RP9	143.311	-0.925121	0.193801	-4.77355	1.81007e-06	1.07416e-05
RABGGTA	429.414	-0.726485	0.152212	-4.77286	1.81628e-06	1.07754e-05
APEX1	2670.17	-0.459501	0.0963948	-4.76687	1.87108e-06	1.10784e-05
TFCP2	756.789	-0.564442	0.118465	-4.76464	1.8919e-06	1.11984e-05
TMEM63A	829.701	-0.683155	0.143419	-4.76335	1.90403e-06	1.12671e-05
ERCC1	1198.54	-0.463245	0.0972834	-4.76181	1.91868e-06	1.13505e-05
NLE1	365.881	-0.764142	0.160487	-4.7614	1.92253e-06	1.13701e-05
CLIP1	2470.5	-0.459807	0.0965929	-4.76025	1.9335e-06	1.14284e-05
CLSTN3	480.143	-0.698266	0.146705	-4.75966	1.93923e-06	1.1459e-05
CH25H	11.7665	-4.18676	0.87978	-4.75887	1.94676e-06	1.15003e-05
ZNF484	82.6098	-1.36224	0.286368	-4.75695	1.96536e-06	1.16036e-05
ANKS3	261.015	-0.818979	0.172223	-4.75535	1.98107e-06	1.1693e-05
NFXL1	204.409	-0.835764	0.175901	-4.75133	2.0208e-06	1.19241e-05
CD24	194.806	-0.880016	0.185247	-4.75051	2.02905e-06	1.1966e-05
SSPN	32.6031	-2.40482	0.50627	-4.75006	2.03355e-06	1.19891e-05
SUGCT	48.0415	-1.69517	0.356924	-4.74938	2.04038e-06	1.20226e-05
WDR45	606.905	-0.611147	0.128701	-4.74857	2.04857e-06	1.2064e-05
CEP120	348.758	-0.674785	0.142161	-4.74662	2.06848e-06	1.21743e-05
MGLL	460.835	-0.81069	0.170989	-4.74119	2.12466e-06	1.24979e-05
NEK10	38.782	-1.98771	0.419622	-4.7369	2.17016e-06	1.27584e-05
SPEF2	199.408	-1.29898	0.274282	-4.73592	2.18061e-06	1.28125e-05
VPS9D1	259.593	-0.948026	0.20021	-4.73516	2.18881e-06	1.28571e-05
CAPSL	13.0967	-3.63937	0.768996	-4.73263	2.21634e-06	1.30041e-05
MBTPS2	689.053	-0.588854	0.124432	-4.73234	2.21949e-06	1.30152e-05
CHD6	1695.49	-0.610771	0.129076	-4.73186	2.22473e-06	1.30352e-05
MAMLD1	228.942	-0.820702	0.173442	-4.73185	2.22478e-06	1.30352e-05
ALKBH6	271.597	-0.714312	0.150997	-4.73064	2.2381e-06	1.31096e-05
TFB2M	240.102	-0.832101	0.175988	-4.72817	2.26553e-06	1.32574e-05
MTMR9LP	59.0442	-1.59573	0.337606	-4.72659	2.28319e-06	1.33549e-05
ZNF436	313.621	-0.738713	0.156403	-4.72313	2.32247e-06	1.35732e-05
LINC01638	21.3635	-2.61399	0.553522	-4.72247	2.32994e-06	1.36092e-05
PACSIN3	528.024	-0.625117	0.1324	-4.72143	2.34196e-06	1.36756e-05
TM9SF4	2654.66	-0.418614	0.0886786	-4.72057	2.35181e-06	1.37293e-05
IRF2BPL	992.19	-0.560553	0.118751	-4.72042	2.3536e-06	1.37358e-05
CHKB	398.476	-0.644958	0.136647	-4.71989	2.35968e-06	1.37636e-05
ENSG00000297849	11.6099	-6.46235	1.36945	-4.71894	2.3708e-06	1.38207e-05
LMAN2L	674.528	-0.476387	0.100959	-4.71862	2.37454e-06	1.38386e-05
CCT5	6804.49	-0.362729	0.0769328	-4.71488	2.41848e-06	1.40789e-05
NIPAL2	131.588	-2.04191	0.433328	-4.71216	2.45103e-06	1.42604e-05
PRTFDC1	343.803	-0.714062	0.151571	-4.71107	2.46414e-06	1.43287e-05
SLC49A3	47.5615	-1.88398	0.399932	-4.71074	2.46813e-06	1.43479e-05
PSMB7	2642.05	-0.406259	0.0863773	-4.70331	2.55974e-06	1.4868e-05
TMEM147-AS1	118.735	-1.01455	0.215746	-4.70254	2.56939e-06	1.49115e-05
UBL4A	800.889	-0.495404	0.105393	-4.70052	2.59494e-06	1.50473e-05
PRELID3B	1996.47	-0.381953	0.081308	-4.69761	2.63228e-06	1.52509e-05
ARCN1	6157.91	-0.352689	0.0751183	-4.69512	2.66448e-06	1.54246e-05
GREM1-AS1	13.9158	-3.45043	0.734947	-4.6948	2.66873e-06	1.54449e-05
GRIA1	20.4096	-3.01114	0.641472	-4.69411	2.67772e-06	1.54883e-05
MED6	405.434	-0.641735	0.136732	-4.69339	2.68713e-06	1.55385e-05
DAZAP1	1791.11	-0.44618	0.0951287	-4.69028	2.72829e-06	1.57721e-05
TGFBR1	1193.14	-0.617494	0.131656	-4.6902	2.72944e-06	1.57743e-05
PLPP2	122.75	-1.1326	0.241599	-4.68793	2.75986e-06	1.59412e-05
MAGOH	626.581	-0.540958	0.115405	-4.68746	2.76618e-06	1.59733e-05
KLHL18	263.553	-0.800173	0.170854	-4.68336	2.82205e-06	1.62824e-05
RABEPK	276.814	-0.736535	0.157278	-4.683	2.82705e-06	1.63067e-05
MRPS35	750.42	-0.554263	0.11836	-4.68285	2.82918e-06	1.63145e-05
GFPT1	2209.17	-0.509896	0.108923	-4.68126	2.8512e-06	1.64232e-05
GPR107	2783.97	-0.397589	0.0849351	-4.68109	2.85358e-06	1.64324e-05
GPR39	20.6895	-2.76543	0.590846	-4.68045	2.86246e-06	1.64698e-05
ZZZ3	1037.67	-0.491478	0.105027	-4.67953	2.87527e-06	1.65344e-05
CUL4A	2047.45	-0.457966	0.0978704	-4.67931	2.8784e-06	1.65478e-05
ZNHIT6	529.248	-0.529795	0.113246	-4.67827	2.89307e-06	1.66276e-05
TTC39B	244.5	-0.834326	0.178381	-4.67722	2.90797e-06	1.67086e-05
IL20RA	12.53	-5.40409	1.15615	-4.67422	2.95077e-06	1.69358e-05
BAK1	998.423	-0.498866	0.106781	-4.67186	2.9849e-06	1.71222e-05
NSMCE1	295.754	-0.811979	0.173877	-4.66984	3.01439e-06	1.72818e-05
TSEN15	677.829	-0.595816	0.127612	-4.66896	3.02732e-06	1.73512e-05
ZNF3	382.704	-0.721164	0.154629	-4.66383	3.10374e-06	1.77452e-05
ABCB4	45.5545	-1.76988	0.379883	-4.65903	3.17708e-06	1.81395e-05
ERBIN	3698.93	-0.548932	0.117834	-4.65851	3.18512e-06	1.81805e-05
PTPN9	1147.03	-0.809246	0.173831	-4.65537	3.23393e-06	1.84287e-05
TTC7B	444.51	-0.8948	0.192441	-4.64974	3.3235e-06	1.89132e-05
SLCO4A1-AS2	29.3047	-2.08429	0.448397	-4.64832	3.34651e-06	1.90233e-05
YARS1	3196.82	-0.472562	0.101691	-4.64705	3.36719e-06	1.91304e-05
NEK11	58.3507	-1.36627	0.294017	-4.64691	3.36943e-06	1.91379e-05
KAT5	574.764	-0.498681	0.107346	-4.64557	3.39144e-06	1.92524e-05
LY6E	9589.55	-0.668307	0.143876	-4.64501	3.40052e-06	1.92987e-05
CPNE8	376.56	-0.690598	0.148731	-4.64326	3.42956e-06	1.94582e-05
DLAT	1117.77	-0.439178	0.0945924	-4.64285	3.43641e-06	1.94887e-05
CERS4	55.0402	-1.52816	0.329145	-4.64282	3.43681e-06	1.94887e-05
TMEM62	211.175	-0.997934	0.215148	-4.63837	3.51173e-06	1.98973e-05
KCTD1	257.672	-1.22081	0.263328	-4.63609	3.55065e-06	2.00795e-05
PSG4	12.5961	-3.83903	0.828531	-4.63355	3.59454e-06	2.03221e-05
DHDDS	892.889	-0.456288	0.0984951	-4.6326	3.61105e-06	2.041e-05
ARHGAP23	3811.96	-0.397623	0.0858334	-4.63249	3.61287e-06	2.04147e-05
ZNF395	722.8	-0.725057	0.15652	-4.63237	3.61499e-06	2.04211e-05
MGAT3	16.2862	-3.52831	0.761739	-4.63191	3.62301e-06	2.04609e-05
FHIP2B	857.862	-0.509196	0.10997	-4.63033	3.65089e-06	2.06127e-05
PRDM8	162.955	-1.10137	0.238164	-4.62442	3.75647e-06	2.118e-05
BTG2	228.741	-1.1129	0.240895	-4.61985	3.84017e-06	2.16344e-05
FCGRT	508.065	-0.694614	0.150405	-4.61829	3.8692e-06	2.1792e-05
CCDC107	147.975	-0.916816	0.198581	-4.61685	3.89613e-06	2.19259e-05
MAP3K2	1092.23	-0.449152	0.0973049	-4.61593	3.91347e-06	2.20056e-05
RND2	95.4638	-1.20446	0.260975	-4.61524	3.92647e-06	2.20727e-05
RBPMS2	178.266	-0.95399	0.206786	-4.61341	3.96119e-06	2.22503e-05
ELOVL2	355.243	-0.77583	0.168169	-4.6134	3.96127e-06	2.22503e-05
PTGER4	59.5563	-1.45417	0.315234	-4.61298	3.96927e-06	2.22892e-05
RCC1L	1097.43	-0.586668	0.127184	-4.61276	3.97351e-06	2.2307e-05
FAM204A	411.551	-0.655884	0.142233	-4.61134	4.00072e-06	2.24537e-05
CIAO3	284.191	-0.871469	0.189003	-4.61088	4.00962e-06	2.24976e-05
GOSR1	892.424	-0.626553	0.135896	-4.61051	4.01673e-06	2.25314e-05
ARHGAP21	1779.07	-0.451297	0.0979086	-4.60937	4.03897e-06	2.265e-05
LIAT1	183.579	-0.917469	0.199067	-4.60886	4.04886e-06	2.26994e-05
KLHL17	501.272	-0.545634	0.118429	-4.60725	4.08022e-06	2.2869e-05
PRKAR1B	536.044	-0.810449	0.175955	-4.606	4.10495e-06	2.30014e-05
NKX2-5	73.2829	-1.3529	0.293783	-4.60509	4.12294e-06	2.30942e-05
TSPAN17	923.808	-0.44614	0.0968806	-4.60505	4.12373e-06	2.30942e-05
C4orf46	1139.93	-0.515483	0.112	-4.60252	4.174e-06	2.33632e-05
ADAMTS12	231.501	-0.822337	0.178708	-4.60157	4.19308e-06	2.34637e-05
SECTM1	468.223	-1.05859	0.230154	-4.5995	4.23516e-06	2.368e-05
ARAP1	1687.33	-0.560727	0.121916	-4.5993	4.23913e-06	2.36895e-05
CNTN1	91.6425	-1.20423	0.261878	-4.59843	4.25679e-06	2.37818e-05
ZSWIM4	214.652	-0.80495	0.175089	-4.59738	4.27828e-06	2.38892e-05
MT1M	16.5137	-3.07982	0.669912	-4.59735	4.27898e-06	2.38892e-05
ENSG00000289198	12.7728	-3.73865	0.813256	-4.59714	4.28334e-06	2.39044e-05
NAA60	961.195	-0.521931	0.113576	-4.59542	4.31872e-06	2.40954e-05
L3MBTL2-AS1	19.2679	-2.83126	0.616924	-4.58931	4.44711e-06	2.47917e-05
COPS6	2464.37	-0.400296	0.0872265	-4.58916	4.45036e-06	2.48032e-05
PALM2AKAP2	3031.22	-0.539796	0.117658	-4.58783	4.47886e-06	2.4942e-05
FOXP1	393.084	-0.834198	0.181854	-4.58718	4.4928e-06	2.50129e-05
FNIP2	900.955	-0.689617	0.150432	-4.58424	4.55642e-06	2.53535e-05
ZNF839	168.469	-0.961468	0.209742	-4.58406	4.56036e-06	2.53687e-05
MRPL9	938.909	-0.567938	0.124001	-4.58009	4.64774e-06	2.58341e-05
VPS28	576.565	-0.550399	0.120224	-4.57811	4.69196e-06	2.60659e-05
ZSCAN12	194.175	-0.828402	0.180953	-4.57798	4.69485e-06	2.6075e-05
BIRC3	71.2905	-1.42001	0.310248	-4.57702	4.7164e-06	2.61807e-05
PARP8	281.711	-0.812808	0.177608	-4.57641	4.73016e-06	2.625e-05
FAR2	122.688	-1.08245	0.236611	-4.57481	4.76648e-06	2.64375e-05
GPRASP3	94.4547	-1.33259	0.291612	-4.56972	4.88368e-06	2.70587e-05
TWNK	355.917	-0.808	0.176841	-4.56908	4.89859e-06	2.71268e-05
SEMA6A	316.618	-1.09569	0.239815	-4.56887	4.90352e-06	2.71469e-05
TFPT	224.751	-0.77992	0.170713	-4.56859	4.91014e-06	2.71763e-05
BCL6	847.706	-0.517016	0.113198	-4.56737	4.93883e-06	2.73278e-05
ERCC8	203.88	-0.887248	0.194288	-4.56667	4.95542e-06	2.74124e-05
LETM2	86.279	-1.43091	0.313349	-4.5665	4.95936e-06	2.74268e-05
BABAM1	1366.89	-0.416215	0.091272	-4.56016	5.11145e-06	2.82304e-05
GOLGA5	841.839	-0.518841	0.113794	-4.55948	5.12817e-06	2.83152e-05
SPHK2	246.461	-0.766461	0.168166	-4.55776	5.17016e-06	2.85244e-05
GCNT4	34.8344	-1.83271	0.402355	-4.55494	5.24002e-06	2.88945e-05
ZCRB1	542.587	-0.691541	0.151873	-4.55341	5.27839e-06	2.90906e-05
TP53I3	804.835	-1.00108	0.21987	-4.55305	5.2873e-06	2.9132e-05
SMARCAD1	901.772	-0.559375	0.122894	-4.55167	5.32217e-06	2.93086e-05
GBP2	1153.86	-0.852823	0.187522	-4.54786	5.41942e-06	2.98204e-05
SSR1	3128.99	-0.407699	0.0896915	-4.54557	5.4787e-06	3.01227e-05
SINHCAF	240.656	-1.01081	0.222521	-4.54254	5.55805e-06	3.05428e-05
TMPRSS15	6.70597	-6.62474	1.45967	-4.53852	5.66498e-06	3.10894e-05
SPRYD4	177.92	-0.904482	0.199292	-4.53847	5.66647e-06	3.10894e-05
SSH3	596.905	-0.661944	0.145876	-4.53772	5.68664e-06	3.11918e-05
DTYMK	847.239	-0.504047	0.111091	-4.53727	5.69882e-06	3.12503e-05
TM4SF19	13.9643	-3.79702	0.837038	-4.53626	5.72613e-06	3.13918e-05
CPED1	74.5679	-1.31122	0.289079	-4.53585	5.73714e-06	3.14364e-05
COL5A1	15916.8	-0.634586	0.139923	-4.53525	5.75356e-06	3.15173e-05
GPSM3	32.1024	-1.9735	0.435199	-4.5347	5.7685e-06	3.15908e-05
BCL2L2	641.46	-0.548854	0.121059	-4.53379	5.79352e-06	3.17195e-05
COPZ2	432.063	-0.686444	0.15144	-4.53277	5.82149e-06	3.18642e-05
QPRT	956.378	-0.790401	0.17444	-4.53109	5.86801e-06	3.21019e-05
PPT2	296.519	-0.797498	0.176069	-4.52946	5.91345e-06	3.23335e-05
NUDT3	689.813	-0.564395	0.124661	-4.52744	5.97016e-06	3.26106e-05
SYNJ2	2110.51	-0.456082	0.100802	-4.52453	6.05312e-06	3.3045e-05
BOLA3	290.394	-0.708335	0.156634	-4.52223	6.11912e-06	3.33703e-05
NCSTN	2754.72	-0.451918	0.099945	-4.52166	6.13557e-06	3.34425e-05
MED13	1985.6	-0.487762	0.107907	-4.52019	6.17842e-06	3.36408e-05
ZMIZ1	3096.44	-0.614397	0.136119	-4.51368	6.3713e-06	3.46275e-05
UNC5B-AS1	12.4353	-3.62727	0.803898	-4.5121	6.41882e-06	3.48675e-05
LINC00578	21.0048	-2.68286	0.594653	-4.51164	6.43289e-06	3.49348e-05
EVI2B	15.4119	-3.87222	0.85842	-4.51087	6.45619e-06	3.50431e-05
DOCK2	109.809	-1.87525	0.415799	-4.50999	6.48293e-06	3.51699e-05
SMN1	743.897	-0.636982	0.14125	-4.5096	6.49485e-06	3.52254e-05
KDM5C	3704.06	-0.37106	0.0823307	-4.50695	6.57661e-06	3.56409e-05
HACD1	242.867	-0.862234	0.191318	-4.5068	6.58119e-06	3.56564e-05
ZNF546	35.8018	-1.77284	0.393417	-4.50626	6.59805e-06	3.57385e-05
CDC20	3707.73	-0.409117	0.0908041	-4.50549	6.62208e-06	3.58593e-05
NUCB2	1491.75	-0.656942	0.145814	-4.50535	6.62647e-06	3.58737e-05
PAIP1	1184.42	-0.548976	0.121864	-4.50483	6.64252e-06	3.59419e-05
CCZ1B	551.816	-0.645127	0.143229	-4.50418	6.66299e-06	3.6027e-05
THRA	691.154	-0.54605	0.121232	-4.50416	6.66346e-06	3.6027e-05
NEMF	706.267	-0.553655	0.122935	-4.50364	6.68006e-06	3.61074e-05
SNHG26	77.7173	-1.32954	0.295247	-4.50316	6.69514e-06	3.61795e-05
LINC02806	22.2958	-2.47407	0.549417	-4.50308	6.69745e-06	3.61826e-05
TIMM10	390.118	-0.672779	0.149411	-4.50287	6.70431e-06	3.62102e-05
PLK1	2765.25	-0.521657	0.115875	-4.5019	6.73502e-06	3.63384e-05
HMMR	1199.81	-0.416869	0.0927195	-4.49602	6.9236e-06	3.73267e-05
TMEM167B	595.028	-0.51624	0.114833	-4.49559	6.93767e-06	3.73832e-05
CENPF	4016.23	-0.479326	0.106632	-4.49513	6.95268e-06	3.74544e-05
FASTKD2	612.725	-0.626782	0.139456	-4.49447	6.97429e-06	3.75541e-05
SYMPK	2469.17	-0.417655	0.092935	-4.49406	6.9879e-06	3.76149e-05
DHX33	1141.4	-0.419909	0.0934457	-4.49362	7.00232e-06	3.76828e-05
ALYREF	1814.07	-0.445796	0.0992126	-4.49334	7.01143e-06	3.77142e-05
DNAH8	111.708	-1.13883	0.253449	-4.49333	7.01178e-06	3.77142e-05
SH3TC2	53.479	-1.52675	0.339833	-4.49263	7.03482e-06	3.78283e-05
CTDSP1	1309.52	-0.529509	0.117883	-4.49181	7.06194e-06	3.79643e-05
ENSG00000284946	385.151	-0.60577	0.134911	-4.49013	7.11789e-06	3.82453e-05
NUP205	2926.77	-0.419567	0.0934617	-4.48919	7.14956e-06	3.83957e-05
NDUFS2	1768.62	-0.375839	0.0837377	-4.48829	7.17973e-06	3.85477e-05
PEX5	543.208	-0.555515	0.123791	-4.48751	7.20619e-06	3.86798e-05
CORO2B	148.001	-0.955378	0.212902	-4.48742	7.20911e-06	3.86855e-05
INHBE	12.4436	-4.1251	0.919311	-4.48716	7.2178e-06	3.87122e-05
PUS1	344.411	-0.611652	0.136318	-4.48697	7.22443e-06	3.87377e-05
MAPK6	1528.34	-0.702324	0.156607	-4.48464	7.30364e-06	3.91423e-05
ENSG00000267745	64.0514	-1.27334	0.28429	-4.47902	7.49865e-06	4.01356e-05
MRPS24	824.62	-0.587737	0.131243	-4.47824	7.52621e-06	4.02586e-05
SLC26A11	263.727	-0.6632	0.148095	-4.4782	7.52743e-06	4.02586e-05
LYPD6	601.635	-0.577248	0.128962	-4.4761	7.60202e-06	4.06366e-05
PHC1	645.198	-0.600518	0.134164	-4.476	7.60555e-06	4.0645e-05
QSER1	1217.91	-0.45132	0.100897	-4.47309	7.70973e-06	4.117e-05
BRPF3	1613.37	-0.523823	0.117116	-4.47268	7.72452e-06	4.12296e-05
PNPT1	1156.04	-1.47496	0.329784	-4.4725	7.73088e-06	4.12512e-05
BLZF1	548.539	-0.623807	0.139504	-4.4716	7.76373e-06	4.14053e-05
KCNH1	77.6368	-1.81842	0.406912	-4.46882	7.86517e-06	4.18818e-05
RPSAP52	19.8794	-2.54631	0.570007	-4.46716	7.92635e-06	4.2186e-05
GLT8D2	62.4419	-1.57619	0.352876	-4.4667	7.94342e-06	4.2266e-05
BACE1-AS	78.2101	-1.23475	0.276773	-4.46121	8.14968e-06	4.33302e-05
SIRPA	46.5848	-1.62216	0.363737	-4.45971	8.20716e-06	4.35912e-05
LARS2	629.346	-0.535706	0.120159	-4.45833	8.26025e-06	4.3862e-05
GRB10	275.449	-0.790003	0.177289	-4.45603	8.3492e-06	4.43117e-05
TRABD	746.788	-0.539694	0.121134	-4.45536	8.37507e-06	4.44377e-05
LY6E-DT	17.8812	-2.7503	0.617759	-4.45206	8.50496e-06	4.51038e-05
MARCHF8	354.751	-0.682827	0.153406	-4.45112	8.54235e-06	4.52906e-05
BCAR1	2820.35	-0.555594	0.124834	-4.45068	8.56001e-06	4.53726e-05
NAV2	1286.34	-0.508645	0.114287	-4.4506	8.56297e-06	4.53767e-05
ABCF2-H2BK1	761.794	-0.508879	0.114525	-4.44337	8.85592e-06	4.6798e-05
RTCA	539.86	-0.57234	0.128892	-4.44046	8.97653e-06	4.73872e-05
PHF5A	654.501	-0.474565	0.106882	-4.44009	8.99208e-06	4.74452e-05
DOCK7	1075.71	-0.794707	0.17904	-4.43871	9.05001e-06	4.77387e-05
DLX1	187.451	-0.921325	0.207626	-4.43742	9.10441e-06	4.80013e-05
ETV7	46.4652	-2.02586	0.456834	-4.43457	9.22547e-06	4.86149e-05
ECH1	972.856	-0.515985	0.116406	-4.43262	9.30951e-06	4.90329e-05
CWC27	455.952	-0.57448	0.129609	-4.43242	9.31831e-06	4.90668e-05
S1PR2	114.48	-0.983186	0.221895	-4.43087	9.38558e-06	4.9396e-05
PRR3	318.143	-0.674904	0.152437	-4.42744	9.53572e-06	5.01355e-05
LINC00327	18.0786	-2.95583	0.667624	-4.42738	9.53835e-06	5.01366e-05
YOD1	303.636	-0.661158	0.149402	-4.42537	9.62781e-06	5.0594e-05
RENBP	27.939	-2.29296	0.518158	-4.42522	9.63428e-06	5.06153e-05
EBNA1BP2	1476.34	-0.414856	0.0937663	-4.42437	9.67258e-06	5.08037e-05
NTN4	707.974	-0.732758	0.16566	-4.42326	9.72237e-06	5.10523e-05
CLIC6	13.1369	-3.35243	0.758728	-4.41849	9.93947e-06	5.21659e-05
TAOK1	2660.05	-0.431479	0.0976586	-4.41824	9.95099e-06	5.22132e-05
SEPTIN9	9080.44	-0.377411	0.0854772	-4.41534	1.0085e-05	5.28563e-05
LINC00941	126.964	-1.6861	0.381883	-4.41522	1.00908e-05	5.28667e-05
RPL30	5062.34	-0.340767	0.07722	-4.41294	1.01975e-05	5.34124e-05
LINC01426	18.0923	-3.01493	0.683241	-4.41269	1.02095e-05	5.34616e-05
MED13L	1735.44	-0.547698	0.124121	-4.41263	1.02121e-05	5.34616e-05
WNT3	114.604	-1.25408	0.284673	-4.40534	1.05616e-05	5.51945e-05
NES	541.99	-0.72638	0.1649	-4.40497	1.05796e-05	5.52608e-05
PRMT1	3255.45	-0.376921	0.0856022	-4.40317	1.0668e-05	5.56941e-05
PORCN	138.456	-1.14063	0.259244	-4.39984	1.08329e-05	5.64986e-05
MASP1	19.9433	-2.81242	0.639366	-4.39876	1.08872e-05	5.67672e-05
MORF4L2	3677.28	-0.438501	0.0997012	-4.39815	1.09178e-05	5.68982e-05
ZBTB24	287.802	-0.755086	0.171719	-4.39722	1.09644e-05	5.71271e-05
SLC2A3	261.523	-1.00786	0.229289	-4.3956	1.10468e-05	5.75274e-05
FKBP11	726.614	-0.527035	0.119903	-4.39552	1.10508e-05	5.75341e-05
PRR13	1581.84	-0.463841	0.105537	-4.39506	1.1074e-05	5.76404e-05
NFE2L3	55.3244	-1.67304	0.380695	-4.39472	1.10918e-05	5.77041e-05
RFX7	599.322	-0.611836	0.139319	-4.39161	1.12514e-05	5.85049e-05
NNT	1543.93	-0.564078	0.128456	-4.39122	1.12719e-05	5.85969e-05
TIMM44	609.038	-0.522041	0.118936	-4.38927	1.1373e-05	5.90931e-05
CD248	99.8531	-1.24341	0.283337	-4.38844	1.14165e-05	5.92818e-05
KIF17	47.8887	-2.02613	0.461748	-4.38795	1.14423e-05	5.93938e-05
UBXN6	1002.54	-0.529416	0.120711	-4.38582	1.15548e-05	5.99629e-05
ARMC6	746.053	-0.495809	0.113052	-4.38567	1.15629e-05	5.99889e-05
TAF1A	140.798	-0.952389	0.217162	-4.38562	1.15656e-05	5.99889e-05
CCNA2	2085.28	-0.502352	0.11459	-4.3839	1.16571e-05	6.0418e-05
LAPTM5	11.5097	-3.60255	0.822515	-4.37992	1.18721e-05	6.14713e-05
PCDHB13	22.0207	-2.38362	0.544265	-4.37952	1.18942e-05	6.15397e-05
ARHGEF4	59.2107	-2.15231	0.49154	-4.3787	1.1939e-05	6.17351e-05
NAGPA	250.669	-0.733878	0.167641	-4.37767	1.19954e-05	6.1986e-05
UBR5	2555.74	-0.5597	0.127915	-4.37556	1.21122e-05	6.2512e-05
[truncated: 2,151 more rows]

## Sheet: B_vs_C_INT_down
	baseMean	log2FoldChange	lfcSE	stat	pvalue	padj
IL7R	4060.17	-7.19408	0.179716	-40.0302	0	0
IGFBP3	12234.6	-3.65506	0.130272	-28.0571	3.27497e-173	3.32311e-169
GBP1	1622.17	-3.72006	0.135731	-27.4075	2.22982e-165	1.1313e-161
GJA1	1073.98	-4.55588	0.180018	-25.3079	2.61565e-141	8.84701e-138
CHD3	3223.3	-2.29496	0.0908645	-25.257	9.48684e-141	2.75037e-137
NRG1	2313.93	-3.62047	0.146666	-24.6851	1.5461e-134	3.92206e-131
CXCL12	2000.15	-3.96313	0.168173	-23.5658	8.64887e-123	1.95022e-119
ZNF532	954.906	-2.80483	0.124311	-22.563	1.00049e-112	1.84582e-109
DDX60L	1049.77	-2.82133	0.132641	-21.2704	2.13601e-100	3.61236e-97
IFIT3	4290.2	-3.2851	0.160228	-20.5026	2.0395e-93	3.18382e-90
CAV1	10566.4	-2.60219	0.129523	-20.0907	8.90597e-90	1.29098e-86
ADAMTS5	1058.07	-3.3301	0.166699	-19.9767	8.79085e-89	1.18934e-85
PRSS23	5183.15	-1.84445	0.0932431	-19.7811	4.33112e-87	5.49348e-84
GBP4	2077.54	-2.93042	0.151357	-19.3609	1.64952e-83	1.96914e-80
CALD1	11255.9	-2.14575	0.113706	-18.871	1.97656e-79	2.11118e-76
HLX	423.522	-3.15614	0.167645	-18.8264	4.5907e-79	4.65818e-76
ZNF618	610.384	-2.70636	0.144869	-18.6814	7.01353e-78	6.46966e-75
MXRA8	3360.01	-1.81794	0.0986897	-18.4208	8.94766e-76	7.56599e-73
FILIP1L	1060.7	-2.27031	0.124211	-18.2779	1.2419e-74	1.00812e-71
GFRA1	3162.38	-1.81139	0.100836	-17.9638	3.74517e-72	2.92325e-69
NNMT	721.603	-3.28031	0.183809	-17.8463	3.08868e-71	2.23863e-68
BCAT1	894.258	-2.28356	0.127981	-17.8429	3.28398e-71	2.24038e-68
PRLR	505.05	-4.58238	0.256825	-17.8424	3.31189e-71	2.24038e-68
OXTR	1335.38	-3.27079	0.185395	-17.6423	1.16696e-69	7.40071e-67
TRIM22	1077.6	-4.04791	0.230118	-17.5906	2.90699e-69	1.73513e-66
SPOCD1	688.246	-3.96798	0.2269	-17.4878	1.77571e-68	9.73954e-66
SLC17A9	1059.93	-2.54016	0.145703	-17.4338	4.57344e-68	2.44246e-65
CDH6	1329.28	-2.24294	0.129742	-17.2877	5.82339e-67	3.03025e-64
LIF	220.906	-4.50789	0.260808	-17.2843	6.17144e-67	3.13108e-64
CLDN11	2603.51	-3.22592	0.189678	-17.0074	7.24401e-65	3.50024e-62
NFATC4	437.042	-5.23916	0.309996	-16.9007	4.44512e-64	2.09789e-61
LGR5	1657.18	-3.40536	0.202494	-16.8171	1.82911e-63	8.24888e-61
VEGFC	1246.09	-2.62616	0.156304	-16.8017	2.37345e-63	1.04711e-60
HNMT	495.203	-3.19201	0.190852	-16.7251	8.60933e-63	3.63995e-60
COL16A1	3166.13	-1.4597	0.0873967	-16.702	1.26672e-62	5.04057e-60
FLRT2	487.056	-2.55812	0.153407	-16.6753	1.98056e-62	7.72953e-60
MDM2	2123.28	-1.76613	0.106676	-16.556	1.44851e-61	5.34475e-59
NEXN	401.307	-2.98231	0.181062	-16.4712	5.91009e-61	2.1042e-58
MARCKS	4430.32	-2.3323	0.141913	-16.4347	1.07911e-60	3.77576e-58
TRIP6	1651.45	-1.78312	0.108852	-16.3812	2.60719e-60	8.96786e-58
KRT81	394.131	-3.45135	0.211525	-16.3165	7.53028e-60	2.50524e-57
COL8A1	2163.49	-1.98586	0.121793	-16.3052	9.06312e-60	2.96656e-57
DPH1	1552.07	-1.81551	0.111458	-16.2887	1.18655e-59	3.8222e-57
CCDC80	5194.99	-1.49741	0.091987	-16.2784	1.40388e-59	4.45161e-57
ZC3H7B	2334.57	-1.70333	0.104685	-16.271	1.58523e-59	4.94934e-57
LPAR1	1497.93	-2.41232	0.148652	-16.228	3.195e-59	9.82415e-57
BRIX1	1316.9	-1.68083	0.10402	-16.1587	9.86665e-59	2.98856e-56
IFI16	1598.18	-2.68663	0.167868	-16.0044	1.19044e-57	3.40266e-55
SLC7A14	214.62	-4.26512	0.268145	-15.906	5.75388e-57	1.57796e-54
JADE2	557.683	-2.8029	0.177628	-15.7797	4.29494e-56	1.13197e-53
MYADM	2584.01	-1.65412	0.105314	-15.7065	1.36546e-55	3.55265e-53
ANP32A	1644.94	-1.73467	0.112449	-15.4263	1.08923e-53	2.66324e-51
GLIPR1	856.134	-2.6073	0.169026	-15.4254	1.10487e-53	2.66932e-51
FBLIM1	957.007	-2.3478	0.15227	-15.4186	1.22717e-53	2.9299e-51
FHL2	1660	-1.72379	0.111886	-15.4066	1.47788e-53	3.48745e-51
APOBEC3C	1443.31	-1.63466	0.106877	-15.2948	8.28093e-53	1.93165e-50
IFI44L	1227.05	-6.23064	0.408634	-15.2475	1.71119e-52	3.9019e-50
AEN	546.845	-2.20544	0.145087	-15.2008	3.49244e-52	7.78852e-50
KRT34	507.881	-4.01168	0.264013	-15.195	3.81452e-52	8.41434e-50
SLC15A3	447.263	-4.63568	0.305758	-15.1613	6.38412e-52	1.39311e-49
TLR3	200.987	-4.54989	0.302451	-15.0434	3.81502e-51	8.23637e-49
HDAC7	1639.41	-1.69035	0.112724	-14.9955	7.852e-51	1.67735e-48
LRRC41	1371.99	-1.5217	0.102041	-14.9125	2.73222e-50	5.7758e-48
TNS3	3152.69	-2.18963	0.147124	-14.8829	4.25735e-50	8.90708e-48
ELL2	8128.87	-2.05317	0.139194	-14.7504	3.05845e-49	6.21894e-47
COL6A3	33872.5	-2.03155	0.13773	-14.7503	3.06442e-49	6.21894e-47
ZMYND8	766.753	-1.79232	0.121886	-14.7049	5.99934e-49	1.20545e-46
XBP1	1125.07	-1.54364	0.105578	-14.6208	2.06907e-48	4.11663e-46
MYOF	7143.52	-1.79752	0.122965	-14.6181	2.15226e-48	4.24059e-46
HDGF	4958.52	-1.50865	0.103486	-14.5783	3.85976e-48	7.46e-46
PTPA	2053.94	-1.41348	0.0973092	-14.5257	8.33229e-48	1.58033e-45
SERPINH1	6978.38	-2.04545	0.141054	-14.5012	1.18971e-47	2.23555e-45
LOX	5283.55	-2.32193	0.160151	-14.4984	1.23972e-47	2.30815e-45
DKK1	11353.5	-2.05053	0.142812	-14.3582	9.46366e-47	1.73023e-44
FGF2	2825.96	-1.72331	0.121411	-14.1941	9.96768e-46	1.77442e-43
ADCY7	470.528	-2.02436	0.143265	-14.1301	2.47697e-45	4.33341e-43
RND3	8263.72	-1.87246	0.132534	-14.1282	2.54696e-45	4.41778e-43
SAMD9L	1356.24	-3.05985	0.216764	-14.1161	3.02373e-45	5.2003e-43
CCDC9B	320.658	-3.49519	0.247875	-14.1006	3.76356e-45	6.41829e-43
ADAMTS1	3956.41	-2.00756	0.142414	-14.0966	3.9853e-45	6.73981e-43
COL1A2	24449.4	-1.91371	0.135855	-14.0864	4.60289e-45	7.71993e-43
PLXNB3	279.907	-3.83817	0.273445	-14.0363	9.34395e-45	1.55431e-42
SSTR1	1613.98	-2.95183	0.211803	-13.9367	3.79235e-44	6.15696e-42
LTBR	1525.19	-1.41926	0.102205	-13.8864	7.65673e-44	1.23322e-41
SEMA3D	354.829	-3.45002	0.248736	-13.8702	9.59691e-44	1.53354e-41
TGFB2	650.397	-3.00842	0.218701	-13.7558	4.69845e-43	7.39149e-41
GTF3C6	283.668	-2.54607	0.18588	-13.6974	1.0518e-42	1.61707e-40
OASL	1116.89	-3.10785	0.22737	-13.6687	1.56189e-42	2.36545e-40
INSYN2B	165.308	-5.80035	0.427826	-13.5577	7.12939e-42	1.05609e-39
TEAD2	892.076	-1.92042	0.142255	-13.4999	1.56664e-41	2.30386e-39
RIN1	451.928	-2.026	0.150388	-13.4718	2.2917e-41	3.34589e-39
ANP32B	2290.74	-1.17538	0.0872669	-13.4688	2.3883e-41	3.46202e-39
ITGA5	7399.49	-1.11805	0.0845676	-13.2208	6.65642e-40	9.44654e-38
LAMA4	2468.38	-1.70864	0.129566	-13.1875	1.03626e-39	1.45034e-37
ARHGAP31	537.141	-2.07645	0.158352	-13.1128	2.77996e-39	3.83786e-37
COL3A1	7920.31	-2.28113	0.174805	-13.0496	6.38951e-39	8.7026e-37
ZEB2	669.595	-1.95694	0.15025	-13.0246	8.86627e-39	1.1916e-36
INPPL1	4050.35	-1.44764	0.111377	-12.9976	1.26216e-38	1.68515e-36
MALL	1384.27	-1.57014	0.120974	-12.9791	1.60706e-38	2.11777e-36
CDC42EP3	1450.45	-1.69045	0.130274	-12.976	1.67319e-38	2.19069e-36
PCDH18	755.8	-2.4702	0.190616	-12.959	2.08941e-38	2.71811e-36
POLR3D	468.244	-2.21046	0.171131	-12.9168	3.62081e-38	4.6803e-36
TLE5	3444.21	-1.06839	0.0828462	-12.8961	4.73726e-38	6.04641e-36
UBE2E1	673.917	-1.62866	0.126559	-12.8688	6.74675e-38	8.50425e-36
TXNRD2	470.52	-1.7512	0.136486	-12.8306	1.10489e-37	1.36724e-35
ALPK2	841.487	-2.51831	0.196829	-12.7944	1.76239e-37	2.14411e-35
USP18	984.968	-2.92876	0.229177	-12.7795	2.13554e-37	2.56442e-35
GALNT5	367.802	-2.83586	0.2222	-12.7627	2.64997e-37	3.16345e-35
NEK7	2778.15	-1.78714	0.140074	-12.7586	2.79326e-37	3.315e-35
CITED2	11699.4	-1.32335	0.103836	-12.7446	3.34061e-37	3.91875e-35
NME4	1965.54	-1.23013	0.0965318	-12.7432	3.401e-37	3.96666e-35
HAS2	178.741	-6.70124	0.529418	-12.6577	1.01364e-36	1.14921e-34
VCAM1	516.239	-3.686	0.291285	-12.6543	1.05941e-36	1.19442e-34
TBL1XR1	1393.19	-1.49395	0.118299	-12.6286	1.46892e-36	1.64309e-34
PYCR1	651.308	-2.40106	0.190557	-12.6002	2.10498e-36	2.33434e-34
INHBA	221.42	-3.6816	0.292367	-12.5924	2.32558e-36	2.56496e-34
WNT2	1438.56	-2.05273	0.163026	-12.5914	2.35365e-36	2.58189e-34
APOL6	1028.02	-2.56305	0.203937	-12.5678	3.17248e-36	3.46141e-34
ANKRD28	1869.61	-2.14828	0.171132	-12.5534	3.80964e-36	4.11239e-34
CCBE1	442.4	-2.20877	0.176216	-12.5345	4.83396e-36	5.1905e-34
CALHM2	841.633	-1.56963	0.125974	-12.46	1.23429e-35	1.29117e-33
ZNF521	398.617	-2.27282	0.182885	-12.4276	1.85029e-35	1.92563e-33
SLC6A9	305.172	-2.61967	0.210872	-12.423	1.95957e-35	2.02895e-33
CSF1	1393.14	-2.05724	0.165858	-12.4036	2.49718e-35	2.57248e-33
NPR2	755.611	-1.38349	0.111615	-12.3952	2.77614e-35	2.8454e-33
OSR1	201.672	-2.98522	0.241539	-12.3592	4.34523e-35	4.43126e-33
IFI44	1471.2	-2.25321	0.182907	-12.3189	7.16889e-35	7.23809e-33
MFAP2	419.161	-2.23784	0.182619	-12.2541	1.5962e-34	1.58791e-32
AURKA	2221.27	-1.26892	0.103553	-12.2537	1.60408e-34	1.58796e-32
CILK1	358.724	-2.50465	0.20459	-12.2423	1.84768e-34	1.81144e-32
DDR2	1605.08	-1.92557	0.158008	-12.1865	3.66738e-34	3.56104e-32
ACTA2	567.936	-2.30531	0.189208	-12.184	3.78088e-34	3.65377e-32
PLEKHG4	440.531	-2.10551	0.172891	-12.1782	4.06076e-34	3.90565e-32
MRPL3	1107.97	-1.44725	0.118869	-12.1751	4.2178e-34	4.03089e-32
TSPAN8	211.852	-4.58209	0.377098	-12.1509	5.671e-34	5.32811e-32
EMILIN1	3937.2	-1.32984	0.109477	-12.1472	5.93762e-34	5.5529e-32
NREP	1233.43	-2.15286	0.177741	-12.1124	9.08393e-34	8.37951e-32
IFIT2	1992.28	-2.39762	0.198026	-12.1076	9.62962e-34	8.84269e-32
PBX2	893.343	-1.48244	0.122933	-12.059	1.7394e-33	1.57587e-31
TPM4	16861.9	-1.47312	0.122198	-12.0552	1.82115e-33	1.62812e-31
UBE2L6	1374.78	-2.1986	0.182507	-12.0466	2.02046e-33	1.78275e-31
DAB2	3810.3	-1.54138	0.128294	-12.0144	2.98441e-33	2.59938e-31
PLEKHA4	891.75	-2.43515	0.203273	-11.9797	4.54127e-33	3.92173e-31
DDX60	1371.39	-2.14937	0.179521	-11.9728	4.93398e-33	4.2428e-31
CLIC1	5533.2	-1.10327	0.0923446	-11.9473	6.70939e-33	5.74516e-31
RNF213	6761.56	-1.44079	0.120721	-11.9348	7.79166e-33	6.64386e-31
MAGED2	1895.69	-1.4657	0.122972	-11.919	9.42121e-33	7.99975e-31
AMPD2	1026.88	-1.36826	0.114819	-11.9167	9.68872e-33	8.19262e-31
ADRA1D	188.427	-3.24126	0.272826	-11.8803	1.49772e-32	1.25081e-30
NAV3	277.965	-3.21573	0.271753	-11.8333	2.62571e-32	2.15733e-30
FMNL1	283.911	-2.52982	0.214019	-11.8205	3.05691e-32	2.48148e-30
CASP1	102.943	-4.73837	0.402495	-11.7725	5.40936e-32	4.35625e-30
NRXN3	608.843	-1.68017	0.143118	-11.7397	7.97744e-32	6.37379e-30
DHX58	338.436	-3.05817	0.260655	-11.7326	8.67298e-32	6.90233e-30
MKX	1840.99	-2.09215	0.178415	-11.7263	9.34673e-32	7.40948e-30
SASH1	1360.34	-1.76609	0.150623	-11.7252	9.46724e-32	7.4758e-30
ELFN2	424.352	-2.68121	0.229426	-11.6866	1.49227e-31	1.15588e-29
DIO2	611.417	-8.96614	0.767275	-11.6857	1.5084e-31	1.15989e-29
GPX8	1159.21	-1.83168	0.158157	-11.5814	5.11957e-31	3.87673e-29
ZBTB2	489.627	-1.71937	0.148491	-11.579	5.26589e-31	3.97271e-29
ANXA6	4710.22	-1.15228	0.0996676	-11.5612	6.4808e-31	4.85319e-29
CBS	922.456	-2.0155	0.175659	-11.4739	1.78346e-30	1.32093e-28
GDF15	167.73	-4.22633	0.368598	-11.4659	1.95631e-30	1.44368e-28
BNC2	156.688	-2.65103	0.23144	-11.4545	2.23311e-30	1.64198e-28
SBF2-AS1	182.631	-3.7552	0.327864	-11.4536	2.25693e-30	1.65351e-28
SPATA18	136.701	-4.71281	0.412234	-11.4324	2.88176e-30	2.09615e-28
UBA7	622.326	-2.64747	0.231717	-11.4254	3.1204e-30	2.26162e-28
SYNC	537.936	-1.8433	0.161897	-11.3856	4.93146e-30	3.51541e-28
STING1	1244.66	-1.31528	0.115522	-11.3855	4.93689e-30	3.51541e-28
TNC	1387.46	-1.64292	0.144319	-11.384	5.02637e-30	3.56662e-28
PLAU	1200.78	-1.14944	0.100978	-11.3832	5.07273e-30	3.58697e-28
VCAN	988.167	-2.32638	0.204888	-11.3544	7.05369e-30	4.91916e-28
ACTR3	5339.19	-1.16815	0.103028	-11.3383	8.48097e-30	5.87415e-28
HERC6	1710.62	-2.47113	0.218522	-11.3084	1.19308e-29	8.23549e-28
CREB3L1	2748.2	-1.43424	0.127181	-11.2772	1.70129e-29	1.16642e-27
DNMT3A	392.906	-1.74297	0.155315	-11.2222	3.17374e-29	2.16134e-27
NR2F1	761.918	-2.30927	0.206441	-11.1861	4.7694e-29	3.23713e-27
MEST	3930.81	-1.54367	0.138113	-11.1768	5.29481e-29	3.58176e-27
SHISA5	2354.18	-1.23049	0.11056	-11.1297	8.9946e-29	6.04425e-27
DAXX	1255.69	-1.2556	0.112865	-11.1248	9.49677e-29	6.36064e-27
LY6K	149.61	-3.35356	0.302051	-11.1026	1.21811e-28	8.07853e-27
TSKU	496.689	-1.94301	0.175149	-11.0934	1.35001e-28	8.89515e-27
KRT7	143.77	-3.86161	0.348736	-11.0732	1.69317e-28	1.10842e-26
APOBEC3G	378.29	-2.36242	0.213464	-11.0671	1.81164e-28	1.17838e-26
RUNX2	357.055	-2.10217	0.190074	-11.0597	1.96651e-28	1.27503e-26
MAPK3	723.76	-1.44219	0.130614	-11.0416	2.40708e-28	1.54098e-26
LRRC8D	881.543	-1.48775	0.135413	-10.9868	4.42513e-28	2.80636e-26
IRS1	1001.38	-1.58622	0.144385	-10.9861	4.45932e-28	2.81924e-26
DCLK2	438.41	-2.07453	0.189861	-10.9265	8.60781e-28	5.34211e-26
ENSG00000297167	97.7998	-4.28189	0.392411	-10.9118	1.01282e-27	6.24744e-26
CNN2	5201.22	-1.46993	0.13475	-10.9086	1.04903e-27	6.45124e-26
LYPD6B	112.107	-3.78568	0.347069	-10.9076	1.06038e-27	6.50132e-26
RBMS3	325.29	-2.24117	0.205687	-10.896	1.2038e-27	7.35842e-26
PSG5	120.619	-3.79538	0.348391	-10.894	1.23089e-27	7.50141e-26
FAM171A1	624.361	-1.81859	0.167094	-10.8836	1.37979e-27	8.35865e-26
ALDH1B1	476.826	-1.55666	0.143236	-10.8678	1.64143e-27	9.91404e-26
NDST1	4026.39	-1.45117	0.134353	-10.8012	3.39625e-27	2.01531e-25
POSTN	10026.2	-1.82703	0.169288	-10.7924	3.73915e-27	2.21231e-25
NUPR1	243.096	-3.24427	0.300752	-10.7872	3.95591e-27	2.32027e-25
TRAF3IP2	149.827	-2.71684	0.252337	-10.7667	4.94387e-27	2.88307e-25
CAMTA2	753.848	-1.80825	0.167976	-10.765	5.03877e-27	2.92999e-25
COA7	395.159	-1.62408	0.15095	-10.759	5.3743e-27	3.11617e-25
IFRD2	459.765	-1.76393	0.164409	-10.729	7.44269e-27	4.26672e-25
ZFP64	561.568	-1.56888	0.146802	-10.6871	1.16983e-26	6.66868e-25
KRTAP1-5	101.448	-4.61446	0.431885	-10.6845	1.20348e-26	6.8413e-25
USF2	754.45	-1.41345	0.132362	-10.6786	1.28159e-26	7.26496e-25
ZNF827	262.634	-2.26244	0.212174	-10.6631	1.51392e-26	8.51069e-25
CDK2AP1	3313.16	-0.979959	0.0920891	-10.6414	1.91176e-26	1.06294e-24
COMT	1281.69	-1.51806	0.142719	-10.6367	2.01102e-26	1.11507e-24
S100A16	2138.14	-1.10558	0.10395	-10.6357	2.0334e-26	1.12441e-24
SORBS3	2121.97	-1.11024	0.10443	-10.6315	2.1273e-26	1.17314e-24
APOBEC3B	640.889	-1.55918	0.146943	-10.6108	2.65436e-26	1.45982e-24
COL5A2	27826	-0.931131	0.0878986	-10.5932	3.20307e-26	1.75684e-24
HOMER3	444.78	-1.70788	0.161488	-10.5759	3.85347e-26	2.09036e-24
NACC2	902.58	-1.1845	0.112002	-10.5757	3.86265e-26	2.09036e-24
PON2	845.424	-1.50063	0.141933	-10.5728	3.9823e-26	2.14938e-24
CCND1	1448.02	-1.52949	0.144816	-10.5616	4.49002e-26	2.40423e-24
FRMD6	2992.59	-1.27276	0.120869	-10.5301	6.27798e-26	3.33522e-24
ADAM19	1058.29	-1.36872	0.13011	-10.5198	7.00532e-26	3.71191e-24
OLFM3	109.692	-6.08767	0.57874	-10.5188	7.0745e-26	3.7388e-24
ACTN1	15210.3	-1.29677	0.123598	-10.4918	9.4183e-26	4.95168e-24
ZC3HAV1	2532.79	-0.918576	0.0875732	-10.4892	9.68066e-26	5.07647e-24
KLF4	242.718	-2.31574	0.221644	-10.448	1.496e-25	7.76466e-24
ARSI	483.518	-1.53908	0.147551	-10.4308	1.79302e-25	9.23544e-24
VPS35L	816.943	-1.36008	0.130594	-10.4145	2.12858e-25	1.08536e-23
PARP10	1110.7	-2.27013	0.218577	-10.386	2.87257e-25	1.4574e-23
ABCC9	515.366	-2.51521	0.24221	-10.3844	2.92034e-25	1.47794e-23
IFIH1	561.57	-2.79881	0.269953	-10.3678	3.47553e-25	1.74585e-23
KCNE4	177.759	-3.29356	0.317813	-10.3632	3.64634e-25	1.82263e-23
MOK	350.026	-1.79591	0.173994	-10.3217	5.62224e-25	2.78968e-23
TGFB1I1	1088.84	-1.9909	0.193129	-10.3087	6.43694e-25	3.18613e-23
SNTB1	110.984	-2.93503	0.284939	-10.3006	7.00362e-25	3.45818e-23
VASP	1531.41	-1.45875	0.14173	-10.2925	7.61881e-25	3.75282e-23
TNFRSF1A	2433.74	-1.06754	0.103854	-10.2792	8.74408e-25	4.28629e-23
KRT80	100.668	-3.8447	0.37429	-10.272	9.42395e-25	4.59735e-23
GPR87	235.303	-2.52894	0.246891	-10.2432	1.2702e-24	6.16687e-23
RARG	638.974	-1.4568	0.142387	-10.2313	1.43609e-24	6.92255e-23
PDLIM2	513.373	-1.58073	0.154793	-10.2119	1.75423e-24	8.41614e-23
PHF19	1621.81	-1.18427	0.11609	-10.2013	1.95703e-24	9.36695e-23
SLITRK5	321.745	-1.61649	0.159038	-10.1641	2.86652e-24	1.35286e-22
MYLK	2137.81	-1.21275	0.119463	-10.1517	3.257e-24	1.53004e-22
SSC5D	873.222	-1.52856	0.150698	-10.1432	3.55254e-24	1.66502e-22
TNFRSF14	125.379	-3.14045	0.309816	-10.1365	3.80508e-24	1.77111e-22
TYMP	150.263	-2.9859	0.29531	-10.1111	4.93495e-24	2.27613e-22
LZTS2	1607.01	-1.0269	0.101599	-10.1074	5.12277e-24	2.3574e-22
RIN2	322.797	-2.20118	0.218128	-10.0912	6.04128e-24	2.7738e-22
RTP4	117.038	-6.67706	0.661722	-10.0904	6.09025e-24	2.78997e-22
CYB561	623.29	-1.52546	0.151252	-10.0856	6.39928e-24	2.92493e-22
PCGF2	959.382	-1.14445	0.113514	-10.082	6.63494e-24	3.02583e-22
PLAAT4	169.011	-2.5346	0.252166	-10.0513	9.0672e-24	4.08911e-22
TMSB4X	13409.9	-0.817789	0.0815365	-10.0297	1.12826e-23	5.03228e-22
PARP12	936.697	-1.79618	0.179325	-10.0164	1.29178e-23	5.73641e-22
MAML2	685.671	-1.50435	0.150394	-10.0027	1.48226e-23	6.55359e-22
WARS1	5315.71	-1.15078	0.115377	-9.97403	1.98019e-23	8.71713e-22
JPH2	134.035	-2.71542	0.272652	-9.95928	2.2973e-23	1.00694e-21
DDX21	3131.25	-1.0055	0.10109	-9.94666	2.60795e-23	1.13575e-21
SBNO2	1537.79	-0.964662	0.0970716	-9.93764	2.85508e-23	1.23542e-21
PREX2	477.824	-2.72981	0.274919	-9.92953	3.09705e-23	1.33727e-21
TLL1	218.838	-3.8373	0.386481	-9.92882	3.11926e-23	1.34115e-21
IL6	65.015	-4.51274	0.454527	-9.92843	3.13157e-23	1.34359e-21
CLCF1	224.391	-2.30403	0.232552	-9.90758	3.85879e-23	1.65211e-21
FAS	219.184	-2.32448	0.234658	-9.90585	3.92636e-23	1.67751e-21
TRMT1	671.516	-1.33916	0.135285	-9.89883	4.21182e-23	1.79568e-21
TCF4	940.384	-1.5321	0.154897	-9.89108	4.55073e-23	1.93206e-21
VAMP8	245.008	-1.89556	0.192136	-9.86576	5.85904e-23	2.46687e-21
SEMA3A	304.873	-2.4982	0.253346	-9.86082	6.15451e-23	2.58591e-21
FOXM1	3529.51	-0.976629	0.0990889	-9.85609	6.45113e-23	2.69937e-21
DTX3	371.105	-1.50031	0.152326	-9.84938	6.89679e-23	2.87399e-21
B4GALT2	1223.54	-0.990024	0.100643	-9.837	7.79997e-23	3.2437e-21
ADAMTSL1	1687.15	-1.37307	0.13995	-9.81111	1.00855e-22	4.16007e-21
ENSG00000289754	88.8399	-3.90215	0.398238	-9.79854	1.14226e-22	4.68303e-21
MYD88	1188.17	-1.29504	0.132179	-9.7976	1.15287e-22	4.71701e-21
PPRC1	1519.47	-1.2804	0.130904	-9.78119	1.35605e-22	5.52605e-21
ENSG00000233251	165.775	-2.38581	0.244186	-9.77045	1.50787e-22	6.09576e-21
KCTD15	109.269	-3.79755	0.389749	-9.7436	1.96472e-22	7.89544e-21
ANKRD37	165.56	-2.79907	0.287463	-9.73712	2.09411e-22	8.3822e-21
CCDC86	535.842	-1.43053	0.147119	-9.72361	2.39151e-22	9.55378e-21
SYNPO2	331.171	-2.42681	0.249645	-9.72104	2.45273e-22	9.75993e-21
PSMB5	2278.9	-0.918307	0.0944808	-9.71951	2.48978e-22	9.88798e-21
DNALI1	195.663	-2.30984	0.237698	-9.71754	2.53841e-22	1.00614e-20
TRPV2	335.277	-2.59634	0.267437	-9.70823	2.78137e-22	1.1003e-20
ARID5B	2381.53	-1.14926	0.118407	-9.70606	2.84107e-22	1.12172e-20
ATOH8	686.749	-2.46679	0.254271	-9.70143	2.97298e-22	1.17153e-20
PLIN2	908.398	-1.17061	0.120671	-9.70091	2.98831e-22	1.17529e-20
APOL3	332.348	-2.59095	0.267304	-9.69288	3.2328e-22	1.26409e-20
PDCD1LG2	79.4785	-5.47166	0.564583	-9.69151	3.27635e-22	1.27866e-20
PPME1	3320.71	-0.923107	0.0954732	-9.66876	4.09312e-22	1.58522e-20
PDLIM1	3459.36	-0.869042	0.0899065	-9.66607	4.202e-22	1.62429e-20
ANK1	98.767	-4.06459	0.420671	-9.66214	4.36635e-22	1.68461e-20
FOSL2	3234.67	-1.15702	0.119805	-9.65753	4.56762e-22	1.75559e-20
LARP1	4960.14	-0.997041	0.103279	-9.65388	4.73313e-22	1.81577e-20
C6orf132	274.842	-1.9157	0.199228	-9.61562	6.86974e-22	2.62057e-20
VPS52	942.991	-1.20988	0.126045	-9.59873	8.09343e-22	3.05862e-20
MB21D2	994.61	-1.36449	0.142443	-9.57923	9.77694e-22	3.67432e-20
PHF11	261.178	-1.9455	0.203242	-9.57234	1.0451e-21	3.92036e-20
CRIM1	11758.9	-0.761852	0.0796992	-9.5591	1.18787e-21	4.43138e-20
YAP1	3077.31	-0.806158	0.0843395	-9.5585	1.19479e-21	4.449e-20
MIR100HG	299.205	-2.06029	0.215562	-9.55779	1.20302e-21	4.47145e-20
SPOPL	1408.25	-1.37092	0.143507	-9.55298	1.26022e-21	4.66695e-20
FOSL1	1858.66	-1.80475	0.189003	-9.54877	1.31239e-21	4.85132e-20
TNS2	1125.82	-1.4228	0.149063	-9.54497	1.36153e-21	5.0238e-20
TRPC6	187.943	-2.23744	0.234717	-9.53249	1.53562e-21	5.64562e-20
PRR16	381.983	-1.75699	0.184339	-9.53129	1.55347e-21	5.70091e-20
MED12L	351.405	-1.89718	0.199431	-9.51298	1.8528e-21	6.76273e-20
STAT2	2808.93	-1.2462	0.131162	-9.50126	2.0737e-21	7.55541e-20
PSMB8	1092.83	-1.52913	0.161166	-9.48797	2.3558e-21	8.53726e-20
EHMT2	1808.17	-1.06724	0.112632	-9.4755	2.65482e-21	9.5696e-20
FLOT1	2849.86	-0.849717	0.0900794	-9.43298	3.98611e-21	1.4192e-19
CC2D2A	228.26	-1.88232	0.200024	-9.41049	4.93841e-21	1.7521e-19
SHOX2	582.566	-1.57456	0.167416	-9.40507	5.19945e-21	1.83829e-19
ADA2	192.551	-1.96464	0.209041	-9.39835	5.54243e-21	1.95275e-19
ENSG00000259807	95.6875	-3.30883	0.352103	-9.39734	5.59586e-21	1.96815e-19
ARHGEF40	945.962	-1.16727	0.124302	-9.39058	5.96715e-21	2.09149e-19
HSPA5	12668.1	-0.870278	0.0929498	-9.36289	7.75871e-21	2.68695e-19
WNT5B	239.593	-1.86914	0.199724	-9.35859	8.08074e-21	2.78895e-19
SULF1	4544.38	-2.86731	0.306578	-9.35262	8.55023e-21	2.94099e-19
WDR46	1015.27	-1.04138	0.111615	-9.33006	1.05809e-20	3.60887e-19
RGMB	966.032	-1.16889	0.125503	-9.31361	1.2356e-20	4.20022e-19
TBX15	243.209	-1.84806	0.19847	-9.31156	1.25967e-20	4.26772e-19
MACROH2A2	180.112	-2.87185	0.309565	-9.27704	1.74245e-20	5.88373e-19
TCEA3	517.235	-1.34175	0.14464	-9.27647	1.75181e-20	5.90551e-19
TNFRSF11B	84.6782	-3.88381	0.41896	-9.27013	1.85921e-20	6.25718e-19
MRGPRF	342.659	-1.83516	0.19808	-9.26477	1.95493e-20	6.55759e-19
NMI	356.572	-1.92785	0.208118	-9.26326	1.98289e-20	6.64041e-19
HMGA2	239.177	-2.06949	0.223554	-9.25722	2.0983e-20	7.00378e-19
SYNPO	1535.31	-0.997843	0.108118	-9.22917	2.72725e-20	9.07324e-19
FJX1	139.119	-2.39232	0.260247	-9.19247	3.83906e-20	1.26477e-18
TESMIN	40.8627	-5.13928	0.559541	-9.18482	4.1223e-20	1.35588e-18
BDNF	355.781	-1.89482	0.20632	-9.1839	4.15764e-20	1.36529e-18
FKBP8	3237.75	-0.775057	0.0845461	-9.16727	4.8515e-20	1.5829e-18
KANK1	138.96	-2.78128	0.303591	-9.16127	5.12893e-20	1.67073e-18
SP100	1516.82	-1.67927	0.183308	-9.16094	5.14466e-20	1.67317e-18
PTCH1	741.77	-1.96554	0.214584	-9.15976	5.20135e-20	1.6889e-18
PPIL1	520.347	-1.45023	0.158412	-9.15479	5.44621e-20	1.76558e-18
BCL9L	2093.77	-1.49196	0.163017	-9.15221	5.57819e-20	1.80261e-18
MRPL15	445.55	-1.45579	0.159294	-9.13903	6.30156e-20	2.0299e-18
BTN2A1	681.536	-1.22063	0.13383	-9.12082	7.45582e-20	2.39412e-18
STAP2	104.604	-2.57285	0.282759	-9.09912	9.10692e-20	2.91507e-18
LRFN4	439.83	-1.92094	0.211544	-9.08055	1.08026e-19	3.45241e-18
OAS2	4259.46	-3.94047	0.43402	-9.07901	1.09566e-19	3.49614e-18
SPARC	29673.5	-1.7503	0.192872	-9.07491	1.13773e-19	3.62466e-18
EVA1A	394.222	-1.81503	0.200036	-9.07353	1.15221e-19	3.66503e-18
ADGRG1	214.24	-1.93681	0.213548	-9.06964	1.19416e-19	3.79252e-18
KIRREL1	2386.64	-0.900631	0.099324	-9.06761	1.21655e-19	3.85759e-18
GDF5	78.5238	-5.38551	0.59403	-9.06607	1.23392e-19	3.90659e-18
UROD	739.791	-1.36276	0.150347	-9.06412	1.25616e-19	3.9708e-18
GTF2I	3381.79	-0.807556	0.0891094	-9.06251	1.27478e-19	4.02337e-18
RCN1	4351.28	-1.02436	0.113239	-9.04598	1.48326e-19	4.65966e-18
SEMA4C	539.929	-1.40054	0.155037	-9.0336	1.66111e-19	5.21029e-18
SMURF2	1676.82	-1.01409	0.112273	-9.03237	1.67997e-19	5.26132e-18
TET2	304.046	-1.47974	0.163844	-9.03138	1.6952e-19	5.30084e-18
SPATS2L	1812.06	-0.833401	0.092377	-9.02174	1.85127e-19	5.76221e-18
TRIM14	1719.24	-1.60875	0.178349	-9.02024	1.8767e-19	5.82352e-18
TOR1A	1259.15	-0.862543	0.0956255	-9.02001	1.88074e-19	5.82715e-18
ISG20	111.715	-3.74798	0.417091	-8.986	2.5638e-19	7.88331e-18
ACTG1	76536.9	-1.29081	0.143713	-8.98185	2.66262e-19	8.17478e-18
CARM1	1331.27	-0.967573	0.107827	-8.97339	2.87519e-19	8.77432e-18
CFLAR	562.698	-1.24555	0.138854	-8.97022	2.9593e-19	9.01743e-18
PKIG	660.513	-1.45566	0.162415	-8.96258	3.17163e-19	9.63548e-18
AGPAT3	1842.14	-1.04208	0.116312	-8.95939	3.26482e-19	9.90377e-18
ARSJ	453.569	-1.43016	0.159725	-8.95392	3.43084e-19	1.03919e-17
PLSCR1	2398.15	-1.54646	0.173062	-8.93584	4.04102e-19	1.21855e-17
TACSTD2	192.221	-2.68554	0.300665	-8.93198	4.1845e-19	1.25994e-17
ARHGAP6	322.375	-1.9667	0.220475	-8.9203	4.65047e-19	1.3961e-17
MEX3A	153.63	-2.50289	0.280685	-8.91707	4.78774e-19	1.43519e-17
ZNF281	983.257	-1.37839	0.154756	-8.90688	5.24906e-19	1.57116e-17
NME1	1516.19	-1.20898	0.135815	-8.90167	5.50135e-19	1.64183e-17
FST	332.205	-2.23981	0.251926	-8.89075	6.06983e-19	1.80883e-17
DSP	1608.62	-1.09947	0.123671	-8.89026	6.09657e-19	1.81413e-17
C11orf68	580.497	-1.21484	0.136666	-8.88914	6.15849e-19	1.82988e-17
FZD2	853.106	-1.12797	0.127004	-8.8814	6.60247e-19	1.95322e-17
SLC16A14	219.166	-2.05766	0.231836	-8.87552	6.96086e-19	2.05624e-17
MSI2	160.57	-2.86155	0.323605	-8.84274	9.34002e-19	2.74307e-17
NSD1	1741.78	-1.01066	0.114303	-8.84191	9.40971e-19	2.75955e-17
PLP2	2326.98	-1.03397	0.116949	-8.84127	9.46403e-19	2.77147e-17
EPHA2	3456.9	-0.952205	0.10776	-8.83635	9.8897e-19	2.88779e-17
EMP3	1643.13	-1.05116	0.119184	-8.81968	1.14782e-18	3.33724e-17
ENSG00000260604	76.9232	-4.05745	0.460347	-8.8139	1.20867e-18	3.50912e-17
MX2	1931.08	-4.21347	0.478559	-8.80449	1.31447e-18	3.79997e-17
TPM1	8196.84	-1.5117	0.171819	-8.7982	1.39032e-18	4.01354e-17
PLPP3	339.975	-1.70998	0.194405	-8.79594	1.41856e-18	4.08925e-17
DEF6	116.183	-2.54908	0.290029	-8.78903	1.5085e-18	4.3362e-17
PARP3	218.079	-2.34978	0.268091	-8.76485	1.87025e-18	5.34575e-17
TRIM69	412.321	-1.44996	0.16556	-8.75791	1.98909e-18	5.66947e-17
AK4	689.325	-1.71868	0.196423	-8.7499	2.13545e-18	6.07809e-17
OAF	851.678	-1.38903	0.158756	-8.74946	2.14385e-18	6.09346e-17
CUL7	1122.29	-1.12655	0.12885	-8.74314	2.26716e-18	6.42593e-17
SMARCAL1	356.425	-1.37078	0.156936	-8.73468	2.44357e-18	6.88746e-17
SP110	704.734	-1.63806	0.187588	-8.73221	2.49741e-18	7.01972e-17
PAPPA	73.8983	-4.02051	0.460436	-8.73198	2.5025e-18	7.0243e-17
LRP1	9536.23	-1.0085	0.115498	-8.73178	2.50706e-18	7.02738e-17
GREM1	29380.9	-1.30258	0.149335	-8.72252	2.72075e-18	7.61584e-17
LPIN3	486.58	-1.29331	0.148401	-8.71497	2.90824e-18	8.12945e-17
CCNB1	3102.36	-0.961448	0.110389	-8.70964	3.04837e-18	8.50945e-17
HSPB1	5133.23	-1.09082	0.125372	-8.70066	3.29971e-18	9.18578e-17
UFC1	517.294	-1.37643	0.158278	-8.69631	3.42848e-18	9.53118e-17
CKAP4	9642.65	-0.664998	0.0765625	-8.68568	3.76475e-18	1.03948e-16
ODAD2	377.672	-2.17186	0.250337	-8.67576	4.10804e-18	1.13119e-16
COL12A1	30166.9	-1.09189	0.126122	-8.65745	4.82456e-18	1.32489e-16
SLC25A43	271.09	-1.74223	0.201756	-8.63531	5.857e-18	1.59119e-16
IRAK1	2788.88	-1.06758	0.123886	-8.61746	6.8458e-18	1.84992e-16
ICAM1	1249.04	-1.46165	0.17005	-8.59544	8.29458e-18	2.22954e-16
LIMS2	530.825	-1.45086	0.169136	-8.57804	9.65067e-18	2.5872e-16
FHIP2A	750.997	-1.16494	0.135993	-8.56617	1.06981e-17	2.85668e-16
RREB1	393.601	-1.84892	0.215866	-8.56513	1.07952e-17	2.87881e-16
PDGFRB	872.659	-1.70418	0.19926	-8.55255	1.204e-17	3.18831e-16
IFI35	1487.74	-1.53635	0.179655	-8.55171	1.21282e-17	3.20482e-16
ZNF358	268.263	-1.72154	0.201519	-8.54281	1.30997e-17	3.45702e-16
ARID1B	951.694	-1.29503	0.151723	-8.53551	1.39543e-17	3.66825e-16
ZNF621	619.252	-1.00642	0.117931	-8.53402	1.41347e-17	3.71087e-16
SLC9A8	394.408	-1.32996	0.155937	-8.52879	1.47888e-17	3.87258e-16
NUAK1	1016.58	-1.25467	0.147361	-8.51424	1.67687e-17	4.3741e-16
CCDC71L	498.135	-1.67788	0.197566	-8.49277	2.01769e-17	5.24962e-16
MSRB3	901.059	-1.12271	0.132248	-8.48943	2.07647e-17	5.38874e-16
AMPD3	142.367	-2.44523	0.288051	-8.48889	2.08612e-17	5.40685e-16
ZNF710	225.368	-1.82798	0.216157	-8.45669	2.75065e-17	7.08397e-16
SOX6	130.754	-2.28368	0.270323	-8.44794	2.96489e-17	7.62605e-16
FOXL1	99.7691	-2.52192	0.298603	-8.44574	3.02128e-17	7.75144e-16
TNFSF12	111.924	-2.31305	0.274311	-8.43221	3.39185e-17	8.66929e-16
WDFY1	1783.35	-1.06114	0.125869	-8.43049	3.44221e-17	8.78696e-16
RTL6	878.402	-1.0988	0.130469	-8.42195	3.70255e-17	9.40781e-16
IFIT1	3186.74	-3.50529	0.416211	-8.42191	3.70397e-17	9.40781e-16
ZYX	5496.15	-1.02915	0.122216	-8.42073	3.7415e-17	9.49125e-16
ETV6	166.65	-1.85291	0.22018	-8.41542	3.91479e-17	9.91844e-16
WSB2	1849.12	-0.966009	0.11488	-8.40883	4.1413e-17	1.04402e-15
MRPS15	624.344	-1.14581	0.136526	-8.39262	4.75435e-17	1.19708e-15
GSTM1	838.407	-0.98289	0.11723	-8.38427	5.10403e-17	1.27878e-15
RGS4	146.1	-2.98925	0.356913	-8.37529	5.50869e-17	1.37677e-15
DNAJC7	1425.89	-0.903587	0.107893	-8.37482	5.53097e-17	1.38063e-15
ZNF579	165.443	-1.9271	0.230906	-8.34581	7.07253e-17	1.75036e-15
SEC24D	2628.06	-0.801268	0.0960694	-8.34051	7.39736e-17	1.82853e-15
MFSD10	1069.48	-0.877458	0.105229	-8.33852	7.52271e-17	1.85725e-15
MAPK12	858.344	-0.947955	0.113782	-8.33132	7.99465e-17	1.97137e-15
NRP1	2360.49	-1.46858	0.176385	-8.32601	8.36117e-17	2.05426e-15
SH3TC1	89.1306	-3.16389	0.380562	-8.31373	9.2739e-17	2.27142e-15
ANP32E	1708.08	-1.15814	0.139305	-8.31371	9.27581e-17	2.27142e-15
STRA6	62.6936	-3.6479	0.439083	-8.30799	9.73383e-17	2.37426e-15
SEPTIN5	686.056	-1.33513	0.160738	-8.30623	9.87887e-17	2.40674e-15
MTA1	1233.48	-0.95937	0.11566	-8.29472	1.08842e-16	2.63899e-15
IKBKE	107.327	-2.52998	0.305474	-8.28213	1.2099e-16	2.92653e-15
ARID3A	363.614	-1.30124	0.157304	-8.27212	1.31597e-16	3.17177e-15
PRRX2	248.455	-1.74219	0.210797	-8.26476	1.39973e-16	3.3577e-15
TOX	212.683	-2.95617	0.358287	-8.25085	1.57272e-16	3.75492e-15
TMEM94	729.224	-1.18643	0.143997	-8.23923	1.73329e-16	4.11408e-15
TMEM43	3072.42	-0.74628	0.0906459	-8.23292	1.82711e-16	4.33171e-15
FBXL19	393.583	-1.3605	0.165387	-8.22619	1.93258e-16	4.56574e-15
KIFC3	1503.93	-0.830389	0.100978	-8.22343	1.97766e-16	4.6614e-15
KDELR1	3571.65	-0.777962	0.0946271	-8.22134	2.01245e-16	4.7324e-15
MX1	8497.22	-3.10466	0.377908	-8.21537	2.11508e-16	4.96798e-15
DENND4B	1193.7	-1.07471	0.131056	-8.20034	2.39701e-16	5.62368e-15
ISOC2	413.332	-1.15768	0.141283	-8.19405	2.52581e-16	5.91902e-15
CTHRC1	188.56	-1.83916	0.2245	-8.19226	2.56361e-16	6.00067e-15
RTN4RL1	143.868	-2.05606	0.251641	-8.1706	3.06853e-16	7.15778e-15
MICAL1	1369.72	-0.903274	0.110621	-8.16547	3.20176e-16	7.45999e-15
UCKL1	691.15	-1.16168	0.142429	-8.15618	3.45798e-16	8.02014e-15
TRIB3	179.135	-2.01654	0.247255	-8.15571	3.47137e-16	8.04202e-15
TMEM9	716.073	-1.10184	0.13516	-8.15214	3.57532e-16	8.27339e-15
MIR34AHG	59.684	-3.96742	0.487203	-8.14327	3.8475e-16	8.88296e-15
MED24	1198.94	-0.83409	0.102558	-8.13289	4.19188e-16	9.66705e-15
KMT2D	1233.09	-1.10545	0.136169	-8.11823	4.73019e-16	1.08591e-14
EIF2AK2	4108.78	-0.839415	0.10341	-8.11732	4.76588e-16	1.09287e-14
SRC	1305.41	-1.16607	0.143675	-8.11606	4.81568e-16	1.10304e-14
ZMYM3	1017.19	-1.02927	0.126854	-8.11379	4.90646e-16	1.1213e-14
CCDC59	331.912	-1.26615	0.156074	-8.11247	4.96017e-16	1.1323e-14
MLKL	130.549	-2.58802	0.319742	-8.09409	5.76934e-16	1.31259e-14
ZFHX3	455.16	-1.14235	0.141563	-8.06958	7.05378e-16	1.59587e-14
HIC1	261.254	-1.67414	0.207526	-8.06716	7.19502e-16	1.6249e-14
IGF2BP3	377.983	-1.32905	0.164762	-8.06651	7.23366e-16	1.6293e-14
XAF1	1321.36	-4.15806	0.515735	-8.0624	7.48135e-16	1.68322e-14
ADAR	9066.53	-0.874655	0.108699	-8.0466	8.51243e-16	1.90885e-14
SYDE1	1482.65	-1.18013	0.146864	-8.03556	9.31508e-16	2.07737e-14
LRP10	3960.81	-0.749653	0.0933167	-8.03343	9.47833e-16	2.11145e-14
MYOCD	87.3154	-4.21101	0.525059	-8.02008	1.05678e-15	2.34641e-14
BDKRB1	67.8619	-3.90954	0.487818	-8.01434	1.10734e-15	2.456e-14
PHF23	775.691	-0.987368	0.123263	-8.01029	1.14441e-15	2.53545e-14
ZHX2	52.5575	-4.25721	0.531497	-8.00983	1.14866e-15	2.54207e-14
SH3PXD2A	2463.03	-0.803532	0.100383	-8.00466	1.19795e-15	2.64252e-14
GPC6	1394.92	-1.04572	0.130675	-8.00245	1.21966e-15	2.68749e-14
DCP1B	155.87	-1.81117	0.226349	-8.00163	1.2278e-15	2.70249e-14
SBSPON	49.1102	-4.29369	0.537104	-7.99414	1.3048e-15	2.86429e-14
ANGPT1	79.2155	-5.58138	0.698239	-7.9935	1.31158e-15	2.87442e-14
PAMR1	191.057	-1.81143	0.22669	-7.9908	1.3407e-15	2.93508e-14
RPS27L	1207.84	-0.928484	0.116251	-7.98692	1.38357e-15	3.0224e-14
APOL1	1976.04	-1.26994	0.159027	-7.98566	1.39769e-15	3.04997e-14
ACSS1	116.827	-2.01186	0.252181	-7.97784	1.48912e-15	3.246e-14
PRSS12	594.48	-1.80808	0.226789	-7.9725	1.55491e-15	3.37853e-14
GALNT3	184.522	-2.14674	0.269377	-7.96924	1.59647e-15	3.46511e-14
MMP14	7713.69	-0.811251	0.101812	-7.96815	1.61074e-15	3.49234e-14
DCTD	1582.18	-0.82913	0.104079	-7.96633	1.63458e-15	3.54024e-14
FIBIN	60.9157	-4.01703	0.504341	-7.96491	1.65345e-15	3.5773e-14
RBPMS	338.479	-1.62531	0.204121	-7.96246	1.68647e-15	3.64099e-14
DLG4	319.588	-1.82328	0.22914	-7.95706	1.76172e-15	3.79536e-14
NRAS	1519.88	-1.11602	0.14032	-7.95336	1.81514e-15	3.90631e-14
SLC38A1	1597.58	-1.33405	0.168056	-7.93816	2.0521e-15	4.40225e-14
PPAN	396.634	-1.17041	0.147642	-7.92738	2.23818e-15	4.78196e-14
TFPI	155.107	-2.09862	0.264731	-7.92736	2.23853e-15	4.78196e-14
SEMA3C	2517.96	-0.996248	0.12576	-7.92185	2.34003e-15	4.99353e-14
CPNE7	136.701	-1.89024	0.238666	-7.92004	2.37435e-15	5.06145e-14
CAVIN3	580.929	-1.05083	0.132715	-7.91799	2.41378e-15	5.14011e-14
CPA3	56.2016	-4.88128	0.616835	-7.91343	2.50395e-15	5.32096e-14
STEAP3	1894.99	-0.947754	0.119824	-7.90956	2.58301e-15	5.47749e-14
OLFML3	401.268	-1.41457	0.17885	-7.90922	2.59005e-15	5.48669e-14
CLPP	376.734	-1.26718	0.160276	-7.90623	2.65303e-15	5.61424e-14
AK5	192.835	-2.79846	0.354363	-7.89716	2.85328e-15	6.00668e-14
SHFL	689.666	-1.78606	0.226173	-7.89687	2.85989e-15	6.01437e-14
ITPRIP	566	-1.02108	0.129459	-7.88731	3.08777e-15	6.46679e-14
IFIT5	818.583	-1.26394	0.160306	-7.88453	3.15731e-15	6.60561e-14
RBM3	5971.26	-0.860346	0.109284	-7.87256	3.47467e-15	7.24718e-14
LAMB1	5805.25	-0.761586	0.0968176	-7.86619	3.65593e-15	7.60958e-14
PLXNB1	470.949	-1.26134	0.160537	-7.85702	3.93391e-15	8.16306e-14
GPNMB	525.561	-1.43694	0.182889	-7.85687	3.9384e-15	8.16403e-14
TMUB1	469.471	-1.14306	0.145653	-7.84784	4.23257e-15	8.75595e-14
IRF2BP2	1223.11	-0.914557	0.116545	-7.84727	4.2518e-15	8.78677e-14
KAT2A	977.414	-0.949337	0.121165	-7.8351	4.68482e-15	9.65216e-14
UBE2C	2275.18	-0.790086	0.100899	-7.83047	4.86042e-15	1.00038e-13
RRS1	328.056	-1.42857	0.182589	-7.82395	5.119e-15	1.05253e-13
CHST3	1465.73	-1.10687	0.14168	-7.8125	5.6065e-15	1.1458e-13
INTS3	1583.02	-0.814993	0.104444	-7.80318	6.03674e-15	1.22632e-13
AMER1	100.133	-2.29144	0.293727	-7.80125	6.12953e-15	1.24268e-13
ZFP36L2	580.727	-1.1659	0.149476	-7.79989	6.19598e-15	1.2549e-13
IFITM3	11340.9	-1.30604	0.167641	-7.7907	6.66374e-15	1.34427e-13
TCF3	2172.8	-1.09797	0.140988	-7.78767	6.82552e-15	1.37554e-13
PML	1940.19	-1.14693	0.147295	-7.78663	6.88205e-15	1.38419e-13
TMCO4	212.779	-1.91678	0.246314	-7.78185	7.14691e-15	1.43603e-13
SLC12A8	145.218	-2.33206	0.299977	-7.77412	7.59717e-15	1.52499e-13
HOXD10	82.8526	-3.06086	0.393848	-7.77167	7.74595e-15	1.55332e-13
ROBO3	287.385	-1.61482	0.207889	-7.76771	7.99169e-15	1.60102e-13
INO80D	163.517	-1.83382	0.236323	-7.7598	8.50663e-15	1.69915e-13
EFS	135.575	-1.98863	0.256566	-7.75096	9.12e-15	1.81987e-13
CERS2	3203	-0.654316	0.0844458	-7.74836	9.30878e-15	1.8539e-13
ADAMTS6	127.636	-2.61402	0.338245	-7.72817	1.09105e-14	2.1644e-13
PRC1	4732.62	-0.810789	0.104938	-7.72635	1.10671e-14	2.19332e-13
IKBIP	876.985	-1.03572	0.134192	-7.71822	1.1797e-14	2.32661e-13
TMEM204	130.448	-1.90543	0.247295	-7.7051	1.30745e-14	2.57107e-13
CCDC85A	331.708	-1.74994	0.22717	-7.70324	1.32658e-14	2.60616e-13
SMAD3	4885.63	-0.880954	0.114386	-7.70162	1.34355e-14	2.63575e-13
IGDCC4	121.238	-2.72081	0.353465	-7.69753	1.38718e-14	2.71732e-13
ZBTB12	93.5342	-2.22868	0.289638	-7.69472	1.41804e-14	2.77242e-13
DEPDC1	1035.2	-1.05963	0.137785	-7.69044	1.46631e-14	2.86128e-13
MLPH	493.252	-1.28317	0.166967	-7.68518	1.5278e-14	2.97554e-13
CDA	426.188	-1.31421	0.171025	-7.68429	1.53845e-14	2.99056e-13
TDRD3	131.361	-1.91089	0.24882	-7.67979	1.59344e-14	3.09152e-13
CASP4	661.577	-1.52363	0.198431	-7.67836	1.61144e-14	3.11452e-13
CAV2	1640.19	-0.813037	0.106072	-7.66493	1.78931e-14	3.4452e-13
ZNF469	237.809	-2.40899	0.314316	-7.66422	1.79922e-14	3.46098e-13
ZNF462	188.769	-1.98066	0.258688	-7.65657	1.90969e-14	3.66653e-13
RIN3	303.183	-1.47307	0.192657	-7.64607	2.0721e-14	3.9746e-13
HDAC9	129.688	-2.48775	0.325493	-7.64302	2.12188e-14	4.06624e-13
FBXW4	301.722	-1.64861	0.215799	-7.63956	2.17963e-14	4.16903e-13
MID1	636.473	-1.48423	0.194403	-7.6348	2.26179e-14	4.3221e-13
ERRFI1	1373.44	-1.05515	0.138276	-7.63075	2.33391e-14	4.45154e-13
KAZN	566.789	-1.03054	0.135303	-7.61655	2.60547e-14	4.95551e-13
LIG3	568.744	-1.21841	0.16006	-7.61224	2.69382e-14	5.11877e-13
LTV1	517.775	-1.10983	0.14581	-7.61147	2.7099e-14	5.14451e-13
RFNG	722.636	-1.05792	0.139142	-7.60319	2.88929e-14	5.47481e-13
PHLDA3	511.669	-1.07919	0.142006	-7.59956	2.9713e-14	5.62495e-13
CD109	2060.3	-0.854469	0.112439	-7.59943	2.97428e-14	5.62535e-13
TUBB	45322.1	-0.81451	0.107328	-7.58901	3.22362e-14	6.0856e-13
TEAD3	1112.22	-0.815246	0.107466	-7.58612	3.29625e-14	6.21693e-13
EPSTI1	582.588	-3.49449	0.460975	-7.58064	3.43845e-14	6.46708e-13
GRIP2	86.6543	-4.39231	0.579759	-7.5761	3.56096e-14	6.68512e-13
CUTA	1249.55	-0.752828	0.0994557	-7.56948	3.74721e-14	7.02178e-13
MUC1	191.727	-2.08608	0.275848	-7.56242	3.95629e-14	7.3999e-13
ABLIM1	1334.18	-0.81789	0.108221	-7.55757	4.10663e-14	7.67404e-13
IRF2	505.373	-1.28087	0.169618	-7.55152	4.30192e-14	8.00947e-13
WNT5A	287.155	-2.06639	0.273739	-7.54874	4.395e-14	8.17527e-13
HNRNPH3	2985.36	-0.760646	0.100828	-7.54396	4.55899e-14	8.47253e-13
TAP1	2064.88	-1.34139	0.178187	-7.52801	5.1519e-14	9.53079e-13
GTPBP4	2248.17	-0.944674	0.125539	-7.52495	5.27417e-14	9.74808e-13
CUEDC2	559.065	-0.9448	0.125564	-7.52445	5.29423e-14	9.77626e-13
MBNL1-AS1	213.358	-1.87611	0.249456	-7.52084	5.4427e-14	1.00413e-12
KCNMA1	110.935	-2.73832	0.364137	-7.52003	5.47641e-14	1.00943e-12
STOML2	1615.02	-0.828867	0.110333	-7.51243	5.80376e-14	1.0688e-12
CLN3	316.972	-1.49977	0.199675	-7.51104	5.86573e-14	1.07923e-12
APOBEC3D	153.751	-1.77958	0.237054	-7.50705	6.04729e-14	1.11163e-12
CNRIP1	510.794	-1.19655	0.159581	-7.49806	6.47682e-14	1.18951e-12
SDC1	2967.67	-0.861163	0.114913	-7.49402	6.67951e-14	1.22562e-12
ERAP2	791.409	-1.37576	0.18361	-7.49284	6.73981e-14	1.23557e-12
CDH10	44.7732	-5.37371	0.718038	-7.48389	7.21541e-14	1.32038e-12
MRAS	860.599	-1.06091	0.141832	-7.4801	7.42651e-14	1.35778e-12
PTPN7	170.247	-2.53307	0.338931	-7.47371	7.79645e-14	1.42285e-12
EGFLAM	161.484	-2.05857	0.275783	-7.46448	8.36293e-14	1.52213e-12
PRRX1	101.36	-2.3117	0.309758	-7.46294	8.46105e-14	1.53861e-12
EMP1	3096.95	-0.730904	0.0979597	-7.46127	8.56895e-14	1.55544e-12
CD55	1471.76	-0.878842	0.117808	-7.45993	8.6566e-14	1.56995e-12
ARMCX1	229.406	-1.49108	0.200026	-7.4544	9.02746e-14	1.63428e-12
PSTPIP2	128.263	-1.8973	0.254557	-7.45335	9.09986e-14	1.64592e-12
MAGED1	6156.03	-0.754661	0.101313	-7.44877	9.42153e-14	1.70259e-12
HAX1	1069.63	-0.919185	0.123444	-7.44616	9.60945e-14	1.735e-12
SPRED3	81.9269	-2.79656	0.375977	-7.43812	1.02125e-13	1.8341e-12
XPOT	3043.07	-0.84633	0.113846	-7.43399	1.05372e-13	1.88906e-12
PAK1IP1	310.776	-1.24113	0.167159	-7.42484	1.12915e-13	2.02109e-12
MSL1	1646.35	-0.792641	0.106756	-7.42482	1.12936e-13	2.02109e-12
MED12	961.324	-1.19215	0.160645	-7.42106	1.1619e-13	2.07566e-12
MIIP	306.368	-1.22474	0.165057	-7.42007	1.17061e-13	2.0894e-12
CAPN15	1034.06	-0.976571	0.131654	-7.41773	1.19142e-13	2.12094e-12
ZFHX4	576.071	-1.16971	0.157739	-7.41549	1.21178e-13	2.15528e-12
MVP	2485.3	-0.84691	0.114242	-7.41329	1.23202e-13	2.18745e-12
TLE4	819.641	-1.13969	0.153823	-7.40912	1.27136e-13	2.25139e-12
ENTREP3	983.973	-0.955722	0.129016	-7.4078	1.28414e-13	2.27204e-12
RUSC2	1498.17	-1.01783	0.137905	-7.38065	1.57515e-13	2.77243e-12
COL27A1	255.442	-2.15536	0.292432	-7.37046	1.70045e-13	2.98585e-12
AMIGO2	2102.48	-2.48198	0.336748	-7.37043	1.70082e-13	2.98585e-12
MED22	909.875	-0.862653	0.117063	-7.3691	1.71778e-13	3.01303e-12
ADM2	179.806	-2.46273	0.334616	-7.35986	1.84109e-13	3.21692e-12
PPP1R14B	1633.01	-1.11521	0.151683	-7.35226	1.94889e-13	3.40076e-12
CRACR2A	151.613	-1.82279	0.248041	-7.34874	2.00085e-13	3.48572e-12
RAC2	356.691	-1.40313	0.190979	-7.34703	2.02659e-13	3.52422e-12
ZBTB47	198.903	-1.45325	0.198289	-7.32891	2.32038e-13	4.02133e-12
ENSG00000309428	101.176	-2.31743	0.316409	-7.32415	2.40424e-13	4.15957e-12
NFKB1	945.499	-0.951496	0.129974	-7.32067	2.46735e-13	4.26148e-12
IRF2BPL	992.19	-0.98496	0.134595	-7.31798	2.51738e-13	4.3442e-12
CSPG4	4399.62	-0.823414	0.112548	-7.3161	2.55275e-13	4.40149e-12
KDM6B	286.959	-2.01346	0.275278	-7.3143	2.58722e-13	4.45335e-12
SPRY4	661.302	-0.9826	0.134397	-7.31118	2.64814e-13	4.55436e-12
STAT1	12132.3	-1.0589	0.145147	-7.29538	2.97821e-13	5.11335e-12
GPRC5A	5276.19	-1.19256	0.163558	-7.29134	3.0688e-13	5.26251e-12
MRPL24	560.248	-1.04607	0.143589	-7.28517	3.21276e-13	5.49281e-12
SAMD9	1111.87	-1.55854	0.213971	-7.28388	3.24353e-13	5.53865e-12
C12orf75	2302.56	-1.00748	0.138363	-7.28144	3.30277e-13	5.62775e-12
PABPC4L	256.731	-1.44046	0.19793	-7.27763	3.39734e-13	5.78404e-12
FAT4	678.093	-1.48253	0.203736	-7.27673	3.42011e-13	5.81791e-12
STAT6	1567.18	-0.788756	0.108427	-7.27454	3.47594e-13	5.90793e-12
SHC1	6066.45	-1.01653	0.139802	-7.27117	3.56374e-13	6.05209e-12
ESPL1	1270.74	-1.05011	0.144547	-7.26486	3.73436e-13	6.32597e-12
HNRNPDL	4419.29	-0.694797	0.0956588	-7.26329	3.77793e-13	6.39444e-12
ISG15	3936.1	-2.25885	0.311002	-7.26313	3.78222e-13	6.39637e-12
EIF6	3419.18	-0.710586	0.0978615	-7.26114	3.83851e-13	6.48615e-12
WDR1	13005	-0.707838	0.0974889	-7.2607	3.85097e-13	6.5018e-12
SLC35C1	407.973	-1.20816	0.16644	-7.25885	3.90385e-13	6.5856e-12
ACTG2	132.063	-2.27455	0.313526	-7.25474	4.02434e-13	6.78322e-12
EMILIN2	676.626	-1.20808	0.166796	-7.24287	4.39299e-13	7.38619e-12
FMN1	73.789	-2.57871	0.356201	-7.23948	4.50414e-13	7.56055e-12
ARID1A	2741.12	-0.666402	0.0920877	-7.2366	4.60058e-13	7.71605e-12
DRAM1	609.051	-1.45291	0.200949	-7.23024	4.82158e-13	8.05343e-12
HIVEP1	233.27	-1.67436	0.231693	-7.22663	4.95119e-13	8.25632e-12
MCTS2	349.505	-1.17019	0.161942	-7.22599	4.97452e-13	8.28841e-12
NCOR2	5562.01	-0.939564	0.130129	-7.22026	5.18866e-13	8.63812e-12
ARHGEF2	1764.29	-0.936499	0.130151	-7.19548	6.22424e-13	1.02946e-11
GAR1	276.191	-1.23023	0.17106	-7.19179	6.3949e-13	1.05559e-11
DPAGT1	484.435	-1.09356	0.152059	-7.19172	6.39781e-13	1.05559e-11
MRPL23	354.764	-1.15828	0.161097	-7.18994	6.48198e-13	1.0686e-11
ENSG00000288838	193.685	-1.69708	0.236117	-7.18746	6.60087e-13	1.08644e-11
CSDC2	100.347	-2.15899	0.300396	-7.18714	6.61627e-13	1.08809e-11
MARS1	3034.31	-0.793837	0.110587	-7.1784	7.05294e-13	1.15522e-11
GBP3	895.097	-1.61063	0.224393	-7.17771	7.08864e-13	1.16014e-11
LHX9	69.7462	-8.44145	1.17675	-7.17353	7.30872e-13	1.19359e-11
IFITM1	2719.19	-2.72965	0.380518	-7.17349	7.3107e-13	1.19359e-11
MTCH1	5940.71	-0.755395	0.105443	-7.16401	7.83509e-13	1.27818e-11
PES1	1570.13	-0.815773	0.114027	-7.15423	8.4142e-13	1.36716e-11
RAI1	1055.59	-0.994443	0.139085	-7.14989	8.68447e-13	1.40994e-11
HYPK	363.331	-2.03592	0.284801	-7.14858	8.76776e-13	1.42233e-11
ZNF804A	297.929	-1.9507	0.273567	-7.1306	9.99351e-13	1.616e-11
TRIP13	1126.58	-0.71979	0.101046	-7.12336	1.05326e-12	1.70046e-11
TLR4	235.14	-2.34491	0.329588	-7.11466	1.12188e-12	1.80844e-11
IFITM2	2796.84	-1.08169	0.152143	-7.10968	1.16316e-12	1.87046e-11
ZC3H4	991.883	-0.884658	0.124475	-7.10712	1.18494e-12	1.90396e-11
ZNF668	284.232	-1.34954	0.189899	-7.10662	1.18915e-12	1.90802e-11
MSANTD3	564.396	-1.1722	0.164999	-7.10428	1.20949e-12	1.93705e-11
CHN1	452.791	-1.35038	0.190083	-7.10419	1.2103e-12	1.93705e-11
SMYD5	541.704	-1.07844	0.152001	-7.09494	1.29412e-12	2.06307e-11
LTBP2	1785.34	-1.05895	0.149266	-7.09435	1.29965e-12	2.07026e-11
PXDC1	833.563	-0.891103	0.125648	-7.09206	1.32133e-12	2.10314e-11
STBD1	471.169	-1.07641	0.152009	-7.08125	1.4286e-12	2.27033e-11
ALDH18A1	1886.29	-0.704873	0.0995606	-7.07984	1.44317e-12	2.29168e-11
C19orf12	246.51	-1.39368	0.196868	-7.07928	1.44908e-12	2.29927e-11
MZT2B	709.034	-0.834916	0.118025	-7.07407	1.50459e-12	2.37805e-11
GAL3ST4	114.07	-2.26682	0.320769	-7.06684	1.58506e-12	2.50134e-11
ENG	2730.98	-0.895797	0.126821	-7.06346	1.62402e-12	2.55885e-11
SHROOM3	593.38	-1.31079	0.186007	-7.04698	1.82848e-12	2.86764e-11
GASK1B	44.2462	-3.85107	0.547082	-7.03928	1.93235e-12	3.01423e-11
TCOF1	2011.5	-0.692784	0.0984555	-7.03652	1.97106e-12	3.06754e-11
ZBTB4	2090.35	-0.692554	0.0986539	-7.02004	2.21812e-12	3.44411e-11
ENSG00000262003	72.2257	-2.99255	0.426347	-7.01906	2.23366e-12	3.46294e-11
MTMR2	730.964	-1.48518	0.211769	-7.01319	2.3294e-12	3.60586e-11
DDIT4	433.559	-1.2299	0.175447	-7.01013	2.38097e-12	3.68008e-11
MUS81	537.271	-1.12071	0.15991	-7.00838	2.41092e-12	3.72069e-11
SNAPC1	716.213	-1.08633	0.155068	-7.0055	2.46109e-12	3.79525e-11
MYPN	35.9348	-5.64978	0.806976	-7.00118	2.53823e-12	3.90529e-11
EPC1	431.626	-1.36312	0.194742	-6.99961	2.56667e-12	3.94606e-11
TMEM119	62.2378	-3.156	0.451301	-6.99312	2.68843e-12	4.127e-11
CUL4A	2047.45	-0.766727	0.109783	-6.98404	2.86808e-12	4.39282e-11
COMMD7	389.127	-1.08989	0.156077	-6.98305	2.88836e-12	4.42054e-11
PDE4A	331.046	-1.21596	0.174467	-6.96959	3.17861e-12	4.84648e-11
TBKBP1	137.491	-2.77004	0.397495	-6.96874	3.19803e-12	4.87244e-11
NR2F1-AS1	130.667	-1.68026	0.241446	-6.95916	3.42313e-12	5.20757e-11
CEP41	325.739	-1.07373	0.154301	-6.95868	3.43478e-12	5.22138e-11
TSPO	1191.83	-0.822437	0.118261	-6.95443	3.53982e-12	5.37702e-11
CDK6	343.48	-1.25514	0.180551	-6.95171	3.60886e-12	5.4778e-11
FAM136A	645.115	-0.830866	0.119525	-6.95142	3.61635e-12	5.48507e-11
TADA3	1527.5	-0.751651	0.108163	-6.94926	3.67196e-12	5.56525e-11
CTPS2	255.266	-1.66278	0.239353	-6.94699	3.73175e-12	5.64744e-11
BAHCC1	3199.07	-0.903565	0.130131	-6.94352	3.82448e-12	5.77915e-11
RRBP1	3870.74	-0.788962	0.113646	-6.9423	3.85779e-12	5.82081e-11
PLEKHA2	765.392	-0.908745	0.131019	-6.93598	4.03406e-12	6.06874e-11
ERGIC1	3020.84	-0.682572	0.0984781	-6.93121	4.1725e-12	6.27235e-11
SERPINE1	18901.2	-2.18436	0.315856	-6.91569	4.65577e-12	6.96786e-11
CEACAM1	64.7687	-3.88484	0.562073	-6.91163	4.79112e-12	7.1546e-11
SENP3	1354.78	-0.704535	0.101961	-6.90983	4.85247e-12	7.24088e-11
CMKLR2	151.555	-2.85535	0.414257	-6.8927	5.47418e-12	8.14465e-11
ECPAS	2263.62	-0.816181	0.118467	-6.88951	5.59841e-12	8.31729e-11
FKBP10	7413.19	-0.765739	0.111307	-6.87954	6.00448e-12	8.91403e-11
ENSG00000274276	837.942	-1.47253	0.214178	-6.87524	6.18839e-12	9.18035e-11
PDLIM7	3610.73	-0.977086	0.142225	-6.86998	6.42103e-12	9.51156e-11
GBP5	68.7273	-2.2934	0.334032	-6.86581	6.61163e-12	9.77962e-11
NOB1	714.062	-0.809871	0.117983	-6.8643	6.68165e-12	9.87599e-11
NOL4L	906.904	-1.03313	0.150538	-6.86292	6.74674e-12	9.96495e-11
PODNL1	108.302	-2.19291	0.319719	-6.85886	6.94123e-12	1.02447e-10
ENSG00000272438	83.4842	-3.0759	0.448915	-6.85185	7.28991e-12	1.07516e-10
SPART	1348.04	-0.785424	0.114654	-6.8504	7.36443e-12	1.08536e-10
ZBTB38	1159.15	-1.27209	0.185712	-6.84981	7.39488e-12	1.08905e-10
SEC13	2964.58	-0.670163	0.0978459	-6.84917	7.42815e-12	1.09316e-10
COL7A1	1518.97	-1.25478	0.183857	-6.8248	8.8048e-12	1.29107e-10
SPATA20	828.676	-0.988173	0.14491	-6.81922	9.15362e-12	1.33932e-10
ZBTB7B	420.199	-1.38986	0.203864	-6.8176	9.25765e-12	1.35356e-10
PSMB6	1814.64	-0.653039	0.0958543	-6.81283	9.56954e-12	1.39615e-10
TROAP	886.003	-0.926475	0.136051	-6.80978	9.77454e-12	1.42401e-10
NLRC5	997.246	-1.34806	0.19831	-6.79775	1.06268e-11	1.54484e-10
AP1S1	899.278	-0.831365	0.122345	-6.79528	1.08105e-11	1.56931e-10
ENSG00000306444	41.5057	-3.39859	0.500218	-6.79422	1.08901e-11	1.57973e-10
ALKBH3	258.553	-1.27571	0.188017	-6.7851	1.16006e-11	1.67981e-10
PDE3A	391.886	-1.30865	0.192872	-6.78505	1.16049e-11	1.67981e-10
RNF150	612.239	-1.03666	0.152795	-6.78465	1.16372e-11	1.68329e-10
ANKRD40	1310.07	-0.732974	0.108084	-6.78154	1.18904e-11	1.71869e-10
HYI	276.692	-1.3072	0.192796	-6.78021	1.19998e-11	1.73146e-10
ABRACL	240.153	-1.49907	0.221096	-6.78016	1.20043e-11	1.73146e-10
DYRK2	865.337	-0.902451	0.133248	-6.77273	1.26376e-11	1.82151e-10
ACTC1	47.4124	-4.40582	0.650551	-6.77245	1.26615e-11	1.82366e-10
TRERF1	411.9	-1.04497	0.154326	-6.77119	1.27729e-11	1.83839e-10
HCK	76.2212	-2.13541	0.315501	-6.76831	1.30291e-11	1.87394e-10
PGGHG	449.264	-1.45032	0.214392	-6.76479	1.33499e-11	1.91872e-10
ADNP	2488.68	-0.718132	0.106312	-6.75495	1.42888e-11	2.04786e-10
GOLGA2	1728.85	-0.855105	0.126671	-6.75061	1.47222e-11	2.10849e-10
SNUPN	321.872	-1.10335	0.163725	-6.73905	1.59428e-11	2.27073e-10
TRIM21	528.952	-1.20931	0.179449	-6.73903	1.59445e-11	2.27073e-10
TPX2	6368.86	-0.618258	0.0917507	-6.73846	1.60075e-11	2.27809e-10
OAS3	7511.2	-2.15685	0.320648	-6.72656	1.73723e-11	2.46197e-10
AIMP1	891.336	-0.76317	0.113599	-6.71809	1.8412e-11	2.60566e-10
MTHFD1L	816.588	-1.07374	0.16001	-6.71045	1.94023e-11	2.742e-10
SLC19A1	472.979	-1.48755	0.221757	-6.70804	1.97249e-11	2.78565e-10
EGF	108.141	-2.7843	0.41512	-6.70722	1.9837e-11	2.79953e-10
NDUFC1	378.366	-1.03447	0.154265	-6.7058	2.00308e-11	2.82491e-10
TARBP2	431.279	-0.937821	0.139989	-6.69926	2.09479e-11	2.9481e-10
THOC5	987.177	-0.790718	0.118191	-6.69019	2.22877e-11	3.13232e-10
PLPPR3	34.5949	-4.01251	0.600164	-6.68569	2.29834e-11	3.22562e-10
WIZ	1143.3	-0.803438	0.120242	-6.68185	2.35951e-11	3.30426e-10
FHL3	482.573	-1.06195	0.158933	-6.68176	2.36088e-11	3.30426e-10
TNRC18	2795.44	-0.734984	0.110189	-6.67021	2.55438e-11	3.56034e-10
RHOBTB1	363.316	-1.09354	0.164304	-6.65558	2.82189e-11	3.90371e-10
ERCC2	2704.05	-0.860281	0.129308	-6.65299	2.87207e-11	3.97042e-10
MMS19	927.378	-0.721836	0.108507	-6.65246	2.88238e-11	3.97958e-10
KRT86	33.8993	-3.86346	0.58088	-6.65104	2.91037e-11	4.01244e-10
DDX54	1647.52	-1.17203	0.176283	-6.64855	2.95988e-11	4.07792e-10
MCPH1	226.351	-1.79661	0.270426	-6.64363	3.06045e-11	4.21362e-10
LMO4	1739.7	-1.05528	0.158844	-6.64347	3.06382e-11	4.21539e-10
TNFRSF10B	3124.07	-0.657725	0.0990063	-6.64326	3.06813e-11	4.21847e-10
FAP	83.1422	-2.14884	0.324013	-6.63197	3.31241e-11	4.53897e-10
TRAF5	317.718	-1.1235	0.169416	-6.63162	3.32023e-11	4.5466e-10
ACOT2	147.415	-1.55484	0.234499	-6.63046	3.34644e-11	4.57633e-10
DDX6	2253.58	-0.71225	0.107502	-6.62543	3.4625e-11	4.72231e-10
PIEZO2	1732.11	-0.780383	0.117828	-6.62309	3.51766e-11	4.7911e-10
SIX5	393.556	-1.04985	0.158836	-6.6096	3.85355e-11	5.22405e-10
HNRNPA1	15707.1	-0.524361	0.0793514	-6.60809	3.89315e-11	5.27421e-10
JAZF1	710.106	-1.17175	0.177377	-6.606	3.94851e-11	5.34207e-10
IL17RE	64.2873	-2.84878	0.431355	-6.60426	3.99509e-11	5.40149e-10
LIMK1	1495.88	-0.837085	0.126752	-6.60412	3.99888e-11	5.40301e-10
U2SURP	3762.04	-0.535927	0.0811616	-6.60321	4.02344e-11	5.43258e-10
APH1A	2278.31	-0.617052	0.0935327	-6.59718	4.19046e-11	5.65058e-10
TNNT1	104.912	-2.02917	0.307643	-6.59586	4.22795e-11	5.69458e-10
G0S2	223.805	-2.2541	0.341751	-6.59575	4.2312e-11	5.69458e-10
CD44	16432.7	-1.11368	0.168848	-6.59574	4.23151e-11	5.69458e-10
PLEKHG5	415.466	-1.15628	0.175647	-6.583	4.61063e-11	6.18836e-10
RBM4	1800.69	-0.74044	0.112506	-6.58131	4.66327e-11	6.25005e-10
JADE1	687.334	-0.875686	0.133106	-6.57887	4.74041e-11	6.34577e-10
AFAP1	3486.38	-0.635877	0.096762	-6.57156	4.97919e-11	6.65663e-10
ZNF202	170.738	-1.41261	0.21502	-6.56968	5.04236e-11	6.73665e-10
GLRX	504.425	-1.0789	0.164242	-6.56896	5.06666e-11	6.76465e-10
CREBBP	2628.16	-0.889918	0.135495	-6.56791	5.10279e-11	6.80842e-10
CNN1	177.413	-1.56505	0.238527	-6.56129	5.33455e-11	7.09897e-10
TNFSF4	69.193	-3.09643	0.472223	-6.55715	5.48469e-11	7.28922e-10
KAZALD1	264.895	-1.24446	0.189824	-6.55586	5.53232e-11	7.3477e-10
ZNF777	324.747	-1.21679	0.185681	-6.55316	5.63325e-11	7.47686e-10
MYBBP1A	1674.7	-0.853332	0.130306	-6.5487	5.80386e-11	7.69325e-10
CAPN2	5829.25	-0.613193	0.0936931	-6.5447	5.96153e-11	7.89708e-10
QTRT1	280.962	-1.1473	0.175542	-6.53576	6.32872e-11	8.36711e-10
CTSC	4193.46	-0.711271	0.109	-6.52541	6.7817e-11	8.95432e-10
TRIM8	1689.99	-0.838942	0.128607	-6.52331	6.87735e-11	9.0688e-10
SENP6	1107.73	-0.968932	0.148708	-6.51568	7.23629e-11	9.52974e-10
PIP5K1A	3476.04	-0.55666	0.0854659	-6.51324	7.35475e-11	9.66692e-10
JAG1	532.898	-1.38822	0.213194	-6.51151	7.43966e-11	9.77151e-10
ARMCX6	504.983	-0.898098	0.138001	-6.50791	7.62036e-11	9.99016e-10
OBSL1	1253.01	-0.824536	0.126782	-6.50357	7.84385e-11	1.02633e-09
HSPA9	5203.81	-0.621869	0.095681	-6.49939	8.06437e-11	1.05314e-09
NTPCR	220.628	-1.2543	0.193354	-6.48708	8.75169e-11	1.1407e-09
MYC	678.106	-1.37454	0.2121	-6.48064	9.13341e-11	1.18816e-09
THBS1	16239.3	-1.90146	0.293442	-6.47987	9.18004e-11	1.19346e-09
CALHM5	117.366	-2.39076	0.369041	-6.4783	9.27597e-11	1.20516e-09
NYNRIN	181.287	-1.5379	0.237717	-6.46947	9.83459e-11	1.27123e-09
FZD7	885.116	-0.851338	0.131728	-6.46282	1.02767e-10	1.32584e-09
LONP1	1588.55	-1.0505	0.162626	-6.45964	1.04956e-10	1.35322e-09
HNRNPR	4362.14	-0.57181	0.0885528	-6.45727	1.06607e-10	1.37363e-09
C1orf43	1801.99	-0.573509	0.088858	-6.45422	1.08776e-10	1.39981e-09
SMTN	2745.37	-0.689308	0.106816	-6.45321	1.09504e-10	1.40829e-09
WDR74	476.651	-0.878302	0.136182	-6.44948	1.12236e-10	1.4425e-09
ABCE1	2000.25	-0.810522	0.125702	-6.44797	1.13356e-10	1.45597e-09
SLC38A5	177.949	-5.1017	0.7918	-6.44317	1.17004e-10	1.49905e-09
GRIN2D	106.205	-2.02844	0.315042	-6.43865	1.20542e-10	1.54241e-09
CRYAB	54.7312	-3.24645	0.504231	-6.43842	1.20724e-10	1.54333e-09
OAS1	1524.33	-3.55776	0.552588	-6.43837	1.20765e-10	1.54333e-09
TFAP4	172.84	-1.94012	0.301584	-6.4331	1.25027e-10	1.59378e-09
SRF	1371.88	-0.898977	0.139835	-6.42882	1.28601e-10	1.63831e-09
TRIM5	998.175	-0.851101	0.132687	-6.41434	1.41439e-10	1.79397e-09
TLE3	1250.09	-0.844619	0.131688	-6.41379	1.41944e-10	1.79925e-09
MDFIC	526.411	-1.54134	0.240638	-6.40524	1.50132e-10	1.89713e-09
SLC38A2	10881.4	-0.808608	0.126247	-6.40495	1.50422e-10	1.89961e-09
CEMIP	204.961	-4.11866	0.643178	-6.40362	1.51738e-10	1.91503e-09
DAZAP1	1791.11	-0.685887	0.107114	-6.40332	1.52031e-10	1.91753e-09
IBTK	1338.37	-0.826875	0.129161	-6.40191	1.53446e-10	1.93418e-09
ECT2	3432.7	-0.573581	0.0896061	-6.40114	1.54221e-10	1.94274e-09
MAGOHB	311.747	-1.47891	0.231647	-6.38433	1.72153e-10	2.15792e-09
GRID2	55.2176	-3.12829	0.490237	-6.38118	1.75731e-10	2.20141e-09
COIL	285.044	-1.05832	0.165998	-6.37549	1.82374e-10	2.28181e-09
INTU	124.585	-1.96906	0.308863	-6.37521	1.82714e-10	2.28465e-09
ARHGEF25	268.919	-1.20929	0.189754	-6.37295	1.8542e-10	2.31564e-09
STT3A	4508.51	-0.605861	0.0951704	-6.36607	1.93932e-10	2.42045e-09
CLMP	744.298	-2.52579	0.396933	-6.36327	1.97498e-10	2.46344e-09
KIAA0753	336.659	-1.17821	0.185411	-6.35459	2.08986e-10	2.59876e-09
RHOQ	825.4	-0.82776	0.130292	-6.35313	2.10973e-10	2.62025e-09
ATOSB	437.513	-1.06995	0.168435	-6.35228	2.12153e-10	2.63329e-09
HSBP1L1	106.255	-1.83134	0.288341	-6.35129	2.13511e-10	2.64852e-09
MFSD14A	797.115	-0.732214	0.115348	-6.34789	2.18294e-10	2.70125e-09
VXN	35.1486	-4.62515	0.728987	-6.34462	2.22971e-10	2.75745e-09
MAPK13	102.36	-2.03536	0.320832	-6.34402	2.23853e-10	2.76666e-09
AP5B1	507.346	-0.911499	0.143908	-6.33389	2.39054e-10	2.94736e-09
C1orf159	219.76	-1.19043	0.188031	-6.33102	2.43552e-10	2.99918e-09
TRIO	4957.92	-0.694619	0.109734	-6.33003	2.45119e-10	3.01481e-09
RCAN1	609.255	-1.07315	0.169548	-6.32945	2.46035e-10	3.02347e-09
ADAT2	45.3228	-3.86608	0.611196	-6.32544	2.5251e-10	3.09821e-09
LINC02701	33.4984	-4.34543	0.688349	-6.31283	2.73987e-10	3.35361e-09
MVB12A	317.253	-0.98609	0.156218	-6.31228	2.74958e-10	3.36347e-09
YIF1A	700.464	-0.843597	0.133908	-6.29984	2.97962e-10	3.63829e-09
AGBL5	603.13	-0.839319	0.133328	-6.29513	3.07151e-10	3.74149e-09
KRT17	123.792	-2.35309	0.374082	-6.2903	3.16857e-10	3.85048e-09
APOBEC3F	190.87	-1.31491	0.209058	-6.28969	3.18095e-10	3.86321e-09
LURAP1L	89.0291	-2.23011	0.354734	-6.28671	3.24268e-10	3.93346e-09
RPS6KA4	1268.21	-0.842923	0.134124	-6.28465	3.28587e-10	3.9811e-09
DNAJC11	2069.71	-0.695555	0.110695	-6.2835	3.31029e-10	4.00591e-09
ZEB1	812.613	-0.806391	0.128367	-6.28192	3.34412e-10	4.04443e-09
HSD17B11	650.822	-1.0082	0.160502	-6.28155	3.35214e-10	4.05172e-09
HOXD11	85.6576	-2.4734	0.393825	-6.28045	3.37586e-10	4.07553e-09
E2F3	767.739	-0.726237	0.115699	-6.27697	3.45239e-10	4.16544e-09
PLAC8	81.5109	-2.20525	0.351434	-6.275	3.49625e-10	4.21335e-09
SEMA3B	522.718	-1.53214	0.244206	-6.27396	3.5197e-10	4.23407e-09
MYL6B	642.824	-0.834371	0.133317	-6.25854	3.88588e-10	4.65252e-09
HDGFL3	787.92	-0.80508	0.128653	-6.25777	3.90528e-10	4.67023e-09
ZNF146	1343.59	-0.711199	0.113705	-6.25479	3.98041e-10	4.75727e-09
UTP25	379.787	-0.930589	0.148818	-6.25322	4.02077e-10	4.80268e-09
MAP3K7CL	41.9801	-2.65213	0.424595	-6.24625	4.2042e-10	5.01694e-09
FLT3LG	73.7966	-1.98669	0.318139	-6.24474	4.24514e-10	5.05486e-09
PCDHGA4	172.788	-1.76306	0.282568	-6.2394	4.39245e-10	5.2251e-09
MFSD5	461.172	-0.896783	0.143864	-6.23354	4.56005e-10	5.41813e-09
ALKBH8	142.818	-1.40177	0.225179	-6.22515	4.81082e-10	5.70273e-09
FGF5	121.311	-1.54754	0.248682	-6.22295	4.87908e-10	5.77353e-09
HOXB7	101.666	-1.94544	0.31273	-6.22083	4.94534e-10	5.84512e-09
VARS1	2181.17	-0.823036	0.132309	-6.22057	4.95348e-10	5.85133e-09
TENM2	105.864	-3.02798	0.487118	-6.21612	5.09602e-10	6.01271e-09
PLIN3	2384.19	-0.63099	0.101636	-6.20834	5.35488e-10	6.30713e-09
NGF	218.028	-1.18175	0.190369	-6.20767	5.37761e-10	6.33023e-09
TMEM237	500.277	-0.926581	0.149298	-6.20624	5.42678e-10	6.37332e-09
CYFIP2	191.882	-1.35676	0.218621	-6.20597	5.43603e-10	6.3805e-09
C1RL	625.146	-1.20302	0.19399	-6.20143	5.59509e-10	6.5596e-09
DMTN	123.868	-1.76779	0.285082	-6.20099	5.61102e-10	6.57449e-09
UGCG	2245.34	-0.902459	0.145551	-6.20029	5.63593e-10	6.59986e-09
SYNGAP1	508.223	-1.41981	0.229258	-6.19307	5.90045e-10	6.88974e-09
CD276	4028.42	-0.690121	0.111463	-6.19151	5.95903e-10	6.94615e-09
FUNDC1	267.798	-1.18614	0.191616	-6.1902	6.00883e-10	7.00019e-09
CDCA3	1062.94	-0.750458	0.121277	-6.18797	6.09435e-10	7.09167e-09
CNDP2	1769.45	-0.760466	0.122948	-6.18527	6.19948e-10	7.20987e-09
RAP2C	513.527	-1.28543	0.207839	-6.18475	6.2201e-10	7.2297e-09
SCHIP1	466.693	-1.25893	0.203563	-6.1845	6.23006e-10	7.23714e-09
KANSL1	977.944	-0.692748	0.112096	-6.17995	6.4123e-10	7.44032e-09
BAIAP2L1	162.696	-1.64084	0.265656	-6.17654	6.55202e-10	7.59376e-09
RAB13	889.916	-0.889665	0.144156	-6.17156	6.76184e-10	7.82353e-09
AGAP2-AS1	145.845	-1.48533	0.240735	-6.17001	6.82858e-10	7.88277e-09
APOL2	1358.07	-0.809844	0.131275	-6.16907	6.86931e-10	7.92528e-09
HRCT1	55.1032	-2.49545	0.404567	-6.16819	6.90754e-10	7.96487e-09
CBLB	619.787	-0.988577	0.160354	-6.16496	7.05004e-10	8.12456e-09
DKK2	97.2718	-2.52169	0.409408	-6.15936	7.30411e-10	8.41258e-09
VEGFB	489.209	-0.99142	0.160984	-6.15849	7.34425e-10	8.45402e-09
INAVA	112.164	-1.56261	0.253785	-6.15722	7.40347e-10	8.51252e-09
RNF44	362.861	-1.05262	0.171157	-6.15002	7.74739e-10	8.89285e-09
PDGFC	1092.85	-0.688895	0.112138	-6.14327	8.08422e-10	9.27423e-09
AADAT	148.547	-1.34675	0.219302	-6.14107	8.19693e-10	9.39572e-09
NCS1	2520.37	-0.801589	0.13062	-6.13679	8.42048e-10	9.63819e-09
NEK3	76.1853	-1.93817	0.315987	-6.13368	8.58687e-10	9.81204e-09
TTLL11	227.539	-1.46837	0.239436	-6.13262	8.64438e-10	9.87221e-09
TRPC4	50.6444	-2.71228	0.442411	-6.13069	8.7501e-10	9.98732e-09
CMPK2	492.18	-3.60612	0.588814	-6.12437	9.10422e-10	1.0374e-08
NACC1	3447.98	-0.516216	0.0843363	-6.12092	9.30377e-10	1.05836e-08
LINC01605	48.8222	-2.66279	0.435076	-6.12028	9.34085e-10	1.06198e-08
TNFAIP6	65.213	-2.29409	0.37499	-6.11773	9.49191e-10	1.07794e-08
GALC	145.281	-1.66731	0.272687	-6.11437	9.69388e-10	1.09842e-08
FAM216A	244.72	-1.05882	0.173366	-6.10742	1.01257e-09	1.14536e-08
TCEAL8	603.132	-0.795264	0.130254	-6.10551	1.02474e-09	1.15663e-08
DENND2B	1384.51	-0.850357	0.13936	-6.10187	1.04837e-09	1.18263e-08
ENSG00000305513	64.0978	-2.09165	0.343154	-6.09536	1.09194e-09	1.23042e-08
ACVRL1	53.2021	-2.68957	0.441303	-6.09462	1.09699e-09	1.23543e-08
KANK4	51.4244	-7.07417	1.16152	-6.09044	1.126e-09	1.26669e-08
WWP2	913.27	-0.764783	0.125584	-6.08982	1.1304e-09	1.27023e-08
PDK2	569.968	-0.853966	0.140232	-6.08965	1.13159e-09	1.27086e-08
DNAJC22	304.194	-1.23576	0.203143	-6.08321	1.17801e-09	1.3208e-08
PVT1	157.325	-1.42402	0.234213	-6.08	1.20183e-09	1.34676e-08
TNFSF10	60.4905	-3.94651	0.649121	-6.07977	1.20351e-09	1.34791e-08
ADA	215.68	-1.22587	0.20174	-6.07647	1.22855e-09	1.37443e-08
C8orf34	26.113	-4.83736	0.797424	-6.06624	1.30943e-09	1.4617e-08
CCDC102B	128.569	-1.63455	0.269623	-6.06235	1.34144e-09	1.49496e-08
PLS3	4103.36	-0.781885	0.128999	-6.06118	1.35124e-09	1.50423e-08
PMM2	770.379	-1.01452	0.167421	-6.05971	1.36368e-09	1.51641e-08
RASA3	1158.66	-0.626748	0.103606	-6.04936	1.45418e-09	1.61263e-08
ATF4	4556.57	-0.620774	0.102702	-6.0444	1.49971e-09	1.65949e-08
CAPN1	3049.75	-0.632501	0.10465	-6.04399	1.50347e-09	1.66275e-08
BATF2	82.9244	-2.68313	0.444137	-6.04122	1.52953e-09	1.68972e-08
FAM86DP	251.696	-1.01397	0.167878	-6.03991	1.54199e-09	1.70071e-08
ANTXR1	2484.09	-0.534436	0.0884935	-6.03927	1.54811e-09	1.70469e-08
PDHX	462.234	-1.02614	0.170026	-6.03522	1.58749e-09	1.7471e-08
MID2	180.698	-1.33511	0.221232	-6.03488	1.59085e-09	1.7489e-08
ECHDC2	148.355	-1.61538	0.267787	-6.03234	1.61602e-09	1.7756e-08
PBX1	131.46	-1.43289	0.237554	-6.03185	1.62095e-09	1.77909e-08
AOX1	788.125	-0.911697	0.151165	-6.03114	1.62804e-09	1.78592e-08
RNF214	285.068	-1.61763	0.268281	-6.02962	1.64346e-09	1.80185e-08
HSD3B7	181.721	-1.31093	0.21762	-6.02391	1.70252e-09	1.86259e-08
PUM3	849.556	-0.690109	0.114675	-6.01794	1.76656e-09	1.93023e-08
CTBP2	1603.04	-0.751196	0.124879	-6.01541	1.79437e-09	1.95779e-08
LIMA1	3619.05	-1.0226	0.170008	-6.01498	1.79906e-09	1.96185e-08
CHD9	696.025	-1.04456	0.173673	-6.01452	1.80421e-09	1.96641e-08
SLC38A7	432.307	-0.938942	0.156117	-6.01435	1.80614e-09	1.96746e-08
EPHA4	682.007	-1.27223	0.211814	-6.00636	1.89734e-09	2.06238e-08
REPIN1	1189.11	-0.683297	0.113817	-6.00346	1.93154e-09	2.09731e-08
SOCS6	675.799	-0.710635	0.118468	-5.99852	1.9913e-09	2.15873e-08
C1QTNF6	147.643	-1.70524	0.284287	-5.9983	1.99392e-09	2.16041e-08
ERCC1	1198.54	-0.655007	0.109261	-5.99487	2.03642e-09	2.20294e-08
STXBP2	350.472	-0.987871	0.164862	-5.99213	2.07116e-09	2.23814e-08
C1S	3161.41	-1.06787	0.178287	-5.98962	2.10334e-09	2.2717e-08
N4BP1	1082.93	-0.902464	0.150685	-5.98907	2.1105e-09	2.27822e-08
HIVEP2	630.548	-0.80298	0.134091	-5.98832	2.1202e-09	2.28747e-08
RNF145	1142.15	-0.620313	0.103627	-5.98601	2.15056e-09	2.319e-08
THBS2	330.819	-1.43884	0.24038	-5.9857	2.15458e-09	2.32087e-08
KRTCAP2	703.022	-0.719693	0.120287	-5.98314	2.18881e-09	2.35524e-08
SLC38A11	43.8046	-5.41964	0.906164	-5.98086	2.21963e-09	2.38713e-08
RABAC1	791.33	-0.684324	0.114435	-5.98003	2.23093e-09	2.39802e-08
DNAJC17	136.948	-1.43139	0.239366	-5.97993	2.2323e-09	2.39822e-08
MLLT10	582.474	-1.00031	0.167297	-5.97927	2.24137e-09	2.40669e-08
BOD1	651.345	-0.978649	0.163766	-5.97588	2.2885e-09	2.4534e-08
APEX1	2670.17	-0.64608	0.108147	-5.97408	2.31386e-09	2.47927e-08
NXPH2	521.657	-0.91488	0.153144	-5.97397	2.31549e-09	2.47971e-08
LDOC1	887.335	-0.903916	0.151444	-5.96863	2.3925e-09	2.55948e-08
NAV1	1824.88	-1.0384	0.174125	-5.9635	2.46886e-09	2.63978e-08
DECR1	336.008	-1.11342	0.186798	-5.96058	2.51344e-09	2.68603e-08
NFIC	2442.54	-0.971545	0.163045	-5.95876	2.54154e-09	2.7132e-08
ARID2	434.555	-0.849076	0.142552	-5.95625	2.58092e-09	2.75235e-08
BTN3A2	259.967	-1.4008	0.235288	-5.95355	2.62395e-09	2.79677e-08
SPDL1	1900	-0.853963	0.143468	-5.95228	2.64427e-09	2.81695e-08
S100A11	3190.43	-0.602129	0.101343	-5.9415	2.82428e-09	2.99926e-08
TOMM40L	245.204	-1.3245	0.223298	-5.93155	3.00085e-09	3.17846e-08
FXYD5	1266.03	-0.77504	0.130848	-5.92319	3.15749e-09	3.33572e-08
TAGLN2	9918.88	-0.517199	0.0873177	-5.92319	3.15754e-09	3.33572e-08
GBGT1	100.989	-1.74777	0.295122	-5.92219	3.17676e-09	3.35427e-08
CARD16	62.9709	-2.02976	0.342794	-5.92122	3.19553e-09	3.37234e-08
TACO1	363.541	-0.861349	0.145507	-5.91963	3.22662e-09	3.39985e-08
MED8	634.347	-0.905835	0.153054	-5.91841	3.25062e-09	3.42336e-08
BYSL	474.488	-0.944209	0.159559	-5.9176	3.26666e-09	3.43668e-08
GMPR2	729.773	-0.847564	0.143254	-5.9165	3.28865e-09	3.45623e-08
FTSJ1	879.322	-0.843882	0.142647	-5.91589	3.30087e-09	3.46728e-08
SWINGN	53.4973	-2.39117	0.404417	-5.91263	3.36689e-09	3.53297e-08
DDB2	715.437	-0.869789	0.147159	-5.91053	3.4101e-09	3.57646e-08
LOXL3	78.6939	-2.48374	0.420261	-5.90999	3.4213e-09	3.58635e-08
CTDNEP1	1558.11	-0.577756	0.0977678	-5.90947	3.43203e-09	3.59574e-08
ZNF496	852.042	-0.737945	0.125058	-5.90083	3.61683e-09	3.7835e-08
ERF	1110.99	-0.789608	0.133847	-5.89932	3.65e-09	3.81623e-08
WDR4	297.248	-1.06037	0.179748	-5.89922	3.6522e-09	3.81657e-08
SMARCE1	1905.98	-0.726319	0.123183	-5.89625	3.71853e-09	3.88189e-08
SLC7A1	3335.43	-0.827823	0.140417	-5.89548	3.73599e-09	3.89811e-08
ADAM12	854.474	-2.82141	0.478755	-5.89322	3.78735e-09	3.94967e-08
S100PBP	624.874	-1.02337	0.173674	-5.89249	3.80425e-09	3.96322e-08
MRPS24	824.62	-0.872488	0.148074	-5.89223	3.81015e-09	3.96733e-08
RGS11	28.4798	-3.57461	0.606703	-5.89185	3.81888e-09	3.97438e-08
ATIC	1935.36	-0.611304	0.103761	-5.89145	3.82816e-09	3.9801e-08
BOC	66.9272	-2.20196	0.374039	-5.88699	3.93298e-09	4.08266e-08
GPN1	697.277	-0.755949	0.128423	-5.8864	3.94691e-09	4.09502e-08
RIGI	1567.97	-2.73902	0.465392	-5.8854	3.97081e-09	4.11771e-08
ETS2	572.356	-0.942215	0.1601	-5.88518	3.97622e-09	4.12121e-08
EPC2	573.195	-0.816752	0.13884	-5.8827	4.03625e-09	4.1813e-08
PSRC1	715.981	-0.732769	0.12461	-5.88051	4.0901e-09	4.23276e-08
ENSG00000304309	371.031	-0.875656	0.149019	-5.87613	4.19965e-09	4.33288e-08
PGR	83.9149	-1.82369	0.310364	-5.87597	4.20385e-09	4.335e-08
MZT2A	350.425	-0.922918	0.157137	-5.87333	4.27116e-09	4.39548e-08
FANCD2	672.72	-1.04625	0.17814	-5.87319	4.27486e-09	4.39706e-08
PDGFD	1054.51	-0.91019	0.155112	-5.86795	4.41217e-09	4.5337e-08
ATF1	453.135	-0.983054	0.16767	-5.86301	4.54539e-09	4.66822e-08
RORA	63.1009	-2.15616	0.367933	-5.86021	4.62293e-09	4.74546e-08
RPL30	5062.34	-0.506906	0.086531	-5.85809	4.68216e-09	4.80383e-08
SOCS5	795.209	-0.910192	0.155436	-5.85574	4.74901e-09	4.86996e-08
LRRK1	305.281	-1.42178	0.243232	-5.84538	5.05404e-09	5.16188e-08
MMACHC	96.5655	-2.4629	0.421725	-5.84007	5.218e-09	5.32398e-08
CCDC107	147.975	-1.35116	0.231397	-5.83912	5.24778e-09	5.34899e-08
ATP8B3	118.078	-1.73176	0.296726	-5.83623	5.33961e-09	5.43986e-08
POU6F1	48.4659	-3.37187	0.578164	-5.83204	5.47526e-09	5.56967e-08
ZFR	2406.31	-0.528976	0.0907427	-5.82941	5.56232e-09	5.64751e-08
CCDC106	232.925	-1.18738	0.203801	-5.82618	5.67119e-09	5.75168e-08
PRECSIT	90.1602	-2.18769	0.37554	-5.82543	5.69651e-09	5.77447e-08
MAGI2-AS3	440.757	-0.803724	0.138031	-5.82276	5.7883e-09	5.86459e-08
LOXL1	928.858	-1.03019	0.176928	-5.82265	5.79218e-09	5.8656e-08
B3GALT6	435.505	-0.852999	0.14653	-5.82133	5.83826e-09	5.90931e-08
BICRAL	256.062	-1.09016	0.187361	-5.81848	5.93849e-09	5.99879e-08
SERTAD3	414.031	-0.858094	0.14751	-5.8172	5.98418e-09	6.04194e-08
ETS1	2350.12	-0.581069	0.0999297	-5.81477	6.07157e-09	6.12517e-08
PCSK1	215.693	-1.87755	0.322894	-5.81474	6.07265e-09	6.12517e-08
DHX37	890.508	-0.804992	0.138474	-5.81332	6.12456e-09	6.16975e-08
SLC52A1	40.9216	-2.82321	0.485726	-5.81235	6.16023e-09	6.20118e-08
FBXO6	206.425	-1.40723	0.242229	-5.80948	6.26672e-09	6.30524e-08
LRRC27	86.1092	-1.68183	0.289511	-5.80921	6.27669e-09	6.31215e-08
ENSG00000287839	82.4186	-1.85775	0.319918	-5.80695	6.36216e-09	6.39493e-08
ZNFX1	4364.42	-0.957591	0.164927	-5.80617	6.39191e-09	6.42165e-08
HNRNPC	10164.2	-0.572429	0.0986642	-5.80179	6.56113e-09	6.57863e-08
BAIAP2L2	149.612	-1.48526	0.256009	-5.80159	6.56904e-09	6.58331e-08
RAB3IL1	134.901	-1.36381	0.235188	-5.79882	6.67838e-09	6.68958e-08
BRSK1	69.467	-2.60255	0.44917	-5.79413	6.8676e-09	6.87573e-08
NACA	5935.04	-0.522708	0.0902567	-5.79135	6.98248e-09	6.98386e-08
CYB5D1	265.615	-1.01968	0.176098	-5.79042	7.02123e-09	7.01916e-08
PEF1	1090.15	-0.625929	0.108193	-5.7853	7.23815e-09	7.23245e-08
ARMCX2	575.221	-0.893821	0.154629	-5.78043	7.45116e-09	7.43796e-08
BCAR3	624.611	-0.980531	0.169763	-5.77588	7.65519e-09	7.63412e-08
ZMIZ1	3096.44	-0.880344	0.152527	-5.77174	7.84555e-09	7.81628e-08
APCDD1L	144.664	-1.73058	0.300008	-5.76844	8.00101e-09	7.95944e-08
BDKRB2	76.0683	-2.03086	0.352147	-5.76708	8.06575e-09	8.01991e-08
SMIM15	892.802	-0.731749	0.126889	-5.76686	8.07604e-09	8.02621e-08
IPO4	1440.49	-0.958682	0.166364	-5.76255	8.28534e-09	8.21812e-08
SH3GLB1	1530.24	-0.619833	0.107585	-5.76131	8.34631e-09	8.27051e-08
RASA1	785.05	-0.891819	0.154959	-5.75518	8.65511e-09	8.55562e-08
TCEAL4	651.545	-0.760845	0.132283	-5.75166	8.83717e-09	8.72708e-08
TLK2	1358.15	-0.585433	0.101834	-5.74889	8.98298e-09	8.86245e-08
ITPKB	58.5434	-2.00674	0.349084	-5.74858	8.99973e-09	8.87466e-08
ALDH1L2	772.019	-0.817695	0.142323	-5.74535	9.17286e-09	9.041e-08
TMEM200A	193.803	-1.14958	0.200145	-5.74376	9.25984e-09	9.12229e-08
ZMPSTE24	1266.37	-0.652901	0.113772	-5.73868	9.54199e-09	9.39569e-08
ST7	544.444	-0.997819	0.173934	-5.73678	9.64955e-09	9.497e-08
CCL2	57.9505	-2.49101	0.434571	-5.73211	9.91864e-09	9.75709e-08
LAP3	2571.2	-0.912427	0.159184	-5.73189	9.93153e-09	9.76504e-08
ENSG00000261327	32.358	-3.41375	0.59576	-5.73007	1.00389e-08	9.86582e-08
LINC02844	31.5188	-8.7836	1.5332	-5.72895	1.01057e-08	9.92664e-08
TNFAIP3	220.952	-1.41483	0.246974	-5.72866	1.01226e-08	9.93849e-08
PBK	919.771	-0.79005	0.138007	-5.7247	1.03615e-08	1.01632e-07
TGIF1	509.312	-0.808709	0.141291	-5.7237	1.04229e-08	1.02185e-07
MOV10	2800.13	-0.675244	0.118097	-5.71771	1.07967e-08	1.05646e-07
LGALS9	168.501	-4.25528	0.744429	-5.71617	1.08954e-08	1.06508e-07
ZNF467	26.8774	-4.14653	0.725577	-5.71481	1.09828e-08	1.07259e-07
NDUFB4	790.692	-0.663015	0.116029	-5.71424	1.10196e-08	1.07567e-07
SNHG29	2870.93	-0.558276	0.0977322	-5.7123	1.11457e-08	1.08746e-07
GABPB2	201.546	-1.40479	0.245958	-5.71151	1.11981e-08	1.09204e-07
YIPF2	473.069	-0.860731	0.150747	-5.70977	1.13131e-08	1.1022e-07
FHIP2B	857.862	-0.705079	0.123528	-5.70787	1.14401e-08	1.11351e-07
TMEM97	1374.29	-0.883985	0.154928	-5.70579	1.15805e-08	1.12555e-07
MYO15B	54.3388	-2.81374	0.493281	-5.70413	1.16939e-08	1.13494e-07
GCNT2	45.137	-2.67442	0.468903	-5.70357	1.17323e-08	1.13812e-07
TRABD	746.788	-0.780597	0.136897	-5.70206	1.1837e-08	1.14663e-07
IFI27	6420.33	-1.04933	0.18408	-5.70042	1.19511e-08	1.15714e-07
MRPL28	1308.21	-0.657903	0.115419	-5.70012	1.19723e-08	1.15863e-07
QTRT2	449.338	-1.1165	0.195877	-5.7	1.19805e-08	1.15887e-07
TM9SF1	1457.97	-0.567533	0.0995779	-5.69938	1.20241e-08	1.16198e-07
S1PR1	142.298	-1.52488	0.267584	-5.6987	1.20723e-08	1.16609e-07
PI16	113.903	-1.62851	0.285773	-5.6986	1.20794e-08	1.16622e-07
PRDM1	50.7778	-3.13062	0.549409	-5.69816	1.21106e-08	1.16867e-07
MYL9	7864.35	-1.01474	0.178105	-5.69743	1.2163e-08	1.17317e-07
AXL	13272.1	-0.558994	0.0981233	-5.69685	1.22043e-08	1.17604e-07
TMBIM1	1574.41	-0.630556	0.110873	-5.68719	1.29143e-08	1.24269e-07
MRPS35	750.42	-0.759668	0.133584	-5.68683	1.29419e-08	1.24416e-07
NUDCD1	868.709	-0.718342	0.126424	-5.68203	1.33108e-08	1.27902e-07
CARS1	1361.16	-0.555262	0.0977381	-5.68112	1.33816e-08	1.28522e-07
VPS54	390.304	-1.07062	0.18849	-5.67998	1.34711e-08	1.2932e-07
LRATD1	154.06	-1.65533	0.291614	-5.67647	1.37504e-08	1.31876e-07
ARHGEF10L	205.845	-1.11548	0.196657	-5.67219	1.40979e-08	1.35018e-07
GBP1P1	32.5313	-4.3518	0.7674	-5.67083	1.42107e-08	1.36034e-07
TSR1	1922.2	-0.588498	0.104	-5.65863	1.52586e-08	1.45722e-07
IL15RA	234.463	-1.30984	0.231529	-5.65735	1.53727e-08	1.46742e-07
FOXC2	72.4471	-1.93389	0.342053	-5.65377	1.56962e-08	1.49689e-07
ENSG00000299897	49.2492	-2.36004	0.41758	-5.65171	1.5886e-08	1.51428e-07
LARS1	2319.65	-0.644209	0.11399	-5.65146	1.59089e-08	1.51576e-07
KNSTRN	933.091	-0.752171	0.133104	-5.65103	1.59492e-08	1.51888e-07
CDK7	660.463	-0.7925	0.140363	-5.64607	1.64154e-08	1.56094e-07
TSPAN11	48.0062	-2.84899	0.504603	-5.64601	1.64216e-08	1.56094e-07
MTA3	561.216	-0.818913	0.145054	-5.64557	1.64632e-08	1.56416e-07
DEDD	514.38	-0.894638	0.158479	-5.64517	1.65022e-08	1.56713e-07
LINC00963	318.685	-0.94383	0.167238	-5.64362	1.66514e-08	1.58056e-07
NLE1	365.881	-1.01571	0.179992	-5.64309	1.67021e-08	1.58463e-07
GYPC	93.1198	-1.57572	0.279514	-5.63738	1.72661e-08	1.63508e-07
PTPRQ	27.411	-5.0563	0.898501	-5.62748	1.82859e-08	1.72923e-07
CEBPD	172.693	-1.17943	0.209679	-5.62492	1.85597e-08	1.75431e-07
EEF1AKMT2	249.177	-1.07946	0.19203	-5.6213	1.89524e-08	1.78893e-07
TCERG1	1454.93	-0.709962	0.126356	-5.61874	1.92355e-08	1.81396e-07
INTS14	703.745	-0.758368	0.135005	-5.61734	1.93916e-08	1.82698e-07
TRANK1	875.269	-2.23833	0.398597	-5.61552	1.95976e-08	1.84554e-07
SETD1B	668.578	-0.788232	0.14037	-5.61537	1.96143e-08	1.84625e-07
C11orf87	34.5902	-2.8232	0.503201	-5.61048	2.01765e-08	1.89484e-07
TSSC4	392.131	-0.909656	0.162135	-5.61048	2.01771e-08	1.89484e-07
MTA2	3078.78	-0.471451	0.084036	-5.61011	2.02198e-08	1.89797e-07
SRGN	377.922	-1.29246	0.230421	-5.60912	2.03358e-08	1.90797e-07
SNHG17	441.171	-0.902024	0.160938	-5.60478	2.08515e-08	1.95455e-07
COPB1	3806.47	-0.460692	0.0822493	-5.60117	2.1291e-08	1.99391e-07
TUBA1B	50868.2	-0.597224	0.106657	-5.5995	2.14976e-08	2.0114e-07
ZNF32	150.195	-1.50178	0.268224	-5.59898	2.15615e-08	2.01645e-07
TICAM2	198.29	-1.41969	0.253576	-5.59867	2.16003e-08	2.01914e-07
IGF1R	1714.46	-0.946005	0.169055	-5.59585	2.19539e-08	2.05125e-07
WDR43	966.187	-1.13314	0.202838	-5.58642	2.31792e-08	2.15977e-07
SPEG	368.641	-1.00422	0.179855	-5.58351	2.35718e-08	2.19434e-07
UBXN8	112.834	-1.54904	0.27759	-5.5803	2.40109e-08	2.23215e-07
SAMD12	434.163	-1.21904	0.218509	-5.57892	2.42017e-08	2.24885e-07
ENSG00000285043	655.349	-0.994485	0.178279	-5.57827	2.42927e-08	2.25585e-07
MEX3C	811.622	-0.739817	0.132656	-5.57695	2.44779e-08	2.2714e-07
MED6	405.434	-0.863034	0.15476	-5.5766	2.45269e-08	2.27491e-07
C5orf15	1426.34	-0.616045	0.110513	-5.57443	2.48337e-08	2.30221e-07
UQCC1	1023.75	-0.882697	0.158452	-5.57075	2.5365e-08	2.34675e-07
EXD2	244.929	-1.14236	0.205065	-5.57073	2.53675e-08	2.34675e-07
CES2	1182.37	-0.653825	0.117368	-5.57071	2.53709e-08	2.34675e-07
PTGFRN	1057.11	-0.609264	0.109377	-5.5703	2.54297e-08	2.35111e-07
LRRC4C	38.4131	-2.60568	0.467793	-5.57016	2.545e-08	2.35192e-07
HUNK	351.715	-1.20548	0.216603	-5.56537	2.61593e-08	2.41307e-07
PPP1R13L	344.358	-1.40137	0.251815	-5.56509	2.62019e-08	2.41568e-07
KRTAP2-3	72.5524	-2.48581	0.446923	-5.56206	2.6661e-08	2.45601e-07
DDX47	1265.79	-0.732732	0.132134	-5.54536	2.93346e-08	2.69131e-07
LMCD1	291.318	-1.0798	0.194869	-5.54118	3.0044e-08	2.75266e-07
CASP8	174.562	-1.27551	0.230342	-5.53749	3.06846e-08	2.80754e-07
DLX1	187.451	-1.31825	0.238178	-5.53473	3.11711e-08	2.85077e-07
CCDC194	23.7844	-6.59309	1.19208	-5.53076	3.1885e-08	2.90951e-07
GPR85	30.5153	-3.29385	0.595864	-5.52785	3.24184e-08	2.95496e-07
LINC01503	28.4341	-3.3395	0.605113	-5.51881	3.41309e-08	3.10607e-07
OVCA2	317.228	-1.03151	0.187117	-5.51267	3.53421e-08	3.21053e-07
P3H4	980.228	-0.649806	0.117886	-5.51217	3.54439e-08	3.21834e-07
FERMT2	3204.79	-0.688454	0.124906	-5.51176	3.55266e-08	3.22441e-07
ZNF689	148.81	-1.38336	0.251111	-5.50898	3.60921e-08	3.2728e-07
JHY	109.937	-1.58945	0.288576	-5.50791	3.63113e-08	3.29121e-07
ARHGEF35-AS1	111.021	-1.77246	0.321902	-5.50623	3.66604e-08	3.3184e-07
NAV2	1286.34	-0.706954	0.1284	-5.50588	3.67323e-08	3.32343e-07
BHLHE40	1108.38	-0.800258	0.145506	-5.49982	3.80183e-08	3.43213e-07
PRMT5	1989.86	-0.670607	0.121953	-5.49891	3.82149e-08	3.44835e-07
ADGRE5	3497.64	-0.608878	0.110764	-5.49706	3.86176e-08	3.48314e-07
MYG1	523.733	-0.986855	0.17965	-5.49322	3.94672e-08	3.5566e-07
PCED1B	39.1098	-2.41251	0.43959	-5.48809	4.06309e-08	3.65174e-07
PSG9	30.3612	-3.23187	0.589105	-5.48606	4.10992e-08	3.69056e-07
ACP6	90.3919	-1.61654	0.294816	-5.48321	4.17687e-08	3.74737e-07
CDH20	75.6794	-2.21863	0.404688	-5.48233	4.19766e-08	3.76269e-07
OBSCN	287.68	-1.12648	0.205531	-5.48085	4.23283e-08	3.79254e-07
RGS3	466.602	-0.761791	0.139021	-5.47968	4.261e-08	3.8161e-07
PTPRU	172.672	-1.42703	0.260474	-5.47859	4.28733e-08	3.83798e-07
CAPZB	4817.93	-0.500716	0.0914056	-5.47796	4.30248e-08	3.84985e-07
NEDD1	1297.52	-0.709234	0.129488	-5.47724	4.32022e-08	3.86401e-07
CASP10	67.2434	-1.9627	0.358374	-5.47669	4.33368e-08	3.87264e-07
METTL1	296.359	-0.89658	0.163802	-5.47356	4.41079e-08	3.93635e-07
IGF2	260.192	-1.25471	0.22925	-5.4731	4.42223e-08	3.94482e-07
PLOD3	3121.54	-0.495235	0.0905333	-5.4702	4.49533e-08	4.00651e-07
BTF3L4	875.958	-0.601522	0.110057	-5.46556	4.61442e-08	4.10184e-07
GLDN	39.7465	-4.56638	0.83593	-5.46264	4.69115e-08	4.1664e-07
NOS3	34.0624	-2.90764	0.532332	-5.46208	4.70579e-08	4.17757e-07
KARS1	2571.8	-0.588528	0.107754	-5.46179	4.7135e-08	4.18214e-07
TIMM9	182.051	-1.19096	0.218212	-5.45783	4.81996e-08	4.27332e-07
GULP1	522.827	-0.965253	0.176939	-5.45529	4.88917e-08	4.33089e-07
THBS3	1265.48	-0.812074	0.148893	-5.45406	4.92315e-08	4.35909e-07
UFSP2	300.91	-1.07025	0.196251	-5.45348	4.93929e-08	4.37148e-07
USF1	658.678	-0.692707	0.127024	-5.45334	4.94335e-08	4.37316e-07
DPP7	839.826	-0.7176	0.131615	-5.45225	4.97359e-08	4.398e-07
NSMAF	632.912	-1.05369	0.193267	-5.45202	4.98014e-08	4.40187e-07
GAS6-AS1	33.7234	-4.52533	0.830195	-5.45093	5.01079e-08	4.42704e-07
PRR5L	279.645	-1.56527	0.287304	-5.44813	5.09036e-08	4.49537e-07
TXNDC15	503.674	-1.60443	0.294798	-5.44247	5.25475e-08	4.63249e-07
NPEPL1	732.25	-0.784876	0.144223	-5.4421	5.26572e-08	4.64014e-07
RAB7B	330.908	-1.08381	0.199175	-5.44146	5.28447e-08	4.65465e-07
EPHB4	1447.27	-0.63471	0.116661	-5.44064	5.30881e-08	4.67406e-07
MRPL11	621.536	-0.648041	0.1192	-5.43658	5.43137e-08	4.77781e-07
EIF2A	1378.63	-0.746955	0.13745	-5.43437	5.49895e-08	4.83517e-07
UBE2Q2	564.797	-0.769493	0.141837	-5.42519	5.78918e-08	5.07497e-07
PLSCR3	936.285	-0.686707	0.12666	-5.42165	5.90506e-08	5.17209e-07
KMT5B	609.584	-0.759193	0.140131	-5.41774	6.03561e-08	5.28187e-07
ALYREF	1814.07	-0.602762	0.111361	-5.41267	6.20933e-08	5.42922e-07
ZNF629	1082.76	-0.647126	0.119613	-5.41016	6.29694e-08	5.50108e-07
DCP1A	422.434	-0.876174	0.162064	-5.40636	6.43182e-08	5.61408e-07
CCDC81	24.2394	-3.60487	0.666858	-5.40576	6.45334e-08	5.63044e-07
TTC27	328.9	-0.917277	0.169727	-5.40444	6.50103e-08	5.66961e-07
UBXN6	1002.54	-0.732799	0.135617	-5.40346	6.53676e-08	5.69832e-07
PHB2	2425.02	-0.461569	0.0854996	-5.39849	6.72053e-08	5.85098e-07
AMMECR1L	624.239	-0.650194	0.120513	-5.39523	6.84362e-08	5.94794e-07
ARHGAP21	1779.07	-0.593527	0.110013	-5.39506	6.85012e-08	5.95104e-07
AOPEP	401.866	-0.898857	0.166618	-5.39472	6.86288e-08	5.95958e-07
MVB12B	99.1754	-1.81684	0.336822	-5.39407	6.88783e-08	5.97869e-07
IFNGR2	1143.44	-0.590383	0.109463	-5.39343	6.91253e-08	5.995e-07
ZNF783	248.533	-1.11063	0.205957	-5.39254	6.94674e-08	6.02209e-07
TIAM2	625.63	-1.23959	0.230091	-5.38741	7.1482e-08	6.19409e-07
DGKG	75.0782	-2.18608	0.405826	-5.38674	7.17474e-08	6.21444e-07
PMP22	1100.37	-0.733759	0.136348	-5.38153	7.38537e-08	6.38869e-07
MMADHC	2171.23	-0.588095	0.109325	-5.37934	7.47605e-08	6.46163e-07
ATXN7L3	1618.78	-0.557703	0.103686	-5.37878	7.49905e-08	6.47875e-07
GSE1	1905.96	-0.714247	0.132877	-5.37527	7.64683e-08	6.6008e-07
INPP4B	254.762	-1.31056	0.243868	-5.37408	7.69767e-08	6.64186e-07
CSRP1	7965.42	-0.552579	0.10284	-5.37319	7.7356e-08	6.67175e-07
GFER	379.179	-0.91721	0.170727	-5.37239	7.77001e-08	6.69858e-07
DENND1B	161.191	-1.59579	0.297295	-5.36771	7.97446e-08	6.87192e-07
YARS2	280.629	-1.03568	0.193071	-5.36422	8.12984e-08	7.00284e-07
HEATR1	1257.14	-0.586467	0.109389	-5.36132	8.26177e-08	7.0984e-07
MRGBP	1041.03	-0.590649	0.110278	-5.356	8.50832e-08	7.30405e-07
PLEKHN1	175.444	-1.25858	0.235007	-5.35548	8.53306e-08	7.3222e-07
YARS1	3196.82	-0.610316	0.113971	-5.35502	8.55473e-08	7.33769e-07
TMPO	5072.64	-0.441866	0.0826845	-5.344	9.09191e-08	7.77544e-07
COL5A1	15916.8	-0.836168	0.156497	-5.34304	9.1401e-08	7.81336e-07
ENSG00000282849	22.7831	-6.25518	1.17079	-5.34269	9.15748e-08	7.82492e-07
COPG1	4402.65	-0.573978	0.107435	-5.34258	9.16345e-08	7.82673e-07
FIGN	93.8366	-2.14604	0.401928	-5.33937	9.32689e-08	7.95695e-07
PPP4R1	1820.11	-0.565659	0.105941	-5.33936	9.32767e-08	7.95695e-07
ELL	509.003	-0.723221	0.135457	-5.33911	9.34048e-08	7.96452e-07
MAP4K4	4015.88	-0.713428	0.133683	-5.33671	9.46475e-08	8.0502e-07
ZBED1	735.966	-0.812669	0.152306	-5.33577	9.51384e-08	8.08856e-07
DNAJC2	588.379	-0.879529	0.164853	-5.33523	9.54228e-08	8.10934e-07
RSAD2	428.368	-3.87325	0.726083	-5.33445	9.58349e-08	8.14095e-07
NF1	2896.23	-0.447894	0.0839812	-5.33327	9.64615e-08	8.18732e-07
TNFRSF10A	236.596	-1.24824	0.234147	-5.33102	9.76609e-08	8.28566e-07
E2F5	105.576	-1.47806	0.277306	-5.33007	9.81767e-08	8.31551e-07
GTPBP2	2035.28	-0.558519	0.104838	-5.32743	9.96099e-08	8.41583e-07
MMP19	131.015	-1.51092	0.283647	-5.32675	9.99854e-08	8.44404e-07
COBLL1	1298.29	-0.901045	0.169209	-5.32505	1.00926e-07	8.51996e-07
SUCLG2-DT	47.4809	-2.45571	0.461396	-5.32235	1.02434e-07	8.62925e-07
PYROXD1	120.631	-1.61724	0.303916	-5.32133	1.03012e-07	8.67441e-07
STAT5A	130.969	-1.45142	0.27289	-5.31871	1.04508e-07	8.79669e-07
LINC02454	25.8062	-3.55248	0.667984	-5.31821	1.04794e-07	8.81712e-07
KIF22	1697.25	-0.511061	0.096168	-5.31425	1.07097e-07	8.99596e-07
PRR12	826.793	-1.07526	0.202411	-5.31224	1.08285e-07	9.08549e-07
CCNA2	2085.28	-0.682485	0.12856	-5.30869	1.10418e-07	9.25579e-07
RBM43	174.499	-1.17927	0.222189	-5.30751	1.11132e-07	9.31181e-07
PACSIN3	528.024	-0.792892	0.149419	-5.30651	1.11747e-07	9.35911e-07
TYW3	395.343	-0.821139	0.154744	-5.30644	1.11789e-07	9.35911e-07
EML2	423.46	-1.08315	0.204145	-5.30578	1.12191e-07	9.38505e-07
MARCHF4	108.363	-1.35753	0.255925	-5.30441	1.13038e-07	9.44806e-07
TBL2	623.153	-0.750334	0.141528	-5.30165	1.14762e-07	9.58826e-07
CIZ1	2912.69	-0.751993	0.141893	-5.29973	1.15974e-07	9.68149e-07
PEAR1	896.291	-1.07842	0.203552	-5.29802	1.17063e-07	9.76639e-07
TGIF2	583.368	-0.83978	0.158552	-5.29657	1.17999e-07	9.83442e-07
PVR	2300.1	-0.558235	0.105482	-5.29222	1.20842e-07	1.0063e-06
ERBIN	3698.93	-0.697724	0.131931	-5.28856	1.23281e-07	1.02577e-06
GP1BB	29.6834	-8.16269	1.5438	-5.2874	1.24066e-07	1.03146e-06
MRTO4	1104.27	-0.644777	0.122072	-5.28192	1.27837e-07	1.06151e-06
ELN	21.8235	-4.46221	0.84483	-5.28179	1.27929e-07	1.06184e-06
CCDC102A	77.4322	-1.66476	0.315227	-5.28114	1.28386e-07	1.06519e-06
E2F2	254.113	-0.910091	0.172352	-5.28041	1.28894e-07	1.06898e-06
CLEC2B	21.6686	-3.6885	0.699106	-5.27603	1.3201e-07	1.09392e-06
L3MBTL3	94.4186	-1.51062	0.28656	-5.27157	1.3526e-07	1.11994e-06
TWIST2	161.623	-1.13919	0.216155	-5.27023	1.3625e-07	1.12767e-06
TBC1D2	1336.99	-0.644535	0.122377	-5.26679	1.38827e-07	1.14854e-06
CD24	194.806	-1.11106	0.21103	-5.26494	1.40237e-07	1.15973e-06
PRICKLE2	177.001	-1.14427	0.217465	-5.26187	1.42598e-07	1.17829e-06
MEIS3	536.667	-0.697832	0.132678	-5.25958	1.44383e-07	1.19207e-06
ENSG00000305207	62.1835	-1.73255	0.329443	-5.25903	1.44816e-07	1.19516e-06
SCN2A	20.0777	-4.65598	0.886165	-5.25408	1.48769e-07	1.22579e-06
GAS1	185.111	-1.42861	0.272099	-5.25032	1.51834e-07	1.25054e-06
GLIS1	114.667	-1.55537	0.296255	-5.25011	1.52012e-07	1.25149e-06
TMEM154	191.546	-1.53978	0.293544	-5.24548	1.55873e-07	1.28276e-06
CUX1	1068.93	-0.676971	0.129098	-5.24384	1.57268e-07	1.29319e-06
SNRPC	1440.44	-0.612602	0.116843	-5.24295	1.58029e-07	1.29839e-06
SURF4	9663.05	-0.4436	0.0846211	-5.2422	1.58675e-07	1.30317e-06
HINT3	252.253	-0.920165	0.175647	-5.23871	1.617e-07	1.32749e-06
CHROMR	193.731	-1.09799	0.209611	-5.23823	1.62122e-07	1.33041e-06
LAMB3	221.495	-1.28221	0.244793	-5.23794	1.62381e-07	1.332e-06
GRIA1	20.4096	-3.80388	0.72623	-5.23784	1.62466e-07	1.33216e-06
LINC02861	39.8091	-2.47997	0.473661	-5.23574	1.64322e-07	1.34683e-06
RPSAP52	19.8794	-4.66472	0.891027	-5.23522	1.64792e-07	1.35013e-06
LRRC59	5131.47	-0.596614	0.113988	-5.234	1.65876e-07	1.35847e-06
ZNF496-DT	143.465	-1.12714	0.215441	-5.23177	1.67895e-07	1.3739e-06
SYPL2	534.046	-1.46427	0.279894	-5.2315	1.68142e-07	1.37536e-06
MBNL2	1299.21	-0.639154	0.122182	-5.23117	1.68437e-07	1.37722e-06
EIF2D	595.501	-0.760727	0.145473	-5.22934	1.70112e-07	1.39035e-06
IRF9	1393.75	-0.946742	0.181051	-5.22914	1.70303e-07	1.39136e-06
JAM2	118.223	-1.5034	0.287572	-5.2279	1.71447e-07	1.40014e-06
RCC1L	1097.43	-0.748633	0.143246	-5.22619	1.73034e-07	1.41196e-06
LY6S-AS1	83.3447	-1.66522	0.318928	-5.2213	1.7767e-07	1.44863e-06
GIPC3	35.1086	-2.70995	0.519063	-5.22085	1.78104e-07	1.45158e-06
GLI1	26.0316	-6.43188	1.23306	-5.21619	1.82636e-07	1.48613e-06
TRIM38	699.438	-0.900848	0.172794	-5.21343	1.85382e-07	1.50607e-06
MICALL1	1452.17	-0.667401	0.128164	-5.2074	1.91507e-07	1.55356e-06
FBXO41	198.902	-1.22238	0.234903	-5.20375	1.95304e-07	1.58287e-06
TSPAN17	923.808	-0.566572	0.108908	-5.20231	1.96824e-07	1.59455e-06
CCNJ	160.299	-1.16151	0.223273	-5.20218	1.96963e-07	1.59504e-06
STK36	477.003	-0.908609	0.174878	-5.19568	2.03973e-07	1.65049e-06
MRPL19	856.513	-0.654097	0.125953	-5.19319	2.06722e-07	1.6714e-06
NKX2-5	73.2829	-1.79156	0.345239	-5.18932	2.11064e-07	1.7038e-06
GLT8D2	62.4419	-2.08588	0.402104	-5.18741	2.13237e-07	1.72065e-06
MEAK7	821.475	-0.691594	0.133367	-5.18564	2.1528e-07	1.73575e-06
TCEAL1	119.31	-1.36028	0.262366	-5.18466	2.16404e-07	1.74412e-06
PDE1C	122.068	-1.87582	0.361857	-5.18387	2.17327e-07	1.75087e-06
HOXB6	223.165	-1.19433	0.230524	-5.18093	2.20787e-07	1.77733e-06
TMEM126A	194.726	-1.18475	0.228688	-5.18066	2.21102e-07	1.77916e-06
C1orf198	1510.81	-0.751126	0.145021	-5.17942	2.22579e-07	1.78821e-06
DENND2D	25.4435	-3.07664	0.594065	-5.17896	2.23128e-07	1.7912e-06
DTYMK	847.239	-0.648565	0.125275	-5.17712	2.2534e-07	1.80682e-06
BCL3	256.238	-1.37026	0.264719	-5.17628	2.26359e-07	1.81427e-06
SHMT2	3043.37	-0.638756	0.12342	-5.17546	2.2735e-07	1.82006e-06
OSTC	1086.54	-0.700326	0.135403	-5.17217	2.3139e-07	1.85167e-06
DOCK6	433.457	-1.08434	0.209725	-5.1703	2.33725e-07	1.86888e-06
CTBP1-DT	344.37	-0.842	0.162929	-5.16788	2.36759e-07	1.89112e-06
HDAC2	3086.56	-0.440857	0.0853139	-5.16747	2.37285e-07	1.89436e-06
BMPER	62.1459	-1.97177	0.381684	-5.16597	2.39195e-07	1.90886e-06
MAP4K5	1073.82	-0.568034	0.10998	-5.16491	2.40555e-07	1.91745e-06
NEK11	58.3507	-1.73267	0.335489	-5.16462	2.40931e-07	1.91969e-06
TUBA1C	15077.5	-0.559597	0.108355	-5.16446	2.41129e-07	1.92051e-06
AKT2	2392.93	-0.728541	0.141078	-5.16412	2.41571e-07	1.92328e-06
NFKBIL1	201.148	-0.960677	0.186113	-5.1618	2.44586e-07	1.94652e-06
PSMC3	3529.67	-0.466162	0.0903114	-5.16172	2.44694e-07	1.94662e-06
RACGAP1	2759.19	-0.459466	0.0890535	-5.15944	2.47696e-07	1.96895e-06
CD27-AS1	190.309	-1.04069	0.201725	-5.15894	2.48358e-07	1.97344e-06
GPATCH4	560.668	-1.10395	0.214257	-5.15245	2.57101e-07	2.03972e-06
NOP16	318.764	-0.883186	0.17151	-5.14946	2.61235e-07	2.0709e-06
HOXB2	443.386	-0.908721	0.176506	-5.14839	2.62737e-07	2.08118e-06
BCOR	887.153	-0.832809	0.161781	-5.14776	2.6361e-07	2.08728e-06
CDC20	3707.73	-0.52369	0.101749	-5.14688	2.64856e-07	2.09551e-06
DUSP5	630.182	-0.72228	0.140346	-5.14641	2.65525e-07	2.09917e-06
ZNF300	189.924	-1.09605	0.213133	-5.14258	2.70996e-07	2.14159e-06
GRIA4	218.273	-1.53485	0.298574	-5.14063	2.73826e-07	2.16311e-06
SLC39A14	3393.4	-0.504952	0.09834	-5.13475	2.82514e-07	2.22567e-06
NEK10	38.782	-2.51179	0.489775	-5.12844	2.92146e-07	2.29977e-06
BRI3	711.126	-0.611046	0.119167	-5.12765	2.93377e-07	2.30678e-06
LTBP4	772.65	-0.608451	0.118671	-5.1272	2.94086e-07	2.31146e-06
EEF1B2	3703.06	-0.631658	0.123212	-5.12661	2.95007e-07	2.31779e-06
MRRF	380.82	-0.961793	0.187681	-5.12461	2.98154e-07	2.34162e-06
RPL29	3092.76	-0.419178	0.0817985	-5.12452	2.98293e-07	2.3418e-06
HS3ST3A1	116.577	-2.10627	0.411249	-5.12164	3.02885e-07	2.3751e-06
PITPNM2	278.1	-1.26181	0.246513	-5.11866	3.0772e-07	2.40928e-06
DNAJB11	1943.2	-0.502376	0.0982112	-5.11526	3.13303e-07	2.45016e-06
MAGED4B	211.58	-1.24614	0.243712	-5.11316	3.16821e-07	2.47386e-06
LRRC17	103.193	-1.44295	0.282246	-5.11239	3.18104e-07	2.48292e-06
ROS1	24.9284	-3.69985	0.723744	-5.1121	3.18598e-07	2.48582e-06
R3HDM2	1021.59	-0.774535	0.151587	-5.1095	3.23006e-07	2.51925e-06
C12orf57	847.171	-0.681587	0.133462	-5.10699	3.27335e-07	2.55105e-06
EXT1	3513.81	-0.661796	0.129612	-5.10597	3.29094e-07	2.56279e-06
GRAMD2B	707.944	-0.908691	0.177978	-5.10565	3.29663e-07	2.56624e-06
MID1IP1	416.339	-0.796149	0.155952	-5.10509	3.30636e-07	2.57282e-06
GRHL3	26.0377	-3.25865	0.638551	-5.1032	3.33954e-07	2.59566e-06
THRA	691.154	-0.694196	0.136115	-5.10008	3.39502e-07	2.63676e-06
SPEF2	199.408	-1.57502	0.309004	-5.0971	3.44893e-07	2.67658e-06
RBM42	1430.05	-0.542624	0.106495	-5.09528	3.48232e-07	2.70146e-06
TANGO6	264.07	-0.9736	0.191165	-5.09297	3.52499e-07	2.73247e-06
LNCAROD	27.2721	-4.62345	0.90786	-5.09269	3.53025e-07	2.73446e-06
SSR3	4617.61	-0.583409	0.114627	-5.08962	3.58779e-07	2.77586e-06
HNRNPD	6105.17	-0.422921	0.0831404	-5.08684	3.64086e-07	2.81584e-06
ARHGAP25	85.376	-1.48884	0.292692	-5.08671	3.6432e-07	2.81657e-06
RFT1	297.207	-0.8716	0.171395	-5.08533	3.66988e-07	2.83612e-06
RAPGEF3	43.2087	-2.40206	0.472825	-5.08023	3.76985e-07	2.9068e-06
ATN1	4282.68	-0.669488	0.131792	-5.07988	3.77664e-07	2.91012e-06
MSN	11458.8	-0.715755	0.140965	-5.07752	3.82387e-07	2.94168e-06
PAIP1	1184.42	-0.694858	0.136898	-5.07573	3.8602e-07	2.96851e-06
UBR5	2555.74	-0.725839	0.143138	-5.07091	3.95921e-07	3.04234e-06
CTDSP2	4499.65	-0.453864	0.0895085	-5.07062	3.96513e-07	3.04573e-06
LIN9	290.023	-0.852806	0.168237	-5.06907	3.99765e-07	3.06956e-06
DDA1	1239.58	-0.599101	0.118232	-5.06715	4.03824e-07	3.09604e-06
SCAF8	1361.58	-0.557555	0.110043	-5.06667	4.04827e-07	3.10255e-06
WDR77	804.963	-0.612237	0.120872	-5.06517	4.08037e-07	3.12597e-06
DZIP1L	372.593	-0.971732	0.191867	-5.0646	4.09251e-07	3.13409e-06
PSMB10	267.097	-0.935426	0.184987	-5.05672	4.26535e-07	3.26219e-06
TRAPPC13	345.842	-0.893309	0.176659	-5.05668	4.26621e-07	3.26219e-06
TNFRSF10C	82.026	-1.77259	0.350783	-5.05323	4.34392e-07	3.32035e-06
SPRYD4	177.92	-1.15013	0.227616	-5.05294	4.35058e-07	3.3242e-06
LINC00632	129.955	-1.49007	0.295002	-5.05105	4.3939e-07	3.35604e-06
LINC02593	347.114	-1.00546	0.199238	-5.04653	4.49917e-07	3.43385e-06
SUPT20H	1384.44	-0.559845	0.110944	-5.04618	4.50725e-07	3.43873e-06
NFATC1	270.973	-1.07358	0.21299	-5.04049	4.64347e-07	3.536e-06
RNH1	4049.15	-0.537628	0.106716	-5.03793	4.70601e-07	3.5796e-06
FAM83H	335.157	-0.772916	0.153433	-5.03748	4.71695e-07	3.58658e-06
EEF1AKMT3	75.6941	-1.93579	0.384513	-5.0344	4.7936e-07	3.64213e-06
KRBA1	122.778	-1.31512	0.261241	-5.03411	4.80077e-07	3.64543e-06
DTX3L	2434.29	-1.64777	0.327323	-5.03408	4.80153e-07	3.64543e-06
CUL5	1036.44	-0.679917	0.135127	-5.0317	4.86143e-07	3.68401e-06
SERPINB7	580.691	-2.90828	0.578169	-5.03016	4.90063e-07	3.71233e-06
ETV4	128.351	-1.18415	0.235417	-5.03003	4.90415e-07	3.71362e-06
MAML3	47.3381	-2.0793	0.413449	-5.02915	4.92647e-07	3.72912e-06
PANX1	589.066	-0.668096	0.132859	-5.02863	4.94004e-07	3.738e-06
PALLD	4448.19	-0.719315	0.143126	-5.02576	5.01454e-07	3.79296e-06
CCDC9	613.785	-0.78822	0.157143	-5.01594	5.27737e-07	3.98137e-06
BTN3A3	328.765	-1.13446	0.226462	-5.00948	5.45787e-07	4.11143e-06
UBL4A	800.889	-0.592687	0.118379	-5.0067	5.53717e-07	4.16962e-06
DDX31	328.805	-0.771646	0.154154	-5.00569	5.56618e-07	4.18991e-06
PRKAR1B	536.044	-0.988659	0.197513	-5.00554	5.5705e-07	4.19161e-06
PTPN9	1147.03	-0.974097	0.194779	-5.00103	5.70251e-07	4.28618e-06
TMEM231	152.302	-1.49567	0.299145	-4.99982	5.73824e-07	4.31143e-06
PRR13	1581.84	-0.591158	0.118362	-4.99449	5.89914e-07	4.42577e-06
MKLN1	1236.64	-0.574569	0.115044	-4.99434	5.90372e-07	4.42757e-06
RBM26	1137.12	-0.516222	0.103384	-4.99323	5.93784e-07	4.45151e-06
SLITRK4	122.169	-1.57717	0.31609	-4.98962	6.0497e-07	4.53203e-06
RIOX2	340.444	-0.978444	0.196117	-4.98908	6.06667e-07	4.54306e-06
QPRT	956.378	-0.975328	0.195658	-4.98487	6.20048e-07	4.63813e-06
RAD51D	421.375	-0.795309	0.159566	-4.98422	6.22134e-07	4.65203e-06
TMEM63A	829.701	-0.799033	0.160369	-4.98246	6.27822e-07	4.69283e-06
KDELR3	894.998	-0.673036	0.135089	-4.98217	6.28761e-07	4.69811e-06
COA6	172.413	-1.20144	0.241389	-4.97722	6.45037e-07	4.80911e-06
CDC42EP1	2144.14	-0.688135	0.138285	-4.97623	6.48353e-07	4.83205e-06
AGTRAP	432.835	-0.699778	0.140627	-4.97613	6.48665e-07	4.8326e-06
ENSG00000259529	120.761	-2.01976	0.406124	-4.97325	6.58382e-07	4.8996e-06
PLPP2	122.75	-1.38462	0.27856	-4.97062	6.67377e-07	4.9629e-06
GNG11	223.528	-0.978368	0.197001	-4.96631	6.82383e-07	5.07263e-06
STC2	2835.62	-2.56658	0.517175	-4.96269	6.95217e-07	5.16425e-06
SCN3A	17.7376	-7.80009	1.57213	-4.96147	6.99608e-07	5.19496e-06
GPAT2	359.703	-1.05089	0.21186	-4.96028	7.03925e-07	5.22385e-06
NSA2	1048.33	-0.587085	0.118389	-4.95896	7.08704e-07	5.25482e-06
PPT1	2403.49	-0.47666	0.0961747	-4.95619	7.18879e-07	5.32248e-06
CCT5	6804.49	-0.426766	0.0861151	-4.95577	7.20451e-07	5.33218e-06
ARHGAP19	734.649	-0.638394	0.128833	-4.95519	7.226e-07	5.34613e-06
SPON2	282.013	-0.975082	0.196808	-4.95448	7.25227e-07	5.36361e-06
STK10	943.875	-0.614084	0.12397	-4.95349	7.28937e-07	5.38909e-06
C1QBP	1969.04	-0.533487	0.107719	-4.9526	7.32278e-07	5.41182e-06
TGFBRAP1	946.364	-0.557636	0.112607	-4.95207	7.34266e-07	5.42454e-06
CYGB	82.9411	-1.63667	0.330781	-4.9479	7.50173e-07	5.53802e-06
UNC93B1	441.799	-1.23278	0.24923	-4.94636	7.5615e-07	5.58012e-06
IGFBP5	653.414	-3.18705	0.644626	-4.94403	7.65227e-07	5.6389e-06
BCL6	847.706	-0.63037	0.127557	-4.94186	7.73801e-07	5.69587e-06
CDK15	19.3691	-4.42635	0.896439	-4.9377	7.90474e-07	5.80597e-06
WDR12	371.631	-0.978203	0.19813	-4.93717	7.92647e-07	5.81982e-06
NOL6	1359.39	-0.622391	0.126084	-4.93633	7.96069e-07	5.84283e-06
EDN1	30.7709	-3.36757	0.683052	-4.93019	8.21506e-07	6.02299e-06
BIRC2	1007.08	-0.682334	0.138408	-4.92988	8.22789e-07	6.03022e-06
SSRP1	5407.55	-0.507132	0.102873	-4.92971	8.23531e-07	6.03348e-06
GPSM3	32.1024	-2.55045	0.517471	-4.92868	8.27879e-07	6.06148e-06
COPS4	1091.35	-0.598697	0.12154	-4.92592	8.39656e-07	6.14053e-06
MRPL9	938.909	-0.685549	0.13921	-4.92457	8.45451e-07	6.18069e-06
PCOLCE	7412.01	-0.598363	0.121523	-4.92385	8.48575e-07	6.20126e-06
LINC01445	22.344	-3.74935	0.761478	-4.92378	8.48877e-07	6.20126e-06
POGK	1033.34	-0.570847	0.116079	-4.91774	8.75469e-07	6.38863e-06
ENSG00000279369	66.7193	-1.90196	0.386951	-4.91525	8.86693e-07	6.46821e-06
ALKBH4	167.492	-1.15417	0.234867	-4.91415	8.91678e-07	6.4999e-06
ENSG00000268926	23.7246	-3.21369	0.654571	-4.90961	9.12554e-07	6.6473e-06
C8orf58	304.634	-0.797933	0.162607	-4.90712	9.24226e-07	6.7299e-06
SPECC1L-ADORA2A	43.0145	-3.34165	0.681067	-4.9065	9.27177e-07	6.74897e-06
ALDH3B1	1139.61	-0.528453	0.107771	-4.90346	9.41623e-07	6.8487e-06
UBXN11	511.881	-0.822806	0.167803	-4.90341	9.4189e-07	6.8487e-06
LAMTOR1	1509.68	-0.589423	0.120212	-4.90319	9.42944e-07	6.85391e-06
HELZ2	7013.06	-0.808981	0.165006	-4.90274	9.45097e-07	6.86464e-06
AK2	2741.4	-0.454838	0.0929893	-4.89129	1.00176e-06	7.258e-06
GASK1B-AS1	22.1725	-7.2732	1.48699	-4.8912	1.00221e-06	7.2587e-06
PITX2	364.676	-1.0038	0.205234	-4.89098	1.00335e-06	7.26437e-06
CEP170	2306.02	-0.634821	0.129837	-4.88937	1.01158e-06	7.32136e-06
SEPTIN11	4967.01	-0.543005	0.111247	-4.88106	1.05519e-06	7.61526e-06
WASHC2C	669.728	-0.635188	0.130152	-4.88034	1.05906e-06	7.64041e-06
EEF1A2	1777.04	-0.863317	0.176906	-4.88009	1.06037e-06	7.64719e-06
HIF1A	7929.41	-0.62099	0.127268	-4.87941	1.06405e-06	7.67098e-06
EIF3G	1898.59	-0.520776	0.106847	-4.87404	1.09339e-06	7.87691e-06
NT5C	378.725	-0.808417	0.165877	-4.87358	1.09592e-06	7.89236e-06
NLRX1	351.94	-0.789985	0.162278	-4.86811	1.12673e-06	8.09124e-06
CDK4	2945.52	-0.446732	0.0918016	-4.86628	1.1372e-06	8.15776e-06
BOK	1327.86	-0.677973	0.139371	-4.86451	1.14741e-06	8.2281e-06
SIPA1L1	551.177	-0.740936	0.152423	-4.86104	1.16768e-06	8.36462e-06
BABAM1	1366.89	-0.497822	0.102475	-4.858	1.1858e-06	8.48542e-06
MORF4L2	3677.28	-0.542528	0.111688	-4.85753	1.18858e-06	8.50234e-06
CCNB2	1570.46	-0.563339	0.116001	-4.85632	1.19587e-06	8.55143e-06
PRMT1	3255.45	-0.465593	0.0959453	-4.85269	1.21801e-06	8.69479e-06
ENSG00000286695	14.2416	-7.73759	1.59476	-4.85187	1.22301e-06	8.7262e-06
ACSL5	20.8671	-3.82873	0.789133	-4.85182	1.22332e-06	8.7262e-06
F3	1854.7	-1.76389	0.363652	-4.85049	1.23154e-06	8.7756e-06
TTC28	1019.85	-0.575218	0.118716	-4.84534	1.26393e-06	8.99627e-06
ZBTB39	250.324	-0.853671	0.176186	-4.84529	1.26428e-06	8.99627e-06
PARP14	2847.89	-1.83209	0.37824	-4.84372	1.27428e-06	9.05785e-06
TMEM200C	41.8211	-2.06833	0.427083	-4.84292	1.27945e-06	9.09146e-06
NDUFB7	766.039	-0.586827	0.121314	-4.83724	1.31652e-06	9.34502e-06
PTGR3	358.11	-0.841879	0.174169	-4.8337	1.34018e-06	9.50634e-06
TMUB2	707.423	-0.596779	0.123467	-4.83352	1.34138e-06	9.51085e-06
EIF5A	10978.9	-0.455626	0.0942649	-4.83347	1.34175e-06	9.51085e-06
GMIP	309.112	-0.840091	0.17382	-4.8331	1.3442e-06	9.52487e-06
HMGB3	1622.69	-0.574356	0.118855	-4.83242	1.34884e-06	9.55104e-06
TMEM147	460.635	-0.682434	0.141317	-4.8291	1.37148e-06	9.70463e-06
NHERF2	1439.39	-0.573793	0.118832	-4.82861	1.37489e-06	9.72197e-06
ARHGEF4	59.2107	-2.68279	0.556045	-4.82477	1.40168e-06	9.89758e-06
MAGED4	285.927	-1.39266	0.288837	-4.82161	1.42401e-06	1.00413e-05
SDAD1	810.305	-0.610418	0.126612	-4.82118	1.42713e-06	1.00598e-05
TTC7B	444.51	-1.0397	0.215692	-4.8203	1.43341e-06	1.01005e-05
ETAA1	444.961	-0.709303	0.14725	-4.81702	1.45721e-06	1.02611e-05
CRYBG1	449.092	-1.14353	0.237501	-4.81485	1.47309e-06	1.03586e-05
BCCIP	1079.02	-0.59006	0.122558	-4.81454	1.47539e-06	1.03712e-05
MAP3K10	133.839	-1.39777	0.290343	-4.81421	1.47781e-06	1.03846e-05
CEP57	702.023	-0.606195	0.125935	-4.81355	1.48269e-06	1.04117e-05
BORA	326.613	-0.951205	0.197833	-4.80812	1.52356e-06	1.06839e-05
SULT1A1	27.4746	-2.73271	0.568491	-4.80696	1.5324e-06	1.07422e-05
TFG	2821.23	-0.45654	0.0950023	-4.80557	1.5431e-06	1.08097e-05
CHMP6	332.974	-0.837868	0.174421	-4.80372	1.55746e-06	1.0899e-05
SPAG5	2737.75	-0.451017	0.0938924	-4.80356	1.55872e-06	1.09003e-05
RARA	492.942	-0.976296	0.203445	-4.79881	1.59609e-06	1.11386e-05
NCOA6	1522.64	-0.5859	0.122198	-4.79467	1.62941e-06	1.13516e-05
RAI14	1992.8	-0.518209	0.108239	-4.78764	1.68757e-06	1.17407e-05
MIX23	180.614	-1.05828	0.221094	-4.78655	1.69672e-06	1.17922e-05
INO80	878.546	-0.691535	0.144578	-4.78311	1.72602e-06	1.19877e-05
IPO5	8773.18	-0.379087	0.079264	-4.78259	1.73054e-06	1.20149e-05
MAGOH	626.581	-0.620909	0.129852	-4.78168	1.73834e-06	1.20649e-05
SLC43A3	1804.78	-0.536514	0.112205	-4.78156	1.73944e-06	1.20684e-05
LINC02709	18.9933	-3.93885	0.824694	-4.77613	1.78702e-06	1.23858e-05
OXCT2P1	38.3698	-2.41443	0.506314	-4.76864	1.85474e-06	1.28246e-05
LRRC34	35.1857	-2.54433	0.534148	-4.76333	1.90423e-06	1.31399e-05
GOPC	1795.1	-0.513613	0.107952	-4.75778	1.95733e-06	1.34788e-05
RBMS2	1307.65	-0.721489	0.151748	-4.75452	1.98923e-06	1.36892e-05
F2R	1952.69	-0.670978	0.141164	-4.75317	2.00251e-06	1.37703e-05
IL32	146.995	-1.41136	0.296934	-4.75312	2.00305e-06	1.37703e-05
RUFY1	1526.23	-0.512218	0.107781	-4.75242	2.01e-06	1.38087e-05
ENSG00000290146	268.044	-0.881382	0.185556	-4.74996	2.03459e-06	1.39635e-05
ALG3	768.498	-0.726176	0.152893	-4.74957	2.03852e-06	1.39857e-05
F2RL2	60.8568	-3.10061	0.653027	-4.74806	2.05374e-06	1.40854e-05
TIMM44	609.038	-0.639879	0.134776	-4.74772	2.05726e-06	1.41048e-05
UTP14A	451.119	-0.702551	0.148011	-4.74662	2.06839e-06	1.41763e-05
PRDM8	162.955	-1.268	0.267224	-4.74509	2.08413e-06	1.42697e-05
ABCA1	103.665	-1.68725	0.35561	-4.74466	2.08858e-06	1.42905e-05
PTPRB	35.3142	-2.38106	0.501977	-4.74337	2.10197e-06	1.43772e-05
NES	541.99	-0.880459	0.185639	-4.74286	2.10722e-06	1.44083e-05
EBNA1BP2	1476.34	-0.499414	0.10531	-4.74233	2.11272e-06	1.44411e-05
FGF1	101.176	-4.58745	0.967473	-4.74168	2.11949e-06	1.44825e-05
DPH5	177.986	-1.02796	0.216825	-4.74098	2.12686e-06	1.45231e-05
TRIM56	1739.06	-0.465784	0.0982696	-4.73986	2.13866e-06	1.45987e-05
ATP5PB	2162.86	-0.459358	0.0969965	-4.73582	2.18168e-06	1.48824e-05
LINC00839	68.8001	-1.76569	0.372904	-4.73498	2.19081e-06	1.49346e-05
FES	206.535	-0.9884	0.208828	-4.73308	2.21136e-06	1.50696e-05
SLFN12	447.803	-0.751648	0.158811	-4.73296	2.21264e-06	1.50733e-05
ZNF7	346.5	-0.759806	0.160538	-4.73287	2.21371e-06	1.50755e-05
PDZD2	255.83	-1.77587	0.375315	-4.73169	2.22663e-06	1.51584e-05
TMA16	383.505	-0.735292	0.155448	-4.73016	2.24344e-06	1.52575e-05
SLC4A2	3634.37	-0.697544	0.147477	-4.72986	2.24672e-06	1.52747e-05
PKP1	67.8937	-1.75115	0.371035	-4.71962	2.36286e-06	1.59915e-05
LBH	698.301	-0.561785	0.119032	-4.71959	2.36318e-06	1.59915e-05
C6orf141	63.6866	-1.71917	0.364429	-4.71743	2.38842e-06	1.61461e-05
CIART	44.2132	-2.33922	0.495888	-4.71724	2.39069e-06	1.6156e-05
LINC01145	144.268	-1.1274	0.239001	-4.71714	2.39181e-06	1.61582e-05
BAX	1892.97	-0.453243	0.0960985	-4.71644	2.40009e-06	1.62034e-05
KLHL17	501.272	-0.630724	0.133768	-4.71505	2.41653e-06	1.6309e-05
KDM5B	1227.22	-0.587747	0.124656	-4.71494	2.41776e-06	1.63119e-05
CWC22	468.653	-0.657822	0.139543	-4.7141	2.42776e-06	1.63684e-05
ADAM33	168.418	-1.53312	0.325401	-4.71148	2.45923e-06	1.65696e-05
NT5C3A	577.154	-0.780863	0.165816	-4.70921	2.48673e-06	1.67493e-05
UACA	4031.03	-0.734177	0.155921	-4.70866	2.49351e-06	1.67839e-05
MLX	1083.92	-0.584797	0.124249	-4.70666	2.51806e-06	1.69379e-05
ALG8	400.288	-0.725112	0.154068	-4.70645	2.52062e-06	1.69495e-05
BCL2L1	3428.94	-0.617727	0.131386	-4.70163	2.58094e-06	1.73149e-05
RPL21	4183.01	-0.494825	0.105251	-4.70139	2.584e-06	1.73297e-05
CNTN1	91.6425	-1.39917	0.297802	-4.69832	2.62312e-06	1.75747e-05
TENT5A	664.977	-0.936817	0.199492	-4.69601	2.65291e-06	1.77625e-05
PTGES2	728.906	-0.67933	0.144696	-4.69488	2.66769e-06	1.78556e-05
CDH11	889.182	-0.83611	0.178137	-4.69363	2.68398e-06	1.79587e-05
OTUD4	1449.66	-0.521464	0.111109	-4.69325	2.68898e-06	1.79862e-05
MFAP4	465.948	-0.722305	0.153968	-4.69128	2.71502e-06	1.81424e-05
TMX2	1364.47	-0.522218	0.111335	-4.69051	2.72522e-06	1.82046e-05
ALG11	945.793	-0.59779	0.127498	-4.68863	2.75045e-06	1.8349e-05
POLR1H	97.3996	-1.21546	0.259269	-4.68802	2.75857e-06	1.83971e-05
OLR1	24.6303	-4.21365	0.898976	-4.68717	2.77009e-06	1.84618e-05
LOXL4	389.211	-1.03042	0.220027	-4.68316	2.82492e-06	1.88087e-05
GSAP	35.9528	-2.3015	0.491512	-4.68249	2.83407e-06	1.88572e-05
DDX20	543.484	-0.754426	0.161142	-4.68175	2.8444e-06	1.89198e-05
WASH5P	697.254	-0.602597	0.128796	-4.67868	2.88732e-06	1.91799e-05
UPP1	433.928	-0.673003	0.143856	-4.67832	2.89233e-06	1.91946e-05
GNB4	2463.13	-0.503107	0.107576	-4.67675	2.91461e-06	1.93331e-05
TP53I3	804.835	-1.15291	0.246555	-4.67606	2.92435e-06	1.93817e-05
ACOT1	130.071	-1.15983	0.248041	-4.67595	2.92592e-06	1.93858e-05
BCAR1	2820.35	-0.653722	0.139818	-4.67551	2.93225e-06	1.94214e-05
SENP1	831.532	-0.605295	0.129479	-4.67485	2.94172e-06	1.94777e-05
MLLT6	912.976	-0.733965	0.15702	-4.67435	2.94891e-06	1.95182e-05
ITGBL1	615.208	-1.20981	0.259088	-4.66948	3.01962e-06	1.9974e-05
CENPF	4016.23	-0.556787	0.119266	-4.66846	3.03463e-06	2.00602e-05
ATP9A	798.536	-0.634654	0.135994	-4.66678	3.05955e-06	2.02118e-05
FAAP20	596.863	-0.734603	0.157423	-4.66642	3.06496e-06	2.02409e-05
CDCA8	1706.8	-0.492492	0.105575	-4.66487	3.08819e-06	2.03612e-05
RSF1	1050.89	-0.644521	0.138209	-4.66339	3.11046e-06	2.05014e-05
SNX9	1362.29	-0.630571	0.135326	-4.65963	3.16783e-06	2.08456e-05
DDX56	1373.97	-0.462397	0.0992739	-4.65779	3.19627e-06	2.10191e-05
TRHDE	278.47	-1.26615	0.271985	-4.65522	3.23638e-06	2.1276e-05
SPA17	231.968	-0.990664	0.213067	-4.64955	3.32666e-06	2.18554e-05
SULF2	42.9143	-2.67193	0.574943	-4.6473	3.3631e-06	2.20876e-05
CBR3	192.326	-1.06517	0.229446	-4.64236	3.44446e-06	2.25928e-05
ARFGAP1	2808.32	-0.490095	0.105585	-4.6417	3.45547e-06	2.26576e-05
POMGNT1	1467.24	-0.488494	0.105314	-4.63843	3.51064e-06	2.30045e-05
COPS6	2464.37	-0.453199	0.0977388	-4.63684	3.53784e-06	2.31603e-05
RNF7	756.096	-0.679734	0.1467	-4.6335	3.59537e-06	2.35294e-05
MORN4	89.8306	-1.58	0.341021	-4.63315	3.60149e-06	2.35618e-05
LMNB2	7941.66	-0.427193	0.0922089	-4.63288	3.6062e-06	2.3585e-05
STAMBPL1	225.943	-1.03925	0.224363	-4.632	3.62159e-06	2.3678e-05
GTF2H1	898.36	-0.534098	0.11539	-4.62864	3.68075e-06	2.40571e-05
ANKRD1	82.9984	-1.9274	0.416964	-4.62246	3.7921e-06	2.47449e-05
IARS1	4146.14	-0.560165	0.121311	-4.6176	3.88195e-06	2.52906e-05
SCNM1	496.124	-0.614939	0.133194	-4.61686	3.89588e-06	2.53732e-05
HGF	29.1689	-3.46446	0.750701	-4.61496	3.93167e-06	2.55899e-05
CLDN1	50.7048	-1.8216	0.394832	-4.6136	3.95752e-06	2.57499e-05
CARD9	98.3776	-1.3693	0.296906	-4.61191	3.98989e-06	2.59438e-05
CTDSP1	1309.52	-0.609169	0.132107	-4.61119	4.00372e-06	2.60254e-05
PPIF	2036.76	-0.606383	0.131627	-4.60682	4.08869e-06	2.65099e-05
ELF4	1309.12	-0.513659	0.111556	-4.60448	4.13489e-06	2.67923e-05
BNIP1	101.425	-1.17952	0.256226	-4.60345	4.15548e-06	2.69085e-05
PDCL3	543.779	-0.668128	0.145217	-4.6009	4.20676e-06	2.72319e-05
PHF14	364.927	-0.748478	0.162888	-4.59506	4.32622e-06	2.79873e-05
PRDX5	1993.84	-0.417452	0.0908529	-4.59481	4.33139e-06	2.80118e-05
PARL	759.697	-0.685162	0.149202	-4.59217	4.38667e-06	2.83603e-05
GBP2	1153.86	-0.965158	0.210179	-4.59207	4.38874e-06	2.83647e-05
SLC20A2	1907.15	-0.734214	0.159923	-4.59105	4.41012e-06	2.84847e-05
MPST	428.482	-0.664064	0.144817	-4.58555	4.52797e-06	2.92087e-05
KLF7	622.278	-0.782761	0.170856	-4.58141	4.61857e-06	2.97553e-05
C12orf75-AS1	11.6073	-7.37977	1.61215	-4.5776	4.70348e-06	3.02831e-05
SLC35B1	516.631	-0.597697	0.130586	-4.57705	4.7158e-06	3.03528e-05
ENSG00000284946	385.151	-0.696887	0.15227	-4.57664	4.72497e-06	3.0395e-05
IPO8	1152.25	-0.638783	0.139575	-4.57663	4.72535e-06	3.0395e-05
SMAD7	1201.03	-0.86023	0.18801	-4.57544	4.75218e-06	3.05482e-05
LIMS4	17.298	-7.03373	1.53858	-4.57157	4.84074e-06	3.1088e-05
P2RX6	50.8177	-1.68734	0.369181	-4.5705	4.86561e-06	3.12279e-05
ADCY4	20.8198	-2.93548	0.642294	-4.57031	4.87013e-06	3.1247e-05
CARD6	64.8725	-1.79874	0.394185	-4.56318	5.03857e-06	3.22564e-05
ANXA2R-OT1	337.09	-0.989644	0.217067	-4.55917	5.1356e-06	3.28569e-05
DUS2	171.524	-0.988836	0.216973	-4.55742	5.17859e-06	3.3111e-05
WDR75	935.321	-0.66698	0.146373	-4.55672	5.19589e-06	3.32111e-05
BCL9	348.789	-1.01418	0.22262	-4.55565	5.22226e-06	3.33692e-05
DUS3L	325.815	-0.905987	0.198933	-4.55422	5.25793e-06	3.3576e-05
DCHS1	904.367	-0.879491	0.193131	-4.55386	5.26703e-06	3.36235e-05
CARINH	36.4318	-3.00343	0.659684	-4.55283	5.29294e-06	3.37783e-05
SYT15B	92.1156	-4.47874	0.983948	-4.55181	5.31859e-06	3.39206e-05
USP36	1023.13	-0.48089	0.105711	-4.54908	5.38807e-06	3.4353e-05
GATA6	91.7722	-1.43204	0.314817	-4.5488	5.39528e-06	3.43881e-05
PSG2	23.4365	-6.8519	1.50801	-4.54366	5.52851e-06	3.5171e-05
TIMM10	390.118	-0.764323	0.168279	-4.54201	5.57203e-06	3.54368e-05
ACKR4	15.5532	-4.66468	1.02857	-4.53513	5.7569e-06	3.65553e-05
RNASEH2B	349.558	-0.929338	0.205017	-4.53298	5.81564e-06	3.68936e-05
CPS1	112.87	-1.31917	0.291116	-4.53144	5.85826e-06	3.71523e-05
TGFBI	7953.44	-0.838305	0.185081	-4.52941	5.915e-06	3.74888e-05
HMGB1	7736.39	-0.43663	0.0964022	-4.52926	5.91907e-06	3.75028e-05
DISC1	191.256	-0.983422	0.217328	-4.52506	6.03793e-06	3.81963e-05
ADAMTS2	463.317	-0.655889	0.144986	-4.52381	6.07376e-06	3.8411e-05
PLEKHO1	372.796	-0.956545	0.211564	-4.52131	6.14573e-06	3.88419e-05
UTP20	1164.79	-0.540881	0.119659	-4.52019	6.17847e-06	3.90341e-05
SLC11A2	513.604	-0.660071	0.146029	-4.52014	6.17998e-06	3.90341e-05
RPTOR	1052.14	-0.553375	0.122497	-4.51746	6.25873e-06	3.94946e-05
SGO1	294.199	-0.871736	0.19299	-4.517	6.27209e-06	3.95666e-05
BTF3	4761.33	-0.423742	0.0938195	-4.51657	6.28508e-06	3.96239e-05
COG7	310.428	-0.752042	0.166512	-4.51643	6.28898e-06	3.96362e-05
DNAJC4	209.488	-0.873178	0.193556	-4.51124	6.44498e-06	4.05564e-05
SERPINB9P1	16.2918	-3.49861	0.775551	-4.51113	6.44827e-06	4.05645e-05
LMO7	13285.2	-0.457521	0.101427	-4.51082	6.45761e-06	4.05981e-05
CMBL	536.034	-0.659413	0.146243	-4.50902	6.51286e-06	4.09328e-05
OCIAD2	161.487	-1.12559	0.249719	-4.50743	6.56173e-06	4.12017e-05
AZI2	748.473	-0.629655	0.139757	-4.50534	6.62665e-06	4.15707e-05
PDE1A	27.7002	-2.4334	0.54015	-4.50505	6.63578e-06	4.16151e-05
RABEPK	276.814	-0.797831	0.177115	-4.50458	6.65046e-06	4.16943e-05
LINC01182	22.6638	-3.26704	0.725931	-4.50049	6.77983e-06	4.24721e-05
ENSG00000297849	11.6099	-7.37484	1.63869	-4.50046	6.7808e-06	4.24721e-05
BZW2	858.194	-0.556121	0.123633	-4.49816	6.85428e-06	4.28677e-05
RIMKLB	497.706	-0.637075	0.141639	-4.49787	6.86376e-06	4.29123e-05
PEMT	202.924	-0.934464	0.207797	-4.49701	6.89146e-06	4.30589e-05
ANKRD6	53.8747	-1.94712	0.433668	-4.48988	7.12624e-06	4.44301e-05
ATP8B1	1442.61	-0.892707	0.198933	-4.48747	7.20745e-06	4.4895e-05
GADD45GIP1	702.863	-0.64241	0.143219	-4.4855	7.27445e-06	4.52908e-05
CBLN3	27.7353	-2.55502	0.569723	-4.48467	7.30274e-06	4.54467e-05
ZNF362	381.143	-1.02415	0.228381	-4.48439	7.31216e-06	4.54914e-05
CXCL11	16.3896	-4.96091	1.10659	-4.48306	7.35814e-06	4.57494e-05
HERPUD1	716.702	-0.567745	0.126659	-4.48247	7.37852e-06	4.58621e-05
SNORA33	20.9961	-6.1177	1.36562	-4.47978	7.47189e-06	4.6414e-05
ERCC5	558.13	-0.707579	0.157961	-4.47945	7.48373e-06	4.64733e-05
SMN2	672.279	-0.681305	0.152157	-4.47764	7.54715e-06	4.6837e-05
ASS1	436.42	-0.798665	0.17837	-4.47758	7.54922e-06	4.6837e-05
SLC35F2	492.3	-0.68451	0.153031	-4.47303	7.71187e-06	4.78023e-05
NUFIP1	261.485	-0.771103	0.172392	-4.47296	7.71433e-06	4.78029e-05
SLC25A13	473.873	-0.673948	0.150736	-4.47105	7.78377e-06	4.82038e-05
GTF2IRD2B	146.071	-1.22378	0.273841	-4.46895	7.86056e-06	4.862e-05
BPTF	2036.19	-0.503772	0.112923	-4.46121	8.14985e-06	5.03787e-05
CSNK2B	2301.76	-0.535074	0.120002	-4.45888	8.23873e-06	5.08816e-05
ITPR3	2760.99	-0.612651	0.137407	-4.45866	8.24725e-06	5.09141e-05
GYG2	142.702	-1.04976	0.235446	-4.45862	8.24902e-06	5.09141e-05
PIGC	262.118	-0.802239	0.18001	-4.45663	8.3259e-06	5.1373e-05
PSMB9	794.185	-0.921535	0.206785	-4.45649	8.3314e-06	5.13913e-05
MAMLD1	228.942	-0.872967	0.195909	-4.45598	8.35126e-06	5.14982e-05
LIAT1	183.579	-1.00288	0.225192	-4.45343	8.45094e-06	5.20622e-05
SLC8A1	427.99	-0.667142	0.149851	-4.45203	8.50625e-06	5.23744e-05
TMEM138	536.567	-0.677768	0.152335	-4.44919	8.61929e-06	5.30373e-05
APBA2	26.2513	-2.47664	0.556658	-4.44913	8.62177e-06	5.30373e-05
PSMC1	2798.38	-0.480554	0.108084	-4.44611	8.74389e-06	5.36909e-05
PSMB7	2642.05	-0.429966	0.0967433	-4.4444	8.81366e-06	5.40866e-05
TMEM219	610.533	-0.5864	0.132022	-4.4417	8.92505e-06	5.4671e-05
CD38	28.0111	-3.69182	0.831236	-4.44136	8.93927e-06	5.4724e-05
HPS4	581.236	-0.6099	0.137325	-4.4413	8.94179e-06	5.4724e-05
FNDC3B	2398.66	-0.51424	0.115793	-4.44102	8.95334e-06	5.47782e-05
MTREX	1453.74	-0.590301	0.132961	-4.43965	9.01051e-06	5.50947e-05
TMEM106A	120.809	-1.03999	0.234262	-4.43941	9.02056e-06	5.51395e-05
NSDHL	521.564	-0.587782	0.132417	-4.43888	9.04302e-06	5.52602e-05
PCNP	1889.43	-0.428729	0.0966268	-4.43696	9.12376e-06	5.57032e-05
FBXO25	113.588	-1.15311	0.259936	-4.43613	9.15897e-06	5.58846e-05
NRROS	35.1877	-2.35555	0.531289	-4.43365	9.26522e-06	5.65159e-05
POLDIP2	2516.09	-0.361824	0.0816405	-4.43193	9.33954e-06	5.69521e-05
ZSWIM4	214.652	-0.877079	0.198004	-4.42961	9.44044e-06	5.75329e-05
SORBS2	20.8983	-4.90889	1.10825	-4.42939	9.45008e-06	5.75743e-05
DGKB	52.7081	-2.62379	0.592733	-4.42659	9.57354e-06	5.8274e-05
NHP2	1007.12	-0.538335	0.12162	-4.42636	9.58356e-06	5.83151e-05
SPRED2	724.29	-0.634185	0.1433	-4.42557	9.61873e-06	5.84964e-05
RUVBL1	1249.23	-0.46966	0.106158	-4.42415	9.68245e-06	5.8831e-05
NLRP1	403.588	-0.8017	0.181548	-4.41592	1.00583e-05	6.10596e-05
SFXN4	153.377	-1.05269	0.238591	-4.41211	1.0237e-05	6.20547e-05
NFKBIA	902.696	-0.568162	0.128774	-4.4121	1.02375e-05	6.20547e-05
UGP2	1306.21	-0.583737	0.132375	-4.40973	1.03498e-05	6.26979e-05
MTX1	517.954	-0.573282	0.130049	-4.40821	1.04227e-05	6.31211e-05
SNAI2	438.33	-2.19319	0.497945	-4.40449	1.06033e-05	6.41192e-05
SHROOM2	15.9561	-3.11624	0.707987	-4.40155	1.07479e-05	6.49547e-05
ASPA	16.1715	-6.78509	1.54194	-4.40035	1.08076e-05	6.52768e-05
PHF2	1069.14	-0.503371	0.114411	-4.39969	1.08408e-05	6.54575e-05
RILPL1	299.727	-0.752601	0.171084	-4.39902	1.08743e-05	6.56403e-05
AGO4	344.287	-1.08122	0.24582	-4.39842	1.0904e-05	6.57998e-05
DXO	309.715	-0.758749	0.172543	-4.39744	1.09533e-05	6.60778e-05
SKIL	1246.04	-0.567159	0.128993	-4.39683	1.09841e-05	6.62243e-05
KIF18B	1462.63	-0.430177	0.0978409	-4.3967	1.0991e-05	6.62463e-05
GTF2F1	1820.1	-0.674864	0.153505	-4.39636	1.1008e-05	6.63293e-05
DMKN	16.4401	-3.69037	0.839467	-4.39608	1.10223e-05	6.63958e-05
TMEM167B	595.028	-0.567902	0.1292	-4.39554	1.10499e-05	6.65026e-05
GATB	308.523	-0.730712	0.166384	-4.39171	1.12463e-05	6.76646e-05
NABP2	653.604	-0.650963	0.148234	-4.39146	1.12593e-05	6.77224e-05
SLC46A1	484.892	-0.810722	0.184633	-4.39098	1.1284e-05	6.78308e-05
WASF2	3327.72	-0.491623	0.112159	-4.38326	1.16915e-05	7.01354e-05
ZFHX4-AS1	14.3688	-4.50823	1.02855	-4.38308	1.17014e-05	7.01736e-05
METAP1D	98.2489	-1.54221	0.35208	-4.38029	1.18521e-05	7.10357e-05
DIPK1B	38.8246	-2.79128	0.637521	-4.37834	1.19588e-05	7.16327e-05
ZZZ3	1037.67	-0.515176	0.117683	-4.37766	1.19962e-05	7.18141e-05
GMEB1	271.43	-0.794654	0.18161	-4.37561	1.21094e-05	7.24279e-05
SH2D4A	1024.01	-0.569159	0.130118	-4.37419	1.21884e-05	7.28578e-05
SALL4	12.6611	-4.17244	0.955566	-4.36646	1.26278e-05	7.53289e-05
ALKBH6	271.597	-0.74618	0.170962	-4.3646	1.27358e-05	7.59058e-05
FAM204A	411.551	-0.699919	0.16043	-4.36276	1.2843e-05	7.64777e-05
NFXL1	204.409	-0.861365	0.197475	-4.36189	1.28945e-05	7.67619e-05
SEC23A	4502.43	-0.41255	0.094583	-4.36177	1.29012e-05	7.67792e-05
SLITRK1	16.6063	-3.74568	0.859099	-4.36001	1.30055e-05	7.73543e-05
TSPAN18	22.0486	-3.27144	0.750594	-4.35846	1.3098e-05	7.78589e-05
EGLN2	1541.71	-0.439983	0.100981	-4.35707	1.31817e-05	7.83339e-05
L3MBTL2	764.296	-0.563533	0.129361	-4.35627	1.32296e-05	7.85725e-05
UBE2E3	945.767	-0.555901	0.127649	-4.35493	1.33111e-05	7.89868e-05
TRIB2	159.41	-1.68409	0.386778	-4.35415	1.33582e-05	7.92199e-05
PTBP2	286.916	-1.14764	0.263589	-4.3539	1.33737e-05	7.92889e-05
SNHG32	1207.88	-0.689676	0.158509	-4.35101	1.35511e-05	8.0247e-05
SIX4	161.004	-0.959407	0.220562	-4.34982	1.36248e-05	8.06599e-05
CAP2	695.332	-0.562679	0.129449	-4.34672	1.3819e-05	8.17691e-05
NFKBID	106.415	-1.12674	0.259349	-4.34448	1.39606e-05	8.25757e-05
RPS23	5430.48	-0.468385	0.107846	-4.34308	1.40499e-05	8.30313e-05
HFE	311.255	-0.748723	0.172572	-4.33861	1.43386e-05	8.46142e-05
SEC31A	6434	-0.487762	0.112452	-4.33751	1.44103e-05	8.50121e-05
HMGB1P6	1015.69	-0.542307	0.125071	-4.33598	1.45113e-05	8.55089e-05
PFAS	1148.92	-0.731327	0.1687	-4.33506	1.45719e-05	8.58411e-05
L3MBTL2-AS1	19.2679	-3.10554	0.716457	-4.33459	1.46034e-05	8.60019e-05
CDC42SE1	1552.44	-0.473215	0.109285	-4.33011	1.49037e-05	8.76686e-05
TPCN2	351.473	-0.73989	0.170914	-4.32903	1.49768e-05	8.80585e-05
BTBD19	197.746	-0.867054	0.20029	-4.329	1.49787e-05	8.80585e-05
ADM	2846.18	-0.831807	0.192232	-4.32711	1.51079e-05	8.87668e-05
TMX3	1730.85	-0.513679	0.118805	-4.3237	1.53431e-05	9.00705e-05
TBL1X	767.123	-0.537097	0.124225	-4.32357	1.53522e-05	9.00975e-05
BTC	33.3411	-2.58703	0.598401	-4.32323	1.53762e-05	9.01603e-05
TNPO2	2587.53	-0.609224	0.140961	-4.32193	1.54667e-05	9.06123e-05
MASP1	19.9433	-3.09063	0.715349	-4.32045	1.55714e-05	9.11995e-05
SLC16A7	383.501	-0.89618	0.207598	-4.31691	1.58228e-05	9.25918e-05
PTP4A1	2568.8	-0.497492	0.115259	-4.31631	1.58656e-05	9.28156e-05
FOXL2NB	426.798	-0.848004	0.196545	-4.31456	1.59919e-05	9.35006e-05
IL4I1	17.5381	-3.64606	0.845253	-4.31357	1.60638e-05	9.38666e-05
SALL2	289.537	-0.75733	0.175613	-4.31249	1.61424e-05	9.4299e-05
MRPS2	863.121	-0.485664	0.112642	-4.31157	1.62102e-05	9.46673e-05
NAGPA	250.669	-0.812018	0.188538	-4.30693	1.65536e-05	9.65341e-05
TM9SF4	2654.66	-0.427546	0.0993106	-4.30513	1.66884e-05	9.71806e-05
NELFE	1350.05	-0.529124	0.122965	-4.30305	1.68463e-05	9.80718e-05
NSUN2	2057.88	-0.372086	0.0864919	-4.30198	1.69281e-05	9.84917e-05
SCG2	28.6472	-2.51458	0.58457	-4.30158	1.69581e-05	9.86122e-05
KLHL18	263.553	-0.827029	0.192346	-4.29971	1.71025e-05	9.93641e-05
TGFBR1	1193.14	-0.634421	0.147609	-4.29798	1.72359e-05	0.000100111
MAMDC2	27.8782	-2.40538	0.560172	-4.29401	1.75476e-05	0.000101834
ENSG00000280893	323.906	-0.832573	0.194105	-4.28929	1.79248e-05	0.000103933
SMAD6	587.562	-1.03719	0.24186	-4.28839	1.79971e-05	0.000104293
NDUFA9	874.915	-0.642758	0.14989	-4.2882	1.80128e-05	0.000104354
KCTD1	257.672	-1.26885	0.296009	-4.28652	1.81495e-05	0.000105086
ZNF365	119.664	-1.06525	0.24856	-4.28567	1.8219e-05	0.000105458
CEP55	2105.75	-0.446563	0.104201	-4.28558	1.8226e-05	0.000105469
NPR3	30.6823	-2.47234	0.576925	-4.28538	1.82427e-05	0.000105535
PSMB2	2950.15	-0.525017	0.122558	-4.28382	1.8371e-05	0.000106126
TAP2	2227.6	-0.602181	0.140578	-4.28362	1.83878e-05	0.000106193
LTBP3	1577.01	-0.817728	0.190926	-4.28296	1.84424e-05	0.000106478
GRAMD1A	490.983	-0.733397	0.17131	-4.28111	1.85967e-05	0.000107247
TRAF2	563.096	-0.617118	0.144152	-4.28102	1.86039e-05	0.000107258
PNPT1	1156.04	-1.57907	0.368958	-4.27982	1.87049e-05	0.000107809
LNCTAM34A	13.344	-4.85556	1.13565	-4.27559	1.9063e-05	0.000109811
ACTB	159086	-0.723529	0.169242	-4.27511	1.91046e-05	0.000110019
KEAP1	1374.84	-0.658027	0.153925	-4.27498	1.91153e-05	0.00011005
NAA60	961.195	-0.544506	0.127378	-4.27472	1.9138e-05	0.000110118
B4GALNT4	286.634	-1.11896	0.26179	-4.27426	1.91777e-05	0.000110316
WDR45	606.905	-0.615654	0.144097	-4.27249	1.93306e-05	0.0001111
IDH3B	771.556	-0.517839	0.121287	-4.26955	1.95869e-05	0.000112478
ARHGEF6	132.391	-0.979126	0.229465	-4.26699	1.98129e-05	0.000113647
PSMD11	3309.45	-0.374659	0.0878361	-4.26544	1.9951e-05	0.000114342
SLC4A1AP	609.756	-0.526107	0.12336	-4.26482	2.00062e-05	0.000114626
RTCA	539.86	-0.616703	0.1447	-4.26193	2.02669e-05	0.000115989
PRKG1-AS1	59.0209	-1.51402	0.355323	-4.26097	2.03545e-05	0.000116457
PRDM10	250.044	-0.731705	0.17174	-4.26055	2.03929e-05	0.000116644
PRORP	369.946	-0.910992	0.213882	-4.25933	2.05041e-05	0.000117214
TPD52L2	5731.12	-0.322586	0.0757913	-4.25624	2.07893e-05	0.000118711
SPNS1	706.91	-0.656014	0.154237	-4.2533	2.10643e-05	0.00012012
SRGAP1	836.506	-0.583699	0.137364	-4.2493	2.14437e-05	0.000122173
SCO1	682.604	-0.524474	0.123435	-4.249	2.14728e-05	0.000122294
SLC5A6	477.699	-0.654067	0.153951	-4.24854	2.15171e-05	0.000122487
CIAO3	284.191	-0.903097	0.212676	-4.24635	2.17282e-05	0.000123585
MMP3	148.05	-3.7607	0.885948	-4.24483	2.18757e-05	0.000124389
ECHDC3	48.6173	-1.75881	0.414424	-4.24398	2.19594e-05	0.000124796
LRRC2	13.8439	-4.10365	0.967086	-4.24332	2.2024e-05	0.000125128
XIST	4160.64	-0.434282	0.102373	-4.24216	2.21378e-05	0.000125704
PLPPR5	39.0184	-2.55304	0.601886	-4.24174	2.21796e-05	0.000125902
CACNB3	702.928	-0.555781	0.131029	-4.24168	2.21851e-05	0.000125902
UTP18	722.432	-0.524525	0.123663	-4.24156	2.21976e-05	0.000125938
TGM1	93.431	-1.27372	0.300386	-4.24026	2.23259e-05	0.00012663
TCF12	990.995	-0.623133	0.14699	-4.23928	2.24236e-05	0.000127148
GPX7	70.8407	-1.34841	0.318169	-4.23802	2.25504e-05	0.000127796
ACKR3	93.0096	-2.03231	0.479641	-4.23715	2.26375e-05	0.000128254
KRR1	815.02	-0.543115	0.128246	-4.23496	2.28594e-05	0.000129403
PRPF40B	165.173	-0.980998	0.231656	-4.23471	2.28844e-05	0.000129508
HSP90AB1	26773.9	-0.365519	0.0863362	-4.23367	2.29911e-05	0.00013004
PFDN5	2161.4	-0.411407	0.0972319	-4.23119	2.32455e-05	0.000131405
ABCC3	921.059	-0.843837	0.199447	-4.23088	2.3278e-05	0.000131552
SARDH	118.575	-1.04833	0.24779	-4.23071	2.32955e-05	0.000131614
DGLUCY	270.157	-0.826637	0.19543	-4.22984	2.33857e-05	0.000132013
KIT	362.348	-0.718552	0.169955	-4.2279	2.35888e-05	0.000133123
NIP7	691.502	-0.560994	0.132697	-4.22763	2.36169e-05	0.000133245
NUAK2	184.448	-0.887862	0.210039	-4.22712	2.36698e-05	0.000133469
RSL1D1	2191.85	-0.426898	0.100994	-4.22696	2.36873e-05	0.000133518
S100A3	28.9933	-2.24846	0.532081	-4.2258	2.38098e-05	0.000134146
MITF	457.049	-0.95215	0.225392	-4.22442	2.39553e-05	0.000134929
FRMPD4	41.7036	-2.06735	0.489855	-4.22033	2.43942e-05	0.000137211
DEPP1	23.0328	-2.44613	0.579735	-4.21939	2.44965e-05	0.000137716
AKT1S1	1530.68	-0.456744	0.108285	-4.21797	2.46516e-05	0.000138505
PHLDB2	881.392	-0.529867	0.125648	-4.21709	2.47479e-05	0.000139008
SH3BP1	357.798	-0.802788	0.190426	-4.21574	2.48961e-05	0.000139762
TNS1	753.155	-0.763477	0.181266	-4.21192	2.53212e-05	0.000141953
PSG1	20.1833	-3.8299	0.909542	-4.2108	2.54462e-05	0.000142597
ENSG00000282936	74.795	-1.40775	0.334321	-4.21077	2.54503e-05	0.000142597
NMNAT2	36.7781	-2.71952	0.646164	-4.20872	2.56824e-05	0.000143818
ALDH1A2	45.2623	-2.63568	0.627216	-4.20219	2.64342e-05	0.000147743
TMEM140	154.499	-1.1553	0.274928	-4.20219	2.64342e-05	0.000147743
SH2D5	52.5028	-2.28873	0.544952	-4.19988	2.67058e-05	0.000149138
PAX8-AS1	820.44	-0.591101	0.140773	-4.19898	2.68126e-05	0.000149611
CPED1	74.5679	-1.37071	0.326482	-4.19842	2.68779e-05	0.000149934
STRN3	573.883	-0.924562	0.220234	-4.1981	2.69168e-05	0.000150068
ATP2B4	1831.82	-0.521132	0.124215	-4.1954	2.72388e-05	0.000151739
TOMM40	2099.97	-0.542894	0.129478	-4.19295	2.75345e-05	0.000153302
SUMO3	2961.83	-0.412903	0.0985031	-4.19178	2.76773e-05	0.000154012
NPRL3	713.716	-0.653966	0.156073	-4.19013	2.7879e-05	0.000155049
VEGFA	980.068	-0.823879	0.196768	-4.18707	2.82582e-05	0.000157072
COL4A1	18687.9	-0.664388	0.158922	-4.1806	2.90738e-05	0.000161226
AVL9	997.339	-0.557272	0.1333	-4.18058	2.9077e-05	0.000161226
TBX18	439.968	-0.728974	0.174418	-4.17947	2.9219e-05	0.000161861
TFB2M	240.102	-0.827261	0.198034	-4.17736	2.94911e-05	0.000163211
SECTM1	468.223	-1.08024	0.258633	-4.17673	2.95733e-05	0.00016362
ZNF839	168.469	-0.982896	0.235354	-4.17625	2.96348e-05	0.000163916
SH3RF1	920.248	-0.505677	0.121094	-4.1759	2.96809e-05	0.000164126
HCG11	224.969	-1.07916	0.258645	-4.17234	3.01486e-05	0.000166622
TRIM32	596.095	-0.53051	0.127284	-4.16793	3.07379e-05	0.000169694
REC8	173.337	-0.909173	0.218167	-4.16733	3.08189e-05	0.000170048
DROSHA	2207.72	-0.389931	0.0936919	-4.16185	3.15683e-05	0.000173758
PLCL2	393.266	-0.801195	0.192533	-4.16134	3.16385e-05	0.00017405
MAP3K4-AS1	40.672	-2.51294	0.604438	-4.15748	3.21782e-05	0.000176732
PARP9	1642.8	-1.86043	0.447578	-4.15665	3.22949e-05	0.00017729
ENSG00000303859	97.1949	-1.19406	0.287358	-4.15531	3.24852e-05	0.000178225
ZC3HC1	398.217	-0.623303	0.150035	-4.15438	3.2617e-05	0.000178791
CSTPP1	421.507	-0.628489	0.151308	-4.1537	3.27148e-05	0.000179242
TIMM13	448.344	-0.800866	0.192832	-4.15317	3.279e-05	0.000179606
RPS6KC1	1044.27	-0.520278	0.125284	-4.15279	3.28443e-05	0.000179855
TM4SF19	13.9643	-3.79502	0.913867	-4.1527	3.28574e-05	0.000179878
TSEN15	677.829	-0.594133	0.143116	-4.15142	3.30412e-05	0.000180836
EFNB3	96.5592	-1.10291	0.265683	-4.15123	3.30695e-05	0.000180942
FCGRT	508.065	-0.699719	0.168567	-4.15099	3.31045e-05	0.000181084
SHKBP1	1392.13	-0.452504	0.109039	-4.14992	3.32596e-05	0.000181884
RWDD4	540.876	-0.676063	0.162996	-4.14774	3.35774e-05	0.000183572
ENSG00000256664	58.2753	-1.61334	0.389266	-4.14457	3.40453e-05	0.00018598
ENSG00000223829	15.9037	-3.98942	0.962661	-4.14415	3.41072e-05	0.000186268
SSH3	596.905	-0.677104	0.163394	-4.14399	3.41317e-05	0.000186351
RPL27A	6013.09	-0.488435	0.117869	-4.14389	3.41461e-05	0.00018638
DUS4L	40.0632	-1.80992	0.437477	-4.13718	3.51593e-05	0.000191396
PORCN	138.456	-1.209	0.292384	-4.13497	3.54997e-05	0.000193042
MAPK6	1528.34	-0.725255	0.175446	-4.13379	3.56825e-05	0.000193932
CTSZ	2519.07	-0.564295	0.136515	-4.13358	3.57159e-05	0.000194055
SMAD1	341.662	-0.764614	0.185095	-4.13093	3.61301e-05	0.000196049
SLC49A3	47.5615	-1.83765	0.445005	-4.12951	3.63538e-05	0.000197158
ENSG00000271894	52.7362	-1.61836	0.391919	-4.12931	3.6385e-05	0.000197274
GOLGA5	841.839	-0.526997	0.127668	-4.12788	3.66122e-05	0.000198361
PHF5A	654.501	-0.49547	0.120031	-4.12786	3.66147e-05	0.000198361
ABCF2-H2BK1	761.794	-0.53066	0.128565	-4.12757	3.6662e-05	0.000198564
PARM1	452.709	-0.712868	0.172719	-4.12732	3.67009e-05	0.000198722
GSTM4	406.185	-0.624856	0.151422	-4.1266	3.68171e-05	0.000199298
MIOS	365.429	-0.614005	0.148795	-4.12653	3.68284e-05	0.000199305
ETV7	46.4652	-2.14984	0.521098	-4.1256	3.69777e-05	0.00020006
ARPC2	5795.81	-0.382299	0.0926725	-4.12527	3.70295e-05	0.000200287
NUP88	1127.59	-0.568877	0.137959	-4.12351	3.73142e-05	0.000201717
VPS9D1	259.593	-0.929973	0.225558	-4.12299	3.73983e-05	0.000202013
RPL19	9399.5	-0.381275	0.0925258	-4.12074	3.77653e-05	0.000203886
TCEA2	545.359	-0.56395	0.136882	-4.11997	3.7892e-05	0.000204462
EIF3D	3490.48	-0.356442	0.0865189	-4.11981	3.7918e-05	0.000204547
CIMAP1B	16.4188	-3.60202	0.874403	-4.1194	3.79858e-05	0.000204805
LIN7A	224.758	-1.12116	0.272387	-4.11607	3.85395e-05	0.000207679
BTN3A1	457.991	-0.897284	0.218001	-4.11596	3.85569e-05	0.000207718
RAP1GAP2	114.954	-1.31907	0.320548	-4.11506	3.87085e-05	0.000208424
GCNT4	34.8344	-1.90138	0.462173	-4.11401	3.88846e-05	0.000209317
ENSG00000293339	708.863	-0.707074	0.171982	-4.11133	3.9339e-05	0.000211539
METTL5	329.732	-0.672762	0.163663	-4.11066	3.94533e-05	0.000212097
CPSF2	1619.04	-0.48628	0.118308	-4.11027	3.95191e-05	0.000212338
USP21	391.862	-0.67969	0.165375	-4.11	3.95665e-05	0.000212536
ZCRB1	542.587	-0.700374	0.170413	-4.10986	3.95905e-05	0.000212553
ZNF853	116.461	-1.14159	0.2781	-4.10497	4.04371e-05	0.000216697
PALM	660.277	-0.666639	0.162527	-4.10171	4.10107e-05	0.00021921
CLCA2	13.1934	-4.45996	1.08735	-4.10169	4.10142e-05	0.00021921
MKS1	203.674	-1.25396	0.305887	-4.09941	4.14203e-05	0.000221206
SLC4A7	783.038	-0.651555	0.158993	-4.098	4.16729e-05	0.000222497
MRPL43	723.601	-0.528536	0.12901	-4.09686	4.18783e-05	0.000223476
MAPKAPK3	231.347	-0.809434	0.197595	-4.09643	4.19563e-05	0.000223813
B4GALT5	2374.58	-0.409679	0.100019	-4.09601	4.20338e-05	0.000224129
VGLL2	30.7964	-1.89026	0.461698	-4.09414	4.2374e-05	0.000225765
IL11	192.109	-1.08769	0.265712	-4.0935	4.24907e-05	0.000226268
SVIL	449.324	-0.875421	0.214179	-4.08733	4.36369e-05	0.000231703
SLC7A6	1621.39	-0.536346	0.131404	-4.08167	4.47141e-05	0.00023705
MRPS7	918.656	-0.582273	0.142742	-4.07919	4.51924e-05	0.000239336
MRPS18C	300.156	-0.773379	0.189611	-4.07877	4.52751e-05	0.000239711
ABL1	2420.21	-0.447021	0.109651	-4.07675	4.56693e-05	0.000241735
ITPRIPL2	705.261	-0.633503	0.155402	-4.07655	4.57091e-05	0.000241883
ZMAT3	648	-0.49791	0.122145	-4.07639	4.5741e-05	0.000241988
PLEKHA6	35.1965	-1.81849	0.446147	-4.07599	4.58196e-05	0.000242341
SCN8A	890.444	-0.623603	0.153039	-4.07479	4.60555e-05	0.000243462
NPM3	326.575	-0.655677	0.160946	-4.07388	4.62358e-05	0.000244351
UBAP2L	5481.05	-0.331498	0.0814192	-4.0715	4.67114e-05	0.000246643
DTNBP1	182.866	-0.824989	0.20281	-4.06779	4.74603e-05	0.000250301
ANGPTL2	420.643	-0.804869	0.197881	-4.06744	4.75316e-05	0.00025052
SUGCT	48.0415	-1.62483	0.399572	-4.06642	4.77409e-05	0.00025152
COL15A1	425.292	-0.800468	0.196871	-4.06596	4.78352e-05	0.000251951
CCDC28B	46.3869	-1.59279	0.391795	-4.06537	4.79571e-05	0.000252462
ARL8A	483.001	-0.670359	0.164973	-4.06345	4.83524e-05	0.000254411
E2F4	1409.78	-0.442214	0.108831	-4.06329	4.83853e-05	0.000254518
UCK2	1140.34	-0.566971	0.139556	-4.06268	4.85124e-05	0.00025512
LINC00327	18.0786	-2.77859	0.684073	-4.06183	4.86886e-05	0.000255981
ZNF576	184.999	-0.826124	0.203587	-4.05784	4.9528e-05	0.000259855
HRH1	464.731	-0.712794	0.175768	-4.05531	5.00688e-05	0.000262625
MED28	705.838	-0.533644	0.131608	-4.0548	5.01779e-05	0.000263061
LSM5	432.33	-0.782997	0.193122	-4.05442	5.02599e-05	0.000263423
MKX-AS1	32.6978	-2.07345	0.511459	-4.05399	5.03515e-05	0.000263835
FHL1	817.916	-0.629591	0.155311	-4.05374	5.04055e-05	0.00026405
ACTR2	11772.2	-0.404337	0.0997752	-4.05248	5.06771e-05	0.000265267
ZNF395	722.8	-0.710396	0.175322	-4.05195	5.07924e-05	0.000265802
SBDSP1	468.707	-0.695051	0.171582	-4.05084	5.10339e-05	0.000266928
SLC16A3	6102.83	-0.427794	0.105637	-4.04967	5.12899e-05	0.000268092
THOC7	273.924	-0.68436	0.168993	-4.04964	5.12959e-05	0.000268092
TET1	53.7674	-1.71339	0.423212	-4.04853	5.15403e-05	0.000269299
DUSP16	334.631	-0.644356	0.1592	-4.04747	5.17751e-05	0.000270387
PWWP2B	64.2797	-1.34503	0.332663	-4.04321	5.27234e-05	0.000275127
DDO	87.2635	-1.39165	0.34429	-4.04208	5.29789e-05	0.000276389
CEBPG	899.429	-0.472958	0.117055	-4.04046	5.33453e-05	0.000278015
MNT	614.767	-0.67362	0.166854	-4.03717	5.40995e-05	0.000281656
ROM1	39.1103	-1.67799	0.41586	-4.035	5.46032e-05	0.00028406
SLC12A7	736.451	-0.607714	0.150617	-4.03483	5.46429e-05	0.000284194
SLC39A7	3735.93	-0.370904	0.0919924	-4.0319	5.53286e-05	0.000287539
TNIK	300.056	-1.12684	0.279646	-4.02952	5.58907e-05	0.000290386
NOL10	734.066	-0.548119	0.13614	-4.02615	5.6698e-05	0.000294279
ENAH	4435.96	-0.47978	0.119185	-4.02552	5.68486e-05	0.00029498
TNFRSF19	1022.14	-0.619518	0.15392	-4.02494	5.6989e-05	0.000295562
ZNF593	180.192	-0.788227	0.196032	-4.0209	5.79757e-05	0.000300296
PLXDC2	254.541	-0.733754	0.182498	-4.02061	5.8048e-05	0.000300519
PTPRG	506.525	-0.672326	0.167234	-4.02027	5.81314e-05	0.000300872
BTG2	228.741	-1.08841	0.270826	-4.01884	5.84852e-05	0.000302472
PAQR7	381.883	-0.669132	0.166517	-4.01839	5.85963e-05	0.000302969
TLN1	17068.6	-0.491904	0.122437	-4.01761	5.87903e-05	0.000303895
SPATC1L	277.746	-0.839911	0.209069	-4.0174	5.88448e-05	0.000304099
TFPT	224.751	-0.774689	0.192849	-4.01708	5.89226e-05	0.000304424
LOXL2	10459.6	-0.475371	0.118358	-4.01637	5.91026e-05	0.000305275
RYR1	57.826	-1.69365	0.421787	-4.01542	5.93394e-05	0.000306421
ENSG00000289961	8.23628	-6.85268	1.70713	-4.01415	5.96601e-05	0.000307999
GARS1-DT	149.335	-0.912482	0.227372	-4.01317	5.9908e-05	0.000309199
CCNA1	90.3364	-1.22805	0.306105	-4.01186	6.02415e-05	0.000310763
CTTN	6406.05	-0.313364	0.0781153	-4.01155	6.03208e-05	0.000311093
COL9A2	107.844	-1.0612	0.264979	-4.00483	6.20611e-05	0.000319906
ENTPD7	478.982	-0.895164	0.223718	-4.0013	6.29957e-05	0.000324476
LRIG3	214.909	-1.04003	0.260045	-3.9994	6.35039e-05	0.000326985
PLPP7	84.159	-1.20763	0.301955	-3.99936	6.35151e-05	0.000326985
SNHG11	157.086	-0.807635	0.202057	-3.99706	6.41343e-05	0.000330005
PUS1	344.411	-0.615802	0.154128	-3.99539	6.45877e-05	0.00033217
HROB	255.291	-0.697681	0.174643	-3.99489	6.47233e-05	0.000332783
VWCE	39.5738	-2.45309	0.614224	-3.99381	6.50213e-05	0.00033423
ASPSCR1	444.413	-0.579734	0.145295	-3.99006	6.60578e-05	0.000339387
MTMR6	856.277	-0.534378	0.133936	-3.98979	6.61307e-05	0.000339608
ATF6B	1870.04	-0.558076	0.13993	-3.98825	6.6563e-05	0.000341636
TWNK	355.917	-0.793516	0.198995	-3.98762	6.67399e-05	0.000342458
ARHGEF19	358.406	-0.703485	0.17646	-3.98664	6.70142e-05	0.000343778
TLK1	897.398	-0.860521	0.215859	-3.98649	6.70581e-05	0.000343916
HSPE1	1276	-0.438209	0.110015	-3.98318	6.79983e-05	0.000348474
TMEM39A	697.035	-0.568053	0.142652	-3.98208	6.83148e-05	0.000349831
TM4SF1	687.689	-1.80397	0.453245	-3.98012	6.88794e-05	0.000352455
CERS4	55.0402	-1.46882	0.369075	-3.97974	6.89896e-05	0.000352841
ZNF37A	378.869	-0.799108	0.200804	-3.97955	6.90453e-05	0.000352949
NAT10	1140.71	-0.428601	0.107704	-3.97943	6.90803e-05	0.000353038
FAM174A	124.106	-0.957021	0.240509	-3.97915	6.91616e-05	0.000353365
TNFSF13	26.1995	-2.94161	0.739391	-3.97842	6.93758e-05	0.00035437
LIMS1	1727.25	-0.646297	0.162584	-3.97516	7.03325e-05	0.000358986
ST6GALNAC6	803.239	-0.708009	0.178145	-3.97435	7.05728e-05	0.000360122
RRP15	398.348	-1.09121	0.27461	-3.97369	7.07683e-05	0.000361029
LMNB1	3672.28	-0.379082	0.0954807	-3.97025	7.17975e-05	0.000366003
B3GNT9	697.817	-0.486906	0.122656	-3.96969	7.19671e-05	0.000366775
SEPTIN9	9080.44	-0.379466	0.0956245	-3.96829	7.23894e-05	0.000368835
MRPL12	1009.29	-0.457711	0.11541	-3.96594	7.31075e-05	0.00037212
ABCB4	45.5545	-1.69524	0.427721	-3.96342	7.38839e-05	0.000375789
GOLGA3	2675.57	-0.433399	0.109399	-3.96163	7.44395e-05	0.000378236
CRABP2	594.047	-0.908913	0.22948	-3.96076	7.47128e-05	0.000379435
AHRR	1155.95	-0.671946	0.169805	-3.95716	7.5846e-05	0.000384805
C11orf58	2354.22	-0.409428	0.103478	-3.95666	7.60065e-05	0.000385523
[truncated: 1,826 more rows]

## Sheet: M_vs_C_INT_up
	baseMean	log2FoldChange	lfcSE	stat	pvalue	padj
PEG10	38026.5	3.81913	0.117851	32.4065	2.22117e-230	2.30935e-226
EFR3B	1145.14	4.19267	0.146057	28.7057	3.23421e-181	1.34504e-177
SESN3	817.603	3.02408	0.1273	23.7555	9.64113e-125	2.00478e-121
FAM111B	3998.29	2.71076	0.131408	20.6285	1.52218e-94	1.43874e-91
H2BC5	496.622	2.77142	0.136989	20.231	5.228e-91	4.18119e-88
FKBP5	1763.68	1.96629	0.0988152	19.8986	4.18211e-88	2.99872e-85
BAIAP2	3234.37	1.50112	0.0767088	19.5691	2.83633e-85	1.78723e-82
BAIAP3	426.826	3.39194	0.176707	19.1952	4.0586e-82	2.41127e-79
H1-2	1440.76	2.03598	0.106947	19.0373	8.37355e-81	4.70593e-78
GFPT2	2885.04	1.72044	0.0905223	19.0057	1.52982e-80	8.37131e-78
PLS1	629.142	2.61258	0.137784	18.9614	3.55415e-80	1.895e-77
ENDOD1	927.515	1.96429	0.103847	18.9152	8.54477e-80	4.442e-77
NPTXR	1566.24	2.3766	0.125702	18.9066	1.00577e-79	5.10097e-77
H2AC11	484.082	3.55593	0.188721	18.8423	3.401e-79	1.64466e-76
H2BC11	1062.37	2.26305	0.120161	18.8334	4.01808e-79	1.89891e-76
ELAPOR2	457.691	3.17206	0.169768	18.6846	6.60251e-78	3.05095e-75
ASF1B	4441.95	1.89954	0.101769	18.6653	9.49198e-78	4.29079e-75
UNC13B	1842.53	1.72998	0.092863	18.6293	1.85786e-77	8.21963e-75
FAM222A	432.292	3.24094	0.174032	18.6227	2.10401e-77	9.11474e-75
GLCE	1720.05	1.79651	0.0971672	18.4888	2.53949e-76	1.03541e-73
AMIGO3	555.668	3.96154	0.214426	18.4751	3.27687e-76	1.31037e-73
HEXIM1	3545.3	1.81462	0.0989	18.3481	3.42106e-75	1.34222e-72
CLU	5836.11	2.17123	0.118472	18.327	5.04134e-75	1.94129e-72
KIF5C	808.677	2.04657	0.116063	17.6333	1.36692e-69	4.37287e-67
DGCR2	4734.78	1.4723	0.0837575	17.5781	3.62348e-69	1.10804e-66
MAPRE2	2072.23	1.53836	0.0885081	17.381	1.14858e-67	3.31716e-65
NRIP3	664.122	2.09511	0.12237	17.1212	1.03209e-65	2.78717e-63
UBR3	1759.46	1.40328	0.0828741	16.9327	2.5841e-64	6.80173e-62
MYORG	756.974	2.37776	0.142035	16.7407	6.62267e-63	1.62014e-60
DNASE1L2	256.418	3.3861	0.203025	16.6782	1.88818e-62	4.56544e-60
PCYOX1	3940.31	1.3784	0.0827235	16.6627	2.44745e-62	5.84968e-60
NGFR	330.684	3.93696	0.237816	16.5546	1.48234e-61	3.50271e-59
FNBP1	2111.47	1.37271	0.0834329	16.4529	8.00011e-61	1.82807e-58
PAG1	562.192	3.19668	0.194358	16.4474	8.75937e-61	1.97981e-58
DCXR	1546.83	1.66256	0.102932	16.152	1.09923e-58	2.35644e-56
GDE1	2716.54	1.43996	0.0898276	16.0302	7.85901e-58	1.61802e-55
H2BC4	370.714	2.53981	0.158957	15.978	1.8194e-57	3.63774e-55
FAM234A	5541.59	1.46606	0.0922472	15.8927	7.11501e-57	1.39575e-54
EIF4EBP2	5254.43	1.32577	0.0834596	15.8852	8.02356e-57	1.55927e-54
CCNE2	1437.68	1.5705	0.0996373	15.7622	5.6645e-56	1.0708e-53
CNNM4	1189.33	1.85769	0.118044	15.7373	8.39871e-56	1.54551e-53
NEU1	2173.67	1.40997	0.0896449	15.7284	9.66149e-56	1.76229e-53
CYP2U1	887.228	1.79483	0.114402	15.6889	1.80245e-55	3.25914e-53
ACSL1	1390.28	1.3717	0.0876753	15.6452	3.58196e-55	6.42097e-53
EIF4A3	3999.29	1.30634	0.0845129	15.4573	6.73892e-54	1.16774e-51
MRFAP1L2	679.837	1.76135	0.115461	15.2549	1.52749e-52	2.5615e-50
HES6	346.86	3.25564	0.214729	15.1616	6.34873e-52	1.03949e-49
TUBB4B	30313.6	1.33927	0.0895807	14.9504	1.54815e-50	2.43881e-48
RHBDL3	414.681	2.68197	0.180295	14.8755	4.75732e-50	7.43788e-48
ENSG00000286190	769.84	2.18701	0.147798	14.7973	1.52424e-49	2.34778e-47
MAN1A1	1473.1	1.41897	0.0960048	14.7802	1.96564e-49	3.0054e-47
DGAT1	998.825	1.78352	0.121227	14.7123	5.37883e-49	7.9891e-47
ZSWIM6	1175.46	1.58418	0.107796	14.6961	6.83253e-49	1.00763e-46
HOXB-AS3	2471.38	2.67593	0.182949	14.6267	1.89834e-48	2.76043e-46
NHERF1	2555.23	1.40679	0.0962879	14.6103	2.41625e-48	3.48913e-46
DGKQ	1242.61	1.6568	0.113459	14.6026	2.70461e-48	3.8786e-46
TXNDC16	545.278	1.86662	0.128053	14.5769	3.94107e-48	5.57487e-46
NPNT	454.57	2.99074	0.206277	14.4987	1.23526e-47	1.72389e-45
B3GAT3	1549.31	1.22734	0.0849135	14.454	2.36543e-47	3.23597e-45
SYNM	1760.56	1.81546	0.125659	14.4475	2.59859e-47	3.53171e-45
CHCHD7	657.327	2.00339	0.138987	14.4142	4.21164e-47	5.65013e-45
SLC30A3	336.56	2.85537	0.198161	14.4093	4.5196e-47	6.0244e-45
LRRC20	877.155	1.53154	0.106986	14.3154	1.7545e-46	2.30906e-44
PAPSS1	2571.7	1.08841	0.076155	14.292	2.45554e-46	3.19129e-44
SLBP	3653.21	1.28003	0.0895791	14.2894	2.54886e-46	3.29199e-44
TUBB3	10941.1	1.74219	0.123521	14.1045	3.56442e-45	4.33442e-43
SEMA4F	1010.47	1.47138	0.104816	14.0377	9.16144e-45	1.10758e-42
FGFR1	5425.74	1.27726	0.0910753	14.0242	1.10888e-44	1.31761e-42
STIM2	1934.94	1.68841	0.120797	13.9773	2.14583e-44	2.53525e-42
RTN3	5895.64	1.31408	0.0941829	13.9524	3.04051e-44	3.572e-42
LTA4H	2215.67	1.1469	0.0831278	13.7969	2.6619e-43	2.94423e-41
H3C4	155.183	3.71676	0.270203	13.7555	4.72233e-43	5.19556e-41
MAP1LC3B	3560.62	1.11276	0.0811584	13.711	8.72441e-43	9.49818e-41
DHFR	3897.2	1.1444	0.0837741	13.6605	1.74673e-42	1.87224e-40
CARHSP1	3832.57	1.04891	0.076971	13.6273	2.75666e-42	2.90975e-40
LMBR1	1562.62	1.34121	0.0989269	13.5576	7.14133e-42	7.3879e-40
INA	332.949	2.01782	0.14888	13.5533	7.57632e-42	7.76069e-40
MMP17	841.098	2.05331	0.151617	13.5427	8.75397e-42	8.92304e-40
ARHGEF26	586.156	1.68029	0.124811	13.4627	2.5927e-41	2.59195e-39
AIF1L	355.256	2.25058	0.167541	13.433	3.87213e-41	3.85249e-39
H2AC6	1523.87	1.94946	0.145193	13.4267	4.21754e-41	4.17617e-39
SLC25A19	495.817	1.76559	0.132186	13.3569	1.07994e-40	1.06427e-38
FGFR3	1218.97	2.63627	0.197448	13.3517	1.15755e-40	1.13538e-38
ALAD	1400.01	1.1154	0.0835431	13.3512	1.16603e-40	1.13833e-38
HAP1	412.908	2.99348	0.22443	13.3382	1.38834e-40	1.34275e-38
ATP6V0E2	1028.48	1.3902	0.104331	13.3248	1.66035e-40	1.59103e-38
RPS6KA1	1636.58	1.228	0.0922445	13.3125	1.95827e-40	1.85937e-38
NSMF	1960.7	1.13651	0.0859294	13.2261	6.20235e-40	5.68157e-38
PIGH	389.879	1.87047	0.14195	13.1769	1.19187e-39	1.06827e-37
RABIF	808.191	1.32126	0.100293	13.174	1.23797e-39	1.10482e-37
CDC6	3301.92	1.09875	0.0835362	13.153	1.63498e-39	1.44059e-37
ABHD15	739.121	1.46117	0.111204	13.1395	1.95501e-39	1.7153e-37
MCM4	9105.05	0.863144	0.065693	13.1391	1.96654e-39	1.71816e-37
TOR1B	1870.93	1.16183	0.0885399	13.1221	2.45966e-39	2.13109e-37
AKR7A2	2193.6	1.29126	0.0984899	13.1106	2.86257e-39	2.46989e-37
LZTS3	481.227	1.71903	0.131188	13.1036	3.14143e-39	2.67717e-37
MAP6D1	477.455	1.96231	0.149952	13.0862	3.94728e-39	3.35019e-37
TMEM50B	821.516	1.581	0.121271	13.0369	7.54744e-39	6.30287e-37
XPR1	1556.23	1.2032	0.0924005	13.0216	9.2225e-39	7.61003e-37
ENSG00000290792	272.194	2.23517	0.172067	12.9902	1.39152e-38	1.13919e-36
DHRS2	294.172	2.40452	0.185162	12.986	1.46912e-38	1.19799e-36
PLCE1	732.752	1.56568	0.121096	12.9292	3.07821e-38	2.47137e-36
NIBAN1	3728.67	1.04654	0.0809829	12.923	3.33881e-38	2.67028e-36
SOD2	3727.78	1.37953	0.106816	12.9149	3.70759e-38	2.94258e-36
SH3GL2	437.312	2.81708	0.218272	12.9063	4.14871e-38	3.26774e-36
ATP1B3	4667.46	1.10424	0.0855989	12.9002	4.49016e-38	3.52334e-36
SKP1	5198.1	1.06196	0.0824204	12.8847	5.48918e-38	4.29105e-36
PDXP	775.738	1.37399	0.106695	12.8778	6.00606e-38	4.67752e-36
BRD2	10577.7	1.37937	0.107175	12.8703	6.6182e-38	5.13503e-36
MMP15	265.886	2.58172	0.200646	12.867	6.90001e-38	5.33379e-36
TOR1AIP2	2168.92	1.00612	0.0782041	12.8653	7.05345e-38	5.4322e-36
SIK2	1345.62	1.34151	0.104525	12.8343	1.05359e-37	8.05458e-36
GDF11	1739.52	1.551	0.120915	12.8272	1.15508e-37	8.76597e-36
SLC6A8	3917.35	1.96934	0.15356	12.8246	1.19425e-37	9.03028e-36
SLC44A1	1963.87	1.43143	0.111741	12.8103	1.43653e-37	1.08229e-35
H4C8	498.717	2.34177	0.183061	12.7923	1.81051e-37	1.35912e-35
PRKAR2B	681.55	1.73078	0.135756	12.7492	3.15015e-37	2.35627e-35
OGA	4527.67	0.947601	0.0744562	12.727	4.18805e-37	3.09916e-35
KLHL21	2244.01	1.16441	0.0915708	12.716	4.82211e-37	3.55571e-35
NEAT1	13177.1	1.25696	0.0991748	12.6742	8.2234e-37	5.97893e-35
H2BC12	4608.34	1.58234	0.124879	12.671	8.55877e-37	6.20108e-35
FOCAD	1925.12	1.19414	0.094497	12.6369	1.32242e-36	9.51504e-35
RIMS4	164.405	3.31789	0.26305	12.6132	1.78697e-36	1.27691e-34
CIRBP	3581.33	0.888827	0.0705968	12.5902	2.39088e-36	1.69102e-34
HSPA4L	974.652	1.48455	0.118306	12.5484	4.05774e-36	2.83143e-34
REEP1	198.53	2.95935	0.23634	12.5216	5.68956e-36	3.94362e-34
TCF19	3774.56	1.05926	0.0847645	12.4965	7.80514e-36	5.39203e-34
H2AX	5325.21	1.42385	0.11401	12.4888	8.59336e-36	5.9169e-34
CTSV	270.623	2.43388	0.195972	12.4195	2.04735e-35	1.39582e-33
MCM6	4900.67	0.840762	0.0677839	12.4036	2.49956e-35	1.68753e-33
CERS6	2060.34	0.963699	0.0777507	12.3947	2.79073e-35	1.87801e-33
RELL1	474.351	1.62622	0.131253	12.39	2.96192e-35	1.98678e-33
PDE6D	594.508	1.57828	0.127495	12.3791	3.38969e-35	2.25914e-33
GET4	1295.78	1.12899	0.0915088	12.3375	5.68602e-35	3.75349e-33
SLC12A2	1377.69	1.3881	0.112826	12.303	8.72815e-35	5.70733e-33
OSBPL6	693.981	1.55132	0.126101	12.3022	8.81392e-35	5.74535e-33
CDH24	2147.75	1.18876	0.0966851	12.2952	9.6097e-35	6.24451e-33
BMAL2	657.981	1.51974	0.123677	12.288	1.0513e-34	6.768e-33
ABHD3	518.174	1.65041	0.134604	12.2612	1.46263e-34	9.38701e-33
BCL2L11	550.725	2.24286	0.183206	12.2423	1.84748e-34	1.18204e-32
FBXO31	1287.47	1.1544	0.0944749	12.2191	2.45831e-34	1.56324e-32
SNX29	1036.97	1.42538	0.116892	12.194	3.34742e-34	2.12214e-32
FARP2	2231.17	1.17758	0.0967138	12.176	4.17458e-34	2.63049e-32
CPD	3993.33	1.31079	0.107836	12.1554	5.36743e-34	3.35166e-32
CREG1	808.349	1.53909	0.126699	12.1477	5.90285e-34	3.67497e-32
ATP1B2	150.159	3.97986	0.327808	12.1408	6.41955e-34	3.97286e-32
H3C10	145.147	3.47314	0.287441	12.083	1.2992e-33	7.89927e-32
SORBS1	132.633	3.64402	0.302972	12.0276	2.54563e-33	1.52547e-31
CALM1	8325.94	1.14413	0.0953407	12.0004	3.53531e-33	2.10038e-31
GLRB	448.081	2.1172	0.176979	11.963	5.55312e-33	3.28044e-31
LAGE3	550.156	2.19146	0.183269	11.9577	5.92004e-33	3.48729e-31
SLC22A17	868.097	2.01437	0.168566	11.95	6.49249e-33	3.81369e-31
H2BC21	733.181	1.75755	0.147261	11.9349	7.78675e-33	4.53551e-31
RHPN2	691.54	1.48689	0.124763	11.9176	9.57788e-33	5.50172e-31
PYGB	2911.3	0.975779	0.0818827	11.9168	9.67774e-33	5.54377e-31
GLCCI1	421.09	2.07473	0.174618	11.8816	1.47546e-32	8.4057e-31
PAQR4	1758.8	1.0549	0.0889718	11.8565	1.99038e-32	1.13082e-30
NRGN	576.126	1.86013	0.156966	11.8505	2.13786e-32	1.2113e-30
CLSPN	3023.4	1.1645	0.0982953	11.8469	2.23257e-32	1.26152e-30
MKNK2	2614.64	1.19299	0.100802	11.835	2.57292e-32	1.4499e-30
ABCA5	554.971	1.65305	0.139871	11.8183	3.13814e-32	1.76364e-30
NOA1	718.012	1.23025	0.104208	11.8057	3.64889e-32	2.03787e-30
ZYG11B	1561.76	1.05719	0.0895508	11.8055	3.6555e-32	2.03787e-30
ASMTL	770.626	1.42529	0.120867	11.7923	4.27905e-32	2.37276e-30
TANGO2	1029.81	1.28964	0.10985	11.74	7.9454e-32	4.3478e-30
FAM171B	1016.92	1.11801	0.0954546	11.7125	1.09956e-31	5.95424e-30
CHRNA5	315.84	1.86349	0.159432	11.6883	1.46292e-31	7.76018e-30
TRNP1	405.562	1.7751	0.152948	11.6059	3.84624e-31	2.00952e-29
PELI1	347.077	1.66445	0.143509	11.5983	4.20511e-31	2.1915e-29
PITPNM1	1962.79	1.04098	0.0897663	11.5966	4.28742e-31	2.22882e-29
PGP	929.425	1.14941	0.099243	11.5818	5.09778e-31	2.64347e-29
H3-3A	6626.78	1.09515	0.0945999	11.5766	5.41202e-31	2.79944e-29
GCHFR	248.929	2.02892	0.175466	11.563	6.34322e-31	3.26487e-29
GSKIP	545.324	1.31497	0.113744	11.5608	6.50952e-31	3.3422e-29
BRI3BP	1384.16	1.3979	0.120946	11.5581	6.71918e-31	3.44134e-29
FAM107B	823.79	1.58164	0.137171	11.5304	9.26784e-31	4.70038e-29
ANOS1	309.927	1.75284	0.152062	11.5271	9.62827e-31	4.85947e-29
POLG	3330.35	1.04323	0.0905397	11.5223	1.01822e-30	5.12662e-29
SDCBP	3721.5	1.11992	0.0975326	11.4825	1.61584e-30	8.09635e-29
ENSG00000282988	139.692	2.76508	0.243131	11.3728	5.7113e-30	2.80096e-28
PCNA	4269.25	0.971047	0.0854402	11.3652	6.22974e-30	3.04803e-28
LRWD1	1382.72	1.15022	0.101282	11.3566	6.87849e-30	3.35754e-28
TACC1	4044.43	0.991755	0.0875271	11.3308	9.23253e-30	4.46468e-28
CNNM3	1228.38	1.62554	0.1435	11.3278	9.559e-30	4.61183e-28
H1-10	1978.99	1.37207	0.121287	11.3126	1.1363e-29	5.4695e-28
ARRDC1	996.606	1.64799	0.145727	11.3087	1.18803e-29	5.69214e-28
OCEL1	397.277	1.91987	0.169968	11.2954	1.38235e-29	6.59278e-28
CHAF1B	1809.62	1.0601	0.0941266	11.2624	2.0111e-29	9.5695e-28
FBXO21	2215.13	1.08967	0.0967596	11.2616	2.03105e-29	9.64238e-28
PAIP2B	155.07	2.50406	0.222559	11.2512	2.28479e-29	1.07977e-27
ABCA3	1846.2	1.9023	0.169747	11.2067	3.78194e-29	1.77121e-27
SLC25A1	2754.44	1.08204	0.0968701	11.17	5.7169e-29	2.65351e-27
GPX4	4129.78	0.942689	0.0844805	11.1587	6.49654e-29	2.99532e-27
WNT9A	218.101	2.59794	0.233385	11.1315	8.80999e-29	4.01743e-27
HOXA9	1095.49	1.17441	0.105598	11.1215	9.85956e-29	4.45695e-27
UNG	2476.34	0.981158	0.088387	11.1007	1.24461e-28	5.56569e-27
ABCD3	2121.47	0.956396	0.0861828	11.0973	1.29293e-28	5.76102e-27
NANOS1	259.298	2.94867	0.265712	11.0972	1.29383e-28	5.76102e-27
EFNB2	1693.36	1.30103	0.117273	11.094	1.34176e-28	5.94896e-27
KIFC2	583.132	1.65199	0.149069	11.082	1.53385e-28	6.77172e-27
SLC23A2	899.519	1.26818	0.11444	11.0816	1.54067e-28	6.78745e-27
STOX1	155.35	2.5662	0.231594	11.0806	1.55901e-28	6.85373e-27
ABCA7	638.805	1.91787	0.173219	11.072	1.71616e-28	7.49702e-27
C1QL1	309.813	2.53698	0.22984	11.0381	2.50396e-28	1.087e-26
PITHD1	1310.37	1.13142	0.102506	11.0376	2.51701e-28	1.09039e-26
SMPD1	2136.25	1.0952	0.0992854	11.0308	2.71441e-28	1.17346e-26
TBC1D16	3592.33	1.27831	0.11589	11.0304	2.72749e-28	1.17667e-26
SIRT2	1215.66	1.15738	0.104937	11.0293	2.76091e-28	1.18862e-26
KDM1B	1054.41	1.49034	0.13528	11.0168	3.17241e-28	1.35735e-26
AFDN	1527.41	1.35887	0.123711	10.9843	4.54787e-28	1.93788e-26
MXD4	1942.03	1.05253	0.09583	10.9833	4.5986e-28	1.95549e-26
DAG1	6272.02	1.02727	0.0936327	10.9713	5.25038e-28	2.21903e-26
PNMA1	2348.78	1.03698	0.0946259	10.9587	6.03628e-28	2.54601e-26
ELOVL4	374.806	1.67404	0.152933	10.9462	6.92669e-28	2.90977e-26
PPM1L	298.194	2.60463	0.238186	10.9353	7.81742e-28	3.27733e-26
ENSG00000290689	1311.47	1.43084	0.13098	10.9241	8.84388e-28	3.69277e-26
FLNC	19134	1.35071	0.1239	10.9016	1.1324e-27	4.69068e-26
SDHA	7150.03	0.826233	0.0757936	10.9011	1.13898e-27	4.70852e-26
TRIM36	318.05	1.94226	0.178578	10.8762	1.49601e-27	6.16e-26
APMAP	2453.38	0.918647	0.0845036	10.8711	1.58276e-27	6.50434e-26
TTLL12	2133.41	1.25071	0.115183	10.8584	1.8187e-27	7.45918e-26
NASP	6252.8	0.793631	0.0731171	10.8542	1.90374e-27	7.79257e-26
STUB1	2481.4	0.875613	0.0807402	10.8448	2.11038e-27	8.60457e-26
ATAD2	5002.69	0.948313	0.0875144	10.8361	2.32233e-27	9.39506e-26
STK38L	630.128	1.64075	0.15152	10.8286	2.51933e-27	1.01722e-25
CLTCL1	866.427	1.51882	0.14074	10.7916	3.77116e-27	1.51678e-25
OGDH	7754	1.04464	0.096891	10.7816	4.20662e-27	1.68236e-25
SLAIN1	202.765	2.46235	0.228386	10.7816	4.20712e-27	1.68236e-25
CLGN	1169.19	1.41971	0.132099	10.7473	6.10357e-27	2.42672e-25
RAB11FIP3	2188.09	1.08918	0.101349	10.7469	6.1292e-27	2.43226e-25
NDUFA6-DT	151.766	2.37597	0.221968	10.7041	9.73342e-27	3.81162e-25
WDR47	819.867	1.35245	0.126466	10.6942	1.08357e-26	4.23528e-25
DACT3	184.242	2.52075	0.235894	10.6859	1.18464e-26	4.61301e-25
TPPP	95.4739	3.99996	0.374605	10.6778	1.29281e-26	5.02481e-25
IDI1	2493.37	1.13875	0.106776	10.6648	1.487e-26	5.74736e-25
CEND1	199.646	2.09945	0.197018	10.6562	1.63193e-26	6.29579e-25
RNASEH2C	1083.7	1.70558	0.160096	10.6535	1.68014e-26	6.46979e-25
CDCA7L	1746.72	1.0435	0.0979993	10.648	1.78123e-26	6.83374e-25
TJP2	2405.63	0.820705	0.0770866	10.6465	1.80982e-26	6.93065e-25
MAP2K3	2188.75	0.990148	0.093009	10.6457	1.8258e-26	6.97899e-25
INTS7	1870.47	0.959653	0.0901935	10.6399	1.94265e-26	7.38491e-25
LGMN	2543.96	1.34393	0.126349	10.6367	2.01217e-26	7.63522e-25
GMCL1	686.347	1.24397	0.11725	10.6095	2.69073e-26	1.01177e-24
PNPLA2	3080.56	1.16208	0.109682	10.595	3.14389e-26	1.17368e-24
TIAM1	315.953	2.29873	0.217025	10.592	3.24568e-26	1.20951e-24
AAMDC	319.281	1.64381	0.155228	10.5897	3.32763e-26	1.23783e-24
TEX15	237.756	2.24503	0.212831	10.5484	5.16665e-26	1.91166e-24
TAX1BP3	6059.72	0.918772	0.087137	10.544	5.41453e-26	1.99982e-24
ESYT3	234.61	2.06929	0.196618	10.5244	6.66532e-26	2.44874e-24
SGSM3	1609.03	0.949856	0.0902958	10.5194	7.03337e-26	2.5794e-24
GNB5	1092	1.13432	0.108006	10.5024	8.42246e-26	3.08339e-24
AP1G2	1141.43	1.07606	0.102749	10.4728	1.15219e-25	4.1959e-24
CTC1	469.154	1.315	0.125605	10.4693	1.19483e-25	4.34357e-24
SLC9A3-AS1	859.458	1.95372	0.186693	10.4649	1.25214e-25	4.53605e-24
IDH3A	1992.86	0.972515	0.0929993	10.4572	1.3578e-25	4.91028e-24
SNRNP25	1223.32	1.23123	0.117744	10.4568	1.36313e-25	4.921e-24
RALGAPA2	248.451	2.06237	0.197417	10.4468	1.51605e-25	5.46357e-24
CLCC1	1468.79	0.880578	0.0843183	10.4435	1.56919e-25	5.64092e-24
NXF1	2664.07	1.19703	0.11462	10.4434	1.57069e-25	5.64092e-24
POLR2H	1671.99	0.867604	0.0831154	10.4385	1.65339e-25	5.92771e-24
DPY19L1	2366.3	0.92739	0.089009	10.4191	2.02964e-25	7.2641e-24
AQP3	214.729	2.18616	0.209858	10.4173	2.06691e-25	7.38478e-24
INPP5K	941.054	1.20079	0.115354	10.4096	2.24088e-25	7.9789e-24
TBC1D8	786.343	2.14476	0.207563	10.333	4.99543e-25	1.76059e-23
AHCYL2	562.69	1.30165	0.126071	10.3247	5.44734e-25	1.91662e-23
SNX30	860.879	1.00928	0.0977724	10.3227	5.56332e-25	1.95412e-23
TMEM170B	300.823	1.68991	0.163835	10.3147	6.04412e-25	2.11585e-23
HAUS3	846.89	1.19023	0.115599	10.2962	7.33216e-25	2.55385e-23
SPTAN1	26293.1	1.33311	0.129564	10.2892	7.88381e-25	2.7414e-23
ACO1	2414.36	1.47746	0.14361	10.288	7.98116e-25	2.77062e-23
DTNB	277.612	1.68563	0.164096	10.2722	9.40373e-25	3.2536e-23
RFESD	75.3348	3.36506	0.327735	10.2676	9.86286e-25	3.40678e-23
FYN	1299.78	1.05286	0.102644	10.2574	1.09584e-24	3.76643e-23
SERTAD1	839.679	1.03997	0.101494	10.2466	1.2252e-24	4.19716e-23
H2AJ	780.896	1.48173	0.144775	10.2347	1.38605e-24	4.74039e-23
NAXE	1239.04	0.939046	0.0918052	10.2287	1.47518e-24	5.02867e-23
ENSG00000290948	750.123	1.44211	0.140998	10.2279	1.48734e-24	5.06184e-23
OAT	3260.26	1.02304	0.100084	10.2218	1.58291e-24	5.37829e-23
UXS1	1804.28	0.95581	0.0935284	10.2195	1.62243e-24	5.50355e-23
PARP1	9177.07	0.698281	0.0683705	10.2132	1.73071e-24	5.85177e-23
CHKA	452.752	1.42665	0.139777	10.2067	1.85129e-24	6.23917e-23
SLC40A1	205.089	1.94811	0.191097	10.1944	2.10138e-24	7.07055e-23
CTNNAL1	3287.46	0.920437	0.0903925	10.1827	2.3695e-24	7.95984e-23
SBNO1	2115.86	0.776738	0.0762921	10.1811	2.40793e-24	8.07407e-23
ODC1	7134.02	1.14998	0.112954	10.181	2.41127e-24	8.07407e-23
GJA3	316.448	1.50955	0.148453	10.1685	2.74e-24	9.16007e-23
MARCKSL1	5673.52	1.10231	0.108421	10.167	2.78468e-24	9.29447e-23
RNF227	280.266	1.83756	0.181049	10.1495	3.33075e-24	1.10815e-22
SLC16A10	55.9513	4.6582	0.459244	10.1432	3.55326e-24	1.18029e-22
FOXRED2	2495.1	0.919554	0.0908343	10.1234	4.34956e-24	1.4402e-22
HABP4	692.615	1.34104	0.132498	10.1212	4.44825e-24	1.47054e-22
C1orf226	140.081	2.65597	0.262752	10.1083	5.07554e-24	1.66206e-22
SARAF	2658.49	0.956107	0.0946194	10.1048	5.26228e-24	1.7205e-22
SLC16A1	3545.23	1.1301	0.111948	10.0949	5.8198e-24	1.89979e-22
JUND	2358.03	1.46717	0.145362	10.0932	5.92007e-24	1.9295e-22
ARRB2	702.059	1.17343	0.116343	10.086	6.37308e-24	2.07389e-22
RIPK1	2407.75	0.904009	0.089695	10.0787	6.86308e-24	2.22638e-22
TOMM34	2665.16	0.778765	0.0772877	10.0762	7.04051e-24	2.28038e-22
ACAP3	2209.44	1.04535	0.103811	10.0698	7.51345e-24	2.42224e-22
IER5	1346.12	1.07253	0.106519	10.0689	7.58125e-24	2.44032e-22
PDPK1	2729.55	0.877926	0.0872473	10.0625	8.09129e-24	2.60047e-22
MKNK1	809.801	1.30638	0.129967	10.0516	9.03436e-24	2.89462e-22
MAN1C1	216.71	2.64865	0.26388	10.0373	1.04468e-23	3.34203e-22
MLLT3	314.48	1.72381	0.171994	10.0225	1.21368e-23	3.85301e-22
BAG4	746.396	1.11518	0.111325	10.0173	1.28001e-23	4.05739e-22
CAPN5	2085.12	1.1416	0.11398	10.0158	1.29916e-23	4.11182e-22
GIT1	2357.98	1.10319	0.110553	9.97889	1.88562e-23	5.95889e-22
GPRIN1	1048.55	1.10802	0.111274	9.95765	2.33509e-23	7.35985e-22
BBLN	803.02	1.42281	0.143022	9.94817	2.56854e-23	8.0802e-22
NBL1	1309.43	0.997675	0.100305	9.94641	2.61455e-23	8.21253e-22
SZRD1	10409.7	0.736248	0.0741116	9.93431	2.95225e-23	9.24536e-22
PNPLA8	1228.05	1.15177	0.115961	9.93246	3.00744e-23	9.3899e-22
TEX2	1848.87	0.930266	0.0936957	9.92858	3.12679e-23	9.73332e-22
CENPU	1482.79	0.984929	0.0992732	9.9214	3.36018e-23	1.04442e-21
ARSK	275.88	1.57361	0.158658	9.91822	3.46875e-23	1.07613e-21
SORT1	3339.02	1.05169	0.106038	9.91811	3.47256e-23	1.07613e-21
MFSD11	846.978	1.06819	0.107791	9.90985	3.77222e-23	1.16726e-21
CCDC85B	959.454	1.55149	0.156925	9.88683	4.74812e-23	1.46054e-21
ARMH4	305.459	1.88654	0.191185	9.86759	5.75312e-23	1.76446e-21
MAP3K3	2387.09	0.84432	0.0855882	9.86492	5.90836e-23	1.80674e-21
RNF103	630.467	1.28621	0.13052	9.85448	6.5555e-23	2.00169e-21
ISYNA1	3311.77	1.27562	0.129583	9.84399	7.27697e-23	2.21873e-21
H2AC25	260.99	2.04233	0.207518	9.84169	7.44496e-23	2.26331e-21
MIDN	2780.13	1.24633	0.126747	9.83321	8.09984e-23	2.45164e-21
ADGRA3	1357.94	1.03107	0.104868	9.83206	8.1928e-23	2.47618e-21
OSBPL8	2425.86	0.802319	0.0816137	9.83069	8.30466e-23	2.50634e-21
FIGNL1	1148.6	1.0566	0.107823	9.79931	1.1336e-22	3.41626e-21
ADI1	2866.7	0.773839	0.0789926	9.79636	1.1672e-22	3.50734e-21
SH3GLB2	2477.91	1.25014	0.127852	9.77799	1.39963e-22	4.18763e-21
DYNLL2	2763.65	0.801565	0.0820298	9.77163	1.4904e-22	4.45277e-21
PPAT	1026.38	1.00093	0.10254	9.76137	1.64907e-22	4.91271e-21
INPP5F	1461.58	0.915395	0.0937935	9.75969	1.67671e-22	4.98792e-21
FN3KRP	2031.48	0.9472	0.097095	9.75539	1.74925e-22	5.19626e-21
DOP1B	1031.17	1.36843	0.140339	9.75092	1.82799e-22	5.42243e-21
KLHL7	915.129	1.15872	0.118891	9.74611	1.91672e-22	5.67752e-21
IMMT	3406.04	0.685909	0.0704685	9.73356	2.1687e-22	6.40568e-21
POLR2L	2784.79	0.908283	0.0933446	9.73042	2.23658e-22	6.59681e-21
DNM3	98.0846	3.01018	0.309499	9.72597	2.33665e-22	6.87246e-21
TPRN	524.174	1.52388	0.15729	9.68835	3.37934e-22	9.88325e-21
ECE1	11946.2	0.780353	0.0805758	9.68471	3.50194e-22	1.02274e-20
CCNE1	689.914	1.2829	0.132501	9.68216	3.5905e-22	1.04714e-20
STRIP2	743.123	1.01608	0.105007	9.67636	3.80013e-22	1.10672e-20
GMNN	1080.83	0.904489	0.0935965	9.6637	4.30039e-22	1.25066e-20
GALNT13	607.882	1.11437	0.115441	9.65319	4.76504e-22	1.38386e-20
PDK3	291.81	1.69851	0.17614	9.64296	5.26464e-22	1.52469e-20
H3C8	68.6047	3.87854	0.402356	9.63956	5.44202e-22	1.57387e-20
QSOX1	9476.24	0.774621	0.0803924	9.6355	5.66158e-22	1.6351e-20
OSTF1	448.465	1.22143	0.126817	9.63141	5.89174e-22	1.69685e-20
IQCN	148.155	2.63192	0.273351	9.62838	6.06776e-22	1.74513e-20
INPP4A	1095.57	1.3493	0.140162	9.62675	6.16462e-22	1.77054e-20
DNAJC6	345.034	1.85821	0.193122	9.62197	6.45843e-22	1.85237e-20
DUSP14	2104.3	0.872765	0.0908182	9.61003	7.25298e-22	2.07453e-20
PRMT2	2396.01	0.782181	0.0814026	9.6088	7.33973e-22	2.09358e-20
PLAGL1	594.53	1.35115	0.140701	9.60302	7.76386e-22	2.21153e-20
CEP78	1545.37	1.00941	0.10512	9.60249	7.80354e-22	2.21979e-20
RSPH3	568.461	1.13032	0.117735	9.60058	7.94991e-22	2.25834e-20
ADIPOR2	3091.02	0.700771	0.0730576	9.59203	8.63691e-22	2.45015e-20
SLC41A2	344.09	1.79878	0.187688	9.58386	9.34878e-22	2.64848e-20
SERPINI1	445.585	1.95523	0.204123	9.57865	9.83225e-22	2.77411e-20
MCRIP1	1264.3	1.10834	0.115849	9.5671	1.09944e-21	3.08944e-20
RRM2	14076.6	1.48287	0.155094	9.56109	1.16526e-21	3.26997e-20
HCFC1R1	701.923	1.31031	0.137081	9.55864	1.19319e-21	3.34381e-20
APLP2	26314.1	0.723207	0.0757066	9.55276	1.26285e-21	3.5248e-20
MICALL2	1460.86	0.922436	0.0965931	9.54971	1.30056e-21	3.62034e-20
IZUMO4	132.212	2.50227	0.262039	9.5492	1.30704e-21	3.63349e-20
SEMA6C	335.163	2.09369	0.219321	9.54626	1.34467e-21	3.73311e-20
H4C14	945.43	3.51208	0.36794	9.54523	1.35801e-21	3.76513e-20
MAPK1	5064.47	0.691172	0.0724226	9.54361	1.37951e-21	3.81457e-20
SMC5	1786.88	1.00271	0.105073	9.54298	1.38783e-21	3.83249e-20
CGNL1	122.653	2.3582	0.247367	9.53319	1.52529e-21	4.1898e-20
AK3	1254.91	1.31968	0.138454	9.53158	1.54902e-21	4.24939e-20
LDLRAP1	1196.48	0.878792	0.0923857	9.5122	1.86668e-21	5.11408e-20
KHDRBS3	111.794	2.48542	0.261579	9.50157	2.06742e-21	5.64913e-20
VWA5B2	86.8743	4.25119	0.447777	9.49399	2.22348e-21	6.06758e-20
ENSG00000290791	454.095	2.39004	0.251924	9.48718	2.37367e-21	6.46048e-20
MAN2A1	2729.82	0.716929	0.0755694	9.48704	2.37696e-21	6.46099e-20
RGS10	569.347	1.41462	0.149221	9.48007	2.54108e-21	6.89807e-20
MALAT1	3678.65	0.898462	0.0947896	9.47848	2.58003e-21	6.99468e-20
NDST2	1061	1.4066	0.148483	9.47316	2.71508e-21	7.35121e-20
TSPAN12	164.646	1.95663	0.206811	9.46096	3.05141e-21	8.2511e-20
HS6ST3	69.7594	3.48459	0.368462	9.45713	3.16522e-21	8.54775e-20
ALDH3A2	2115.31	1.13388	0.119965	9.45178	3.33127e-21	8.97284e-20
H2BC8	90.5606	2.99217	0.316968	9.43997	3.72875e-21	1.00305e-19
RAB3IP	456.736	1.56831	0.166303	9.43045	4.08325e-21	1.09416e-19
ISOC1	469.786	1.32106	0.140087	9.43029	4.08939e-21	1.0944e-19
ZFP36	829.097	1.17712	0.124927	9.42246	4.40644e-21	1.17622e-19
SIPA1	2032.15	1.1727	0.124531	9.41691	4.64558e-21	1.23847e-19
ZCCHC12	94.8314	3.05115	0.324281	9.40898	5.00959e-21	1.33379e-19
LRPAP1	3914.56	1.03069	0.109556	9.40788	5.06267e-21	1.3462e-19
PLEKHH3	782.249	1.13575	0.120749	9.40587	5.15995e-21	1.3703e-19
TEX30	561.471	1.07229	0.114004	9.40574	5.16647e-21	1.3703e-19
FRMD5	166.594	2.47469	0.263444	9.39362	5.79731e-21	1.5337e-19
POLR2A	13233.6	1.02469	0.109108	9.3916	5.90971e-21	1.56146e-19
ZER1	1949.35	0.987813	0.105953	9.32311	1.12976e-20	2.9662e-19
CASTOR2	719.898	1.1758	0.126171	9.31907	1.17361e-20	3.07356e-19
NPAT	935.104	0.950591	0.102016	9.31803	1.18521e-20	3.10004e-19
SOD1	4291.79	0.769568	0.0826005	9.31675	1.1996e-20	3.13373e-19
E2F1	2607.82	0.791429	0.0849941	9.31157	1.25957e-20	3.28626e-19
PRKACA	4581.53	0.700832	0.0752846	9.30911	1.28913e-20	3.35496e-19
HSP90AA1	39173.1	0.722572	0.077682	9.30166	1.3827e-20	3.58994e-19
HNRNPUL2	4834.62	0.827112	0.088921	9.30165	1.38287e-20	3.58994e-19
ZNF445	1346.68	0.969446	0.104259	9.29844	1.42518e-20	3.69516e-19
TK1	5964.78	0.79217	0.0852975	9.28715	1.5848e-20	4.0937e-19
PRDX1	13684.1	1.53585	0.165506	9.27972	1.69919e-20	4.38374e-19
KIAA0513	691.751	1.32665	0.143089	9.27157	1.83429e-20	4.72643e-19
PINK1	2269.57	0.893676	0.0963931	9.27116	1.84134e-20	4.73872e-19
SPECC1L	3645.33	0.751435	0.08119	9.25526	2.13708e-20	5.47947e-19
KCTD12	2605.73	0.971098	0.105003	9.24833	2.28037e-20	5.83967e-19
THOC6	769.094	1.01947	0.110316	9.24138	2.43349e-20	6.22411e-19
ENSG00000264207	86.4908	2.72592	0.295046	9.23895	2.48924e-20	6.35108e-19
ING1	576.942	1.20554	0.130709	9.2231	2.88637e-20	7.32834e-19
JAK1	5316.52	0.657195	0.0713795	9.20706	3.35185e-20	8.47911e-19
CYBRD1	2615.72	0.937483	0.101885	9.20134	3.53521e-20	8.9321e-19
SLFN13	2124.05	1.14081	0.124432	9.16813	4.81301e-20	1.2058e-18
ERN1	374.418	1.4185	0.154879	9.15877	5.24931e-20	1.31037e-18
MRNIP	654.779	1.67376	0.183081	9.14222	6.11832e-20	1.52e-18
ENSG00000291210	354.392	1.50586	0.164774	9.13895	6.30595e-20	1.56475e-18
GCAT	565.596	1.24328	0.136046	9.13864	6.32454e-20	1.56749e-18
L2HGDH	601.995	1.10784	0.121304	9.1327	6.6809e-20	1.65187e-18
ZKSCAN2	437.614	1.20543	0.132121	9.1237	7.26008e-20	1.79295e-18
DECR2	747.568	1.11435	0.122231	9.11678	7.73897e-20	1.90669e-18
PEPD	2027.87	0.813328	0.0893479	9.10293	8.79257e-20	2.16114e-18
TESK2	167.978	2.01698	0.222085	9.08203	1.06567e-19	2.60702e-18
COQ8A	444.629	1.30672	0.143948	9.07773	1.10868e-19	2.70268e-18
STRADA	847.458	1.02187	0.112787	9.06014	1.30281e-19	3.16111e-18
DNAJC21	2007.62	0.689657	0.0761511	9.05644	1.34781e-19	3.26648e-18
NEK9	3391.32	1.11223	0.123097	9.0354	1.63405e-19	3.94639e-18
PNP	1091.47	1.03529	0.114679	9.02771	1.75302e-19	4.22881e-18
GINS4	827.64	1.40141	0.155564	9.00856	2.08773e-19	5.01296e-18
BMP8B	80.348	2.93956	0.326643	8.99931	2.27135e-19	5.44129e-18
TMEM38B	485.795	1.6353	0.181743	8.99791	2.30055e-19	5.5049e-18
PIK3R3	654.789	1.22055	0.135763	8.99027	2.46618e-19	5.88094e-18
GPR155	158.824	2.49783	0.278562	8.9669	3.04973e-19	7.22279e-18
PKIA	224.171	2.11339	0.235807	8.96238	3.17758e-19	7.50848e-18
FAM8A1	870.772	1.14707	0.128086	8.95551	3.38172e-19	7.97273e-18
CORO1A	274.249	1.58756	0.17729	8.95458	3.41036e-19	8.03115e-18
ATP1A3	115.441	2.46197	0.275204	8.94597	3.68691e-19	8.66279e-18
LSS	4768.61	0.893364	0.0999818	8.93526	4.06208e-19	9.52277e-18
LLGL2	302.091	1.81469	0.203119	8.93413	4.10404e-19	9.61028e-18
NOP56	2702.71	0.795806	0.0890946	8.93215	4.17817e-19	9.77288e-18
FAM241A	285.506	1.48197	0.165923	8.93165	4.19717e-19	9.8063e-18
HLTF	3564.91	0.901177	0.100932	8.9286	4.31443e-19	1.00689e-17
SPATA2L	260.082	1.80405	0.202118	8.92574	4.4271e-19	1.03203e-17
LIG1	2634.94	0.743897	0.0833876	8.92096	4.62268e-19	1.07642e-17
GET1	483.058	1.16643	0.131022	8.90257	5.4568e-19	1.26639e-17
ENSG00000261324	137.146	1.94951	0.219004	8.90169	5.50041e-19	1.27509e-17
HDAC3	1901.6	0.735046	0.0826061	8.89821	5.67563e-19	1.31132e-17
MPHOSPH8	1305.63	0.824002	0.0926304	8.89559	5.81084e-19	1.34107e-17
GCH1	328.25	1.51089	0.169902	8.89272	5.96286e-19	1.37311e-17
MCM7	9329.7	0.60258	0.067851	8.88093	6.63012e-19	1.52171e-17
HMGN2	30719.9	0.805523	0.090705	8.88068	6.64499e-19	1.52344e-17
ZDHHC14	294.349	1.50019	0.16958	8.8465	9.03088e-19	2.05908e-17
CENPX	956.582	0.909118	0.102864	8.83807	9.73834e-19	2.21553e-17
GPR89B	312.912	1.71032	0.193698	8.82981	1.04854e-18	2.38287e-17
RABEP1	2819.78	0.693626	0.0785784	8.82718	1.07344e-18	2.4368e-17
SUN1	5191.19	0.777886	0.0882677	8.8128	1.22055e-18	2.75571e-17
TRIM24	774.972	0.891136	0.101445	8.78444	1.57146e-18	3.51744e-17
HELLS	1466.12	0.830481	0.0945642	8.78219	1.60317e-18	3.58455e-17
SPIRE1	1271.77	0.933362	0.106584	8.75705	2.00429e-18	4.45745e-17
LYRM7	374.813	1.37726	0.157368	8.75185	2.09874e-18	4.65754e-17
H1-0	10015.7	1.01412	0.1159	8.74998	2.13397e-18	4.73069e-17
SMCHD1	3292.64	0.755683	0.0863944	8.7469	2.19285e-18	4.85087e-17
PTMA	30214.8	0.967584	0.110652	8.74436	2.2428e-18	4.95608e-17
PNRC1	634.821	1.2207	0.139701	8.73791	2.37457e-18	5.23614e-17
SHMT1	1671.73	0.797216	0.091241	8.73748	2.38367e-18	5.25063e-17
DNAJC9	2781.65	0.836665	0.0957755	8.73569	2.42165e-18	5.32866e-17
TRIM62	391.656	1.54849	0.177325	8.73247	2.49164e-18	5.47688e-17
ANXA2	77426.9	0.526035	0.0603016	8.72339	2.69992e-18	5.92115e-17
VDR	229.13	1.53068	0.175498	8.72194	2.73472e-18	5.98587e-17
FAM89B	768.537	1.0861	0.124541	8.72084	2.76141e-18	6.03794e-17
RTN1	847.089	1.05943	0.121701	8.70517	3.17092e-18	6.91155e-17
TDRKH	582.906	0.97152	0.111615	8.70421	3.19804e-18	6.96335e-17
ETFDH	829.751	1.1021	0.126736	8.696	3.43786e-18	7.46988e-17
PCBP3	219.48	1.57056	0.180687	8.69214	3.55683e-18	7.72032e-17
ZCCHC14	1461.76	1.26009	0.145023	8.68889	3.66001e-18	7.91948e-17
PPM1J	90.7504	2.9582	0.340876	8.67822	4.02022e-18	8.66285e-17
B3GALNT2	1231.98	0.916053	0.105595	8.67513	4.13071e-18	8.89172e-17
SLC66A2	1491.97	0.847747	0.0979543	8.65452	4.94983e-18	1.06329e-16
JPT1	4634.95	0.88289	0.102018	8.65428	4.96038e-18	1.06446e-16
RALGPS1	209.741	2.09451	0.242176	8.64871	5.20862e-18	1.11658e-16
PPP1R14C	341	1.35331	0.1565	8.6474	5.26845e-18	1.12824e-16
RTF1	3677.79	0.773898	0.0895845	8.63874	5.68349e-18	1.21337e-16
MAPK8IP1	757.465	1.5307	0.177223	8.63712	5.76485e-18	1.22948e-16
MYLIP	318.534	1.34541	0.155906	8.6296	6.15646e-18	1.31165e-16
CCDC93	1348.38	0.877688	0.101713	8.6291	6.18349e-18	1.31606e-16
TMEM70	579.226	0.937918	0.108705	8.62808	6.23903e-18	1.32653e-16
SRD5A3	391.577	1.22391	0.141889	8.62578	6.36552e-18	1.35204e-16
ITPR2	636.762	1.38183	0.160362	8.61695	6.87608e-18	1.45899e-16
MOCS2	985.615	0.924156	0.107276	8.61476	7.00892e-18	1.48264e-16
EEFSEC	487.802	1.10722	0.128629	8.60786	7.44358e-18	1.57139e-16
ENSA	3290.03	0.636377	0.0739664	8.60359	7.72604e-18	1.62895e-16
TBC1D7	351.321	1.28382	0.149345	8.59635	8.22917e-18	1.72846e-16
SLC35E4	314.739	1.26367	0.147148	8.58772	8.87154e-18	1.85775e-16
PCNT	3303.39	0.864898	0.10079	8.58122	9.38744e-18	1.96381e-16
DDI2	1014.23	0.964756	0.112439	8.58026	9.46617e-18	1.97829e-16
PRPF4	2065.91	0.675583	0.0788051	8.57283	1.00973e-17	2.10807e-16
VPS37A	1147.54	0.790545	0.0922434	8.57021	1.03293e-17	2.15435e-16
OAZ1	13407.3	0.628217	0.0733159	8.56863	1.04725e-17	2.18202e-16
ENPP1	404.938	1.24544	0.145355	8.56824	1.05076e-17	2.18495e-16
CEMIP2	2511.42	0.912819	0.106544	8.56751	1.05743e-17	2.19662e-16
PPP1R2	1779.22	0.987202	0.115248	8.56591	1.07224e-17	2.22295e-16
RHOB	7132.5	1.1534	0.135013	8.54294	1.3085e-17	2.70466e-16
NSF	3452.62	0.611154	0.0716295	8.53216	1.43642e-17	2.96613e-16
TRIM37	1604.2	0.836556	0.0980801	8.52931	1.47218e-17	3.03696e-16
ABCB1	322.183	2.58814	0.303488	8.52797	1.48937e-17	3.06634e-16
TSPAN3	5270.05	1.05214	0.123457	8.52231	1.56398e-17	3.21358e-16
FPGT-TNNI3K	42.5834	4.27033	0.501148	8.5211	1.58048e-17	3.24428e-16
KIAA1958	353.545	1.16298	0.13652	8.51873	1.61309e-17	3.3047e-16
RFC5	1137.22	0.832319	0.0978019	8.51025	1.73551e-17	3.5346e-16
FREM2	56.9655	3.52485	0.414357	8.50679	1.78813e-17	3.6382e-16
AACS	1587.86	0.880022	0.103567	8.49709	1.94399e-17	3.94759e-16
SKI	4786.16	1.21526	0.14306	8.49476	1.98351e-17	4.01999e-16
STXBP1	2125.1	0.940444	0.110784	8.48902	2.08383e-17	4.2192e-16
SLC9A1	2506.26	1.09074	0.128643	8.4788	2.27538e-17	4.58915e-16
DLL4	61.6576	4.71728	0.556843	8.47148	2.42304e-17	4.87751e-16
WARS2-AS1	697.961	1.20867	0.142702	8.46988	2.45653e-17	4.94015e-16
CEP19	356.442	1.29752	0.153198	8.46962	2.46204e-17	4.94645e-16
KLHL8	670.423	1.0748	0.127258	8.44583	3.01885e-17	6.04176e-16
ATG2A	1495.3	1.11036	0.131559	8.44005	3.17194e-17	6.32988e-16
ITGB4	306.805	1.76679	0.209588	8.42983	3.46154e-17	6.90117e-16
DENND3	930.591	0.931117	0.11054	8.42338	3.65787e-17	7.27864e-16
ASB16-AS1	415.823	1.2289	0.14605	8.41423	3.95493e-17	7.8547e-16
SMIM14	1347.62	0.802891	0.0956779	8.3916	4.79559e-17	9.48806e-16
NT5DC1	849.522	0.949011	0.113152	8.38704	4.98531e-17	9.81671e-16
CCNYL1	999.356	1.07045	0.127989	8.3636	6.08313e-17	1.19108e-15
ZNF799	149.375	1.78216	0.213274	8.35619	6.47757e-17	1.26712e-15
ITGA6	861.096	1.01451	0.121732	8.33399	7.81615e-17	1.52038e-15
PLEKHH2	508.525	1.45733	0.174955	8.32974	8.10189e-17	1.57449e-15
NAP1L4	4223.48	0.728296	0.0874774	8.32553	8.39523e-17	1.62998e-15
TECR	3643.82	0.82631	0.0992834	8.32274	8.59559e-17	1.66577e-15
SAT1	862.649	1.36271	0.163758	8.32148	8.68701e-17	1.67879e-15
TTL	2744.37	0.626777	0.0753844	8.31441	9.22083e-17	1.77864e-15
TULP3	2123.68	0.641788	0.0772447	8.3085	9.69156e-17	1.86426e-15
TTC19	833.977	0.974154	0.117343	8.30178	1.02561e-16	1.9692e-15
MAGT1	2634.49	0.715106	0.0861431	8.30138	1.02912e-16	1.97414e-15
NUDT19-DT	71.0685	3.05205	0.368382	8.28502	1.18089e-16	2.25694e-15
DNAJB1	4323.26	0.881758	0.106439	8.28413	1.18977e-16	2.27181e-15
NAAA	608.6	1.17772	0.14217	8.2839	1.19209e-16	2.27415e-15
CTR9	2175.39	0.691768	0.0835351	8.28117	1.21975e-16	2.32479e-15
NDFIP2	2997.8	0.716572	0.0865967	8.27481	1.2866e-16	2.44996e-15
PKP2	107.493	2.26368	0.273568	8.27464	1.28847e-16	2.45127e-15
EXOC6B	2329.61	1.04748	0.126663	8.26981	1.34172e-16	2.55024e-15
CYTH1	1326.4	0.812971	0.0985927	8.24576	1.64118e-16	3.10807e-15
SERINC5	449.585	1.08725	0.131906	8.24263	1.68466e-16	3.18752e-15
PLA2G12A	458.281	1.98449	0.240911	8.23745	1.75923e-16	3.31654e-15
TAF4	807.662	1.04447	0.127012	8.22339	1.97832e-16	3.7161e-15
TNFAIP8	290.47	1.1791	0.143396	8.22269	1.98985e-16	3.73437e-15
ENSG00000272405	285.831	1.62902	0.198146	8.22127	2.01351e-16	3.77538e-15
TMEM191A	97.0422	2.51729	0.306255	8.21959	2.04192e-16	3.82175e-15
SLC8B1	1441.13	0.783511	0.09534	8.21807	2.06799e-16	3.86707e-15
NEO1	2614.52	0.733908	0.0893108	8.21745	2.07868e-16	3.88357e-15
FBXO33	427.154	1.15289	0.140389	8.21207	2.17404e-16	4.05444e-15
CKB	2346.99	1.48106	0.180648	8.19861	2.43181e-16	4.52704e-15
EMILIN3	81.2064	2.63523	0.32143	8.19845	2.43498e-16	4.52888e-15
H2BC7	54.9458	3.99907	0.488126	8.19269	2.55457e-16	4.74708e-15
EPB41L5	564.762	1.45247	0.177401	8.18752	2.6666e-16	4.94641e-15
TSPAN33	175.368	1.94612	0.237784	8.1844	2.73661e-16	5.06757e-15
ADAM22	170.798	2.73195	0.334309	8.17192	3.03509e-16	5.60992e-15
MPP1	742.449	1.01942	0.124837	8.16603	3.18692e-16	5.8801e-15
TGFB1	5850.28	0.98876	0.121092	8.16537	3.20442e-16	5.90715e-15
ENSG00000285796	122.389	1.81464	0.222377	8.16016	3.34578e-16	6.16228e-15
ZNF589	194.641	1.62678	0.199367	8.15972	3.35791e-16	6.1744e-15
SIRT7	902.98	0.843452	0.103368	8.15971	3.3583e-16	6.1744e-15
CLSTN2	453.328	1.70041	0.208583	8.1522	3.57352e-16	6.55849e-15
LINC00513	448.323	2.25247	0.276565	8.14446	3.8099e-16	6.98617e-15
ELF1	1522.84	0.857774	0.105341	8.14284	3.86118e-16	7.07396e-15
FGD6	511.646	1.03416	0.127018	8.14184	3.89301e-16	7.12599e-15
SAFB2	1472	0.773365	0.0950783	8.13398	4.15407e-16	7.59049e-15
ASRGL1	368.384	1.73464	0.213277	8.13327	4.17863e-16	7.62197e-15
THEM6	693.919	1.37891	0.16958	8.1313	4.24701e-16	7.73991e-15
CDO1	229.797	1.40348	0.172736	8.12501	4.47342e-16	8.13825e-15
REEP6	135.701	1.9458	0.239507	8.12419	4.50371e-16	8.18621e-15
PPP1R12C	1979.09	0.762033	0.0938327	8.12119	4.61631e-16	8.37623e-15
H2AC8	57.9777	2.89185	0.356217	8.11821	4.73109e-16	8.577e-15
ACAD8	631.036	1.08021	0.133335	8.10143	5.43153e-16	9.79559e-15
RASD1	69.2174	2.67906	0.330787	8.09905	5.5392e-16	9.96946e-15
HBEGF	461.622	1.23787	0.152843	8.09898	5.54232e-16	9.96946e-15
KLHL15	467.14	1.21342	0.149919	8.0938	5.78298e-16	1.03934e-14
ADCY1	191.268	2.18663	0.270273	8.09043	5.94538e-16	1.06576e-14
FANCL	930.601	1.08431	0.134079	8.0871	6.11024e-16	1.09437e-14
NECTIN1	1004.21	1.3238	0.163797	8.082	6.3715e-16	1.13822e-14
CASP3	1466.05	0.76619	0.0948223	8.08028	6.46202e-16	1.15241e-14
OSBPL11	957.966	0.771291	0.0956873	8.06053	7.59636e-16	1.34777e-14
GLG1	7399.21	0.645445	0.0802656	8.04137	8.88393e-16	1.56952e-14
UBE2D4	476.789	1.0215	0.12713	8.03505	9.35401e-16	1.65117e-14
COX6A1	3133.26	0.686381	0.0855003	8.02783	9.9213e-16	1.74834e-14
MGAT5	1738.41	0.903517	0.112715	8.01598	1.09266e-15	1.91736e-14
MTMR12	1577.09	0.846436	0.10563	8.01321	1.11749e-15	1.95763e-14
ANAPC16	1250.23	0.895069	0.111758	8.00896	1.15679e-15	2.02476e-14
TMEM175	615.097	1.25603	0.156839	8.00843	1.16187e-15	2.03195e-14
NIN	3358.54	0.797622	0.0996093	8.0075	1.1706e-15	2.0455e-14
AARD	187.306	1.84111	0.229971	8.00582	1.18673e-15	2.07195e-14
ZSWIM5	139.862	1.7461	0.218298	7.99868	1.25759e-15	2.19014e-14
C17orf49	835.014	0.941008	0.117753	7.99135	1.33472e-15	2.31671e-14
PLCL1	90.5686	2.08519	0.261014	7.98878	1.36279e-15	2.36149e-14
TPRA1	1001.36	0.806137	0.100972	7.98374	1.4197e-15	2.45806e-14
UGT8	148.476	1.67226	0.209479	7.98295	1.42878e-15	2.47173e-14
TST	567.06	1.08919	0.136559	7.97596	1.51203e-15	2.61357e-14
SRPK1	2310.93	0.724331	0.0908768	7.97048	1.58061e-15	2.72758e-14
TSPAN13	158.802	1.83006	0.230013	7.95631	1.77247e-15	3.04601e-14
ENTPD5	744.998	0.964247	0.121453	7.93929	2.03344e-15	3.48586e-14
SOX13	622.898	0.940767	0.118517	7.93786	2.05703e-15	3.52048e-14
MTSS1	102.567	2.32525	0.293516	7.92205	2.33621e-15	3.98516e-14
GLUL	3651.35	0.709604	0.0896171	7.91817	2.41026e-15	4.10812e-14
APBB2	772.458	1.18016	0.149272	7.90612	2.6554e-15	4.50745e-14
ACADSB	360.971	1.3323	0.168553	7.90437	2.69301e-15	4.56757e-14
PIAS1	1308.14	0.819723	0.103718	7.90342	2.71359e-15	4.59873e-14
TBC1D2B	2580.28	0.635668	0.0804996	7.89654	2.86753e-15	4.85565e-14
MOAP1	523.842	1.1831	0.149852	7.89515	2.89975e-15	4.90622e-14
DIAPH1	7697.49	0.649568	0.0823321	7.88961	3.0314e-15	5.12063e-14
PLD1	432.126	1.52382	0.193205	7.88706	3.09401e-15	5.22214e-14
ATF3	285.865	1.29824	0.164723	7.88134	3.23889e-15	5.46225e-14
ROPN1L	60.9254	2.91376	0.369871	7.87777	3.33286e-15	5.61161e-14
ABLIM2	81.3604	2.91825	0.370914	7.86773	3.61133e-15	6.05109e-14
S100A10	7275.67	0.654674	0.0833214	7.85721	3.92779e-15	6.56547e-14
LGR4	527.22	0.950374	0.121099	7.84791	4.23033e-15	7.06549e-14
SLC10A3	1218.91	0.766606	0.0977158	7.84526	4.32053e-15	7.21036e-14
ENSG00000280239	93.157	2.19975	0.280565	7.84043	4.49016e-15	7.48743e-14
UHRF1	5153.15	0.553858	0.0706466	7.83984	4.51127e-15	7.51662e-14
WASHC4	2861.25	0.778996	0.0993825	7.83836	4.56462e-15	7.59941e-14
NFKBIE	350.057	1.14818	0.146541	7.83519	4.68138e-15	7.78134e-14
ENSG00000275993	203.597	1.41768	0.181149	7.82608	5.03304e-15	8.35918e-14
ORC6	941.268	0.733676	0.0938176	7.82024	5.2724e-15	8.7358e-14
RALBP1	2814.51	0.611407	0.078227	7.81581	5.46123e-15	9.02709e-14
TBC1D20	1125.73	0.686919	0.0879488	7.81044	5.6989e-15	9.39754e-14
PAIP2	2093.3	0.654255	0.0838353	7.80405	5.99513e-15	9.87037e-14
SLC25A39	2014.9	0.627435	0.0804398	7.80006	6.18763e-15	1.01637e-13
ATP6V0B	1560.87	0.735879	0.0943427	7.80006	6.18796e-15	1.01637e-13
ALDH4A1	727.818	1.02034	0.130826	7.79917	6.23143e-15	1.0227e-13
RCOR1	1948.9	0.661803	0.0849222	7.79305	6.54131e-15	1.07102e-13
CRK	4287.64	0.643722	0.0826278	7.79062	6.66822e-15	1.09009e-13
GVQW3	207.862	1.6651	0.213969	7.78196	7.14105e-15	1.16646e-13
CHST12	1073.28	1.12939	0.145154	7.7806	7.21795e-15	1.17718e-13
TIMELESS	3767.84	0.59503	0.0765249	7.77564	7.50647e-15	1.22327e-13
BSCL2	933.414	0.865681	0.111354	7.77413	7.59651e-15	1.23601e-13
TGOLN2	11921	0.557435	0.0717252	7.77182	7.73679e-15	1.25785e-13
PIGX	1380.41	1.04747	0.134813	7.76978	7.86214e-15	1.27623e-13
PSMD2	21292.4	0.502223	0.0646566	7.76755	8.00194e-15	1.29589e-13
FAM171A2	380.192	1.5039	0.193691	7.76441	8.20248e-15	1.3263e-13
SLX4	912.887	0.905693	0.116758	7.75704	8.69353e-15	1.40461e-13
FAM149B1	428.803	1.08351	0.139706	7.75564	8.79017e-15	1.41912e-13
SNAP91	77.4225	2.69889	0.349148	7.72994	1.07597e-14	1.73305e-13
UNC119B	1678.74	0.748728	0.096884	7.72809	1.09175e-14	1.75439e-13
VDAC3	2529.37	0.625467	0.0810567	7.71641	1.1965e-14	1.91532e-13
STK32C	251.054	1.41756	0.183846	7.71058	1.2525e-14	2.00188e-13
GSTM3	1340.29	0.936313	0.121456	7.70909	1.26718e-14	2.02379e-13
ATP10D	1544.75	1.23209	0.159872	7.70674	1.29067e-14	2.05815e-13
HPCAL1	1726.18	0.758675	0.098517	7.70095	1.3506e-14	2.15042e-13
NPC2	1497.71	0.805682	0.104741	7.69214	1.44698e-14	2.30034e-13
SPAG9	3900.53	0.684713	0.0890542	7.68872	1.48613e-14	2.36077e-13
GPS2	1546.26	0.803338	0.104557	7.68324	1.55115e-14	2.46218e-13
VAMP1	745.4	1.10113	0.143468	7.6751	1.65293e-14	2.61376e-13
SRSF5	4356.08	0.591968	0.07717	7.67096	1.70709e-14	2.69531e-13
ZC3H10	350.625	1.42122	0.185392	7.66603	1.77396e-14	2.79665e-13
NATD1	570.76	1.08644	0.141819	7.66074	1.84862e-14	2.90773e-13
CLIC4	13755.3	0.629056	0.0821247	7.65976	1.86275e-14	2.92552e-13
ULK1	2241.56	0.945564	0.12347	7.65824	1.88501e-14	2.95826e-13
LINC03072	400.643	1.21759	0.159063	7.65477	1.9366e-14	3.03464e-13
VWA1	349.222	1.12389	0.146949	7.64819	2.03833e-14	3.18684e-13
TONSL	1372.46	1.02915	0.134799	7.63473	2.26301e-14	3.53281e-13
POLA2	2423.19	0.621255	0.081386	7.63344	2.28572e-14	3.56559e-13
BCKDHB	490.193	1.08771	0.142621	7.6266	2.41029e-14	3.74306e-13
ASNS	1740.48	1.08377	0.142262	7.61813	2.57368e-14	3.99382e-13
H3-3B	9650.73	0.610143	0.080124	7.61499	2.63722e-14	4.08632e-13
CPOX	570.742	0.951665	0.125022	7.61199	2.69903e-14	4.17586e-13
SNX22	47.7045	3.63136	0.477199	7.60973	2.74673e-14	4.24651e-13
SYNE2	1911.81	1.03392	0.135892	7.60839	2.77539e-14	4.28763e-13
ZNF664	3108.25	0.720084	0.0947125	7.60284	2.89699e-14	4.47217e-13
SLC30A4	293.865	1.39573	0.183592	7.60236	2.9077e-14	4.48536e-13
KCNC3	50.7747	3.64642	0.480073	7.59554	3.06514e-14	4.72122e-13
UBE2D1	518.055	1.27426	0.167908	7.58904	3.22283e-14	4.9531e-13
AP1S2	1341.04	1.0127	0.133546	7.58319	3.37162e-14	5.17412e-13
TBCD	2808.21	0.744503	0.0982017	7.58137	3.41931e-14	5.24345e-13
ARL6IP1	10741.3	0.738222	0.0974333	7.57669	3.54492e-14	5.42008e-13
RASEF	123.162	1.68649	0.222648	7.5747	3.59958e-14	5.49558e-13
TUFT1	3167.95	0.73515	0.0972068	7.56275	3.94651e-14	6.0164e-13
ATG4B	1966.28	0.799341	0.105808	7.55462	4.20092e-14	6.39488e-13
KIF1B	3175.79	0.650421	0.086123	7.55223	4.27864e-14	6.50366e-13
FEN1	3507.35	0.550578	0.0729287	7.54954	4.36811e-14	6.63238e-13
ADK	1108.04	0.838954	0.111127	7.54949	4.36971e-14	6.63238e-13
FAM13B	1778.58	0.750995	0.0995496	7.54393	4.56033e-14	6.91162e-13
PLAAT3	480.653	1.10831	0.146975	7.54081	4.67052e-14	7.07348e-13
MICU1	1420.47	0.786412	0.104367	7.5351	4.87979e-14	7.37966e-13
CILP2	404.068	1.69241	0.224743	7.53044	5.05687e-14	7.64191e-13
WDCP	452.162	1.00259	0.133254	7.52387	5.31767e-14	8.01854e-13
BSG	14455	0.625917	0.0831934	7.52363	5.32744e-14	8.02745e-13
MICA	713.858	0.857318	0.114006	7.51994	5.48013e-14	8.24557e-13
GALNT12	243.632	2.16194	0.287655	7.51572	5.65966e-14	8.50954e-13
FAM120AOS	1029.67	0.722947	0.0962125	7.51406	5.732e-14	8.61209e-13
ADAM15	3593.05	0.844514	0.112414	7.51257	5.79794e-14	8.70486e-13
IDS	3147.82	0.673257	0.0896229	7.51211	5.81826e-14	8.72906e-13
ESYT2	3605.45	0.693024	0.0923586	7.50362	6.20775e-14	9.3e-13
LRRC58	1854.22	0.669796	0.0892669	7.5033	6.22326e-14	9.31651e-13
ATP6V0D1	2787.58	0.759094	0.101204	7.50066	6.34959e-14	9.49197e-13
GCDH	544.221	0.909472	0.121281	7.49886	6.43739e-14	9.61631e-13
BCR	1851.13	0.989712	0.131992	7.49829	6.46571e-14	9.65168e-13
ZXDC	705.041	0.987347	0.13185	7.48839	6.97213e-14	1.03556e-12
SCD5	510.392	0.909901	0.12151	7.48829	6.97789e-14	1.03568e-12
YWHAH	6681.14	0.535675	0.0716371	7.47762	7.56829e-14	1.11931e-12
ZNF347	517.77	1.09294	0.146171	7.47714	7.59604e-14	1.12262e-12
RHOA	9853.57	0.502128	0.0672744	7.46388	8.40114e-14	1.23896e-12
CRYBG3	822.905	1.18385	0.158702	7.45959	8.67918e-14	1.27906e-12
SAP30	392.632	0.991712	0.132968	7.45828	8.76618e-14	1.29096e-12
NDUFA2	711.257	0.856971	0.114919	7.45716	8.84075e-14	1.30102e-12
ENSG00000310123	46.6423	3.6602	0.490925	7.45572	8.93794e-14	1.3144e-12
ZMYND19	904.254	0.926454	0.124364	7.44954	9.36647e-14	1.3745e-12
PRTG	50.7082	3.12288	0.419363	7.44673	9.56854e-14	1.40217e-12
BTG1	911.098	0.837088	0.112427	7.44563	9.6483e-14	1.41286e-12
DSN1	1682.58	0.688212	0.092436	7.44529	9.67347e-14	1.41555e-12
MSH6	4571.36	0.506595	0.0680847	7.44066	1.0018e-13	1.46391e-12
SQLE	1544.14	0.651207	0.0876068	7.43329	1.05929e-13	1.54684e-12
CCHCR1	1274.39	0.706913	0.0952075	7.42497	1.12806e-13	1.64263e-12
ACACB	627.078	1.20718	0.162601	7.4242	1.13465e-13	1.65108e-12
FBXO3	549.86	0.927128	0.124891	7.42351	1.1406e-13	1.65857e-12
DESI2	1827.05	0.68836	0.092756	7.4212	1.16068e-13	1.68542e-12
UBE2A	2782.57	0.563725	0.0759907	7.41835	1.18593e-13	1.71968e-12
PPM1E	215.107	1.38594	0.186955	7.41324	1.23251e-13	1.78474e-12
OAZ2	2432.51	0.602927	0.0813765	7.4091	1.27159e-13	1.84004e-12
H2BC17	54.6436	3.02336	0.408267	7.40535	1.30801e-13	1.89012e-12
ACBD7	274.622	1.33433	0.180197	7.40486	1.31293e-13	1.89591e-12
ICMT	5081.59	0.565506	0.076452	7.39688	1.39424e-13	2.00913e-12
WDR91	480.335	1.79333	0.242493	7.39539	1.40992e-13	2.03033e-12
TMEM242	483.972	1.05236	0.142359	7.39227	1.44339e-13	2.07565e-12
PLCD1	769.794	1.0165	0.137567	7.38911	1.47814e-13	2.12268e-12
B3GNT2	487.041	1.00305	0.135823	7.38498	1.52475e-13	2.1866e-12
PI4KA	3711.38	0.738134	0.100191	7.36724	1.74191e-13	2.48602e-12
LRRC8C	620.836	0.846751	0.115241	7.34766	2.01704e-13	2.86883e-12
PCMT1	2351.7	0.623208	0.0848458	7.34518	2.05487e-13	2.92064e-12
PARD6A	138.483	1.99326	0.271408	7.34416	2.0705e-13	2.93884e-12
CSRNP1	823.906	0.814705	0.110987	7.34053	2.12747e-13	3.01558e-12
PIN1	1045.63	0.80051	0.109113	7.33652	2.19219e-13	3.1052e-12
IL11RA	454.855	1.09245	0.148922	7.33572	2.2053e-13	3.12165e-12
ENSG00000295873	606.731	0.820804	0.112019	7.32736	2.3473e-13	3.31363e-12
RAB11FIP1	1545.99	0.79657	0.108774	7.32316	2.42202e-13	3.41216e-12
CRYL1	204.007	1.29927	0.177842	7.30575	2.75715e-13	3.85815e-12
NPC1	2674.84	0.69829	0.0956493	7.30052	2.86659e-13	4.00591e-12
VPS26B	1734.82	0.785823	0.107689	7.29718	2.93872e-13	4.10394e-12
RTL5	416.549	0.922256	0.126531	7.28877	3.12793e-13	4.36232e-12
H2AC13	43.9725	3.48764	0.478735	7.2851	3.21428e-13	4.47674e-12
ARG2	124.983	2.01408	0.276872	7.2744	3.47954e-13	4.84294e-12
PPTC7	874.814	0.759524	0.104461	7.27085	3.57222e-13	4.96529e-12
SLC17A7	43.8166	4.2989	0.591682	7.26557	3.71479e-13	5.15313e-12
PRADC1	293.369	1.32735	0.1828	7.26123	3.83586e-13	5.31753e-12
ELP1	1832.2	0.594376	0.0818897	7.25825	3.92128e-13	5.43232e-12
ARHGAP39	392.839	0.992439	0.136846	7.25225	4.09918e-13	5.66368e-12
C21orf58	663.73	1.07772	0.148745	7.24544	4.31049e-13	5.94378e-12
CYTH3	3606.01	0.851321	0.117523	7.24386	4.36087e-13	6.00928e-12
CBFA2T2	1228.53	0.887762	0.122663	7.23742	4.57297e-13	6.28904e-12
ENSG00000299996	56.9505	2.82204	0.390295	7.23053	4.811e-13	6.59459e-12
TRAPPC9	344.744	1.15301	0.15958	7.2253	5.00012e-13	6.8403e-12
POLD1	2559.89	0.63068	0.087322	7.22246	5.10565e-13	6.97549e-12
HYCC1	1813.26	0.820263	0.113646	7.21773	5.28638e-13	7.20819e-12
BMP8A	56.5057	2.84737	0.394733	7.2134	5.45737e-13	7.43647e-12
PCSK5	45.6209	3.10786	0.431062	7.20977	5.6046e-13	7.6271e-12
LAMA3	302.123	1.53264	0.212596	7.20917	5.62942e-13	7.65586e-12
SLC12A6	1236.44	0.874985	0.121439	7.20514	5.79843e-13	7.88056e-12
ARID5A	328.228	1.19895	0.166517	7.20018	6.01314e-13	8.15638e-12
PASK	605.281	1.00774	0.140085	7.19374	6.30399e-13	8.53418e-12
SLC35A1	412.407	0.996484	0.138696	7.18465	6.73796e-13	9.1039e-12
PRKRA	1023.47	0.766579	0.106774	7.17948	6.99794e-13	9.43678e-12
VPS13A	2148.7	1.13175	0.157688	7.17717	7.11675e-13	9.59077e-12
TSPAN5	1452.55	0.711947	0.0992604	7.17252	7.36318e-13	9.91003e-12
SPIN4	532.902	0.955031	0.133214	7.16918	7.54505e-13	1.01417e-11
WWC3	1504.62	0.750309	0.104695	7.16665	7.68563e-13	1.0324e-11
BCL2L12	689.318	0.850365	0.11867	7.16578	7.73468e-13	1.03831e-11
MAST2	3102.58	0.771028	0.107722	7.15759	8.21065e-13	1.10008e-11
DHRS7B	329.045	1.15132	0.160895	7.15575	8.32161e-13	1.11423e-11
MTUS1	133.383	1.59653	0.223163	7.15411	8.42167e-13	1.1269e-11
ESYT1	10489.5	0.594393	0.0831033	7.15246	8.52343e-13	1.13905e-11
MYO6	984.197	0.74932	0.104826	7.14823	8.79036e-13	1.17397e-11
SEPTIN3	115.765	1.76148	0.246648	7.14168	9.21961e-13	1.22893e-11
CCNT2-AS1	100.277	2.28048	0.31934	7.14124	9.24944e-13	1.23211e-11
ENO2	2243.98	0.652845	0.0914423	7.13942	9.37278e-13	1.24615e-11
SPIRE2	642.307	1.00257	0.140459	7.13783	9.48153e-13	1.2598e-11
LINC02035	109.134	2.00021	0.280248	7.13731	9.51765e-13	1.26379e-11
PC	881.722	0.754788	0.105899	7.12744	1.02255e-12	1.35433e-11
HSPA12A	970.563	0.775955	0.109122	7.11089	1.15298e-12	1.52222e-11
NPHP4	955.565	1.02215	0.143825	7.10688	1.187e-12	1.56515e-11
CHAC2	183.67	1.31421	0.184998	7.10395	1.21239e-12	1.59762e-11
INSIG1	2277.55	0.611461	0.0861875	7.09454	1.2978e-12	1.70693e-11
DOCK4	174.192	2.3178	0.326971	7.08871	1.35372e-12	1.77598e-11
HSDL1	874.677	0.795641	0.112253	7.08795	1.36112e-12	1.78451e-11
SPTSSA	700.053	0.950031	0.134113	7.0838	1.40258e-12	1.83544e-11
AHCTF1	3427.51	0.638184	0.09013	7.0807	1.43429e-12	1.87341e-11
SPATS2	1549.66	0.710806	0.100466	7.07508	1.49367e-12	1.94851e-11
RETREG3	1379.45	0.758599	0.107327	7.0681	1.57073e-12	2.04264e-11
LFNG	927.351	0.868528	0.122966	7.06314	1.62781e-12	2.11422e-11
SPSB3	697.067	0.788852	0.11172	7.06099	1.65322e-12	2.1432e-11
CLSTN1	8491.47	0.549935	0.0779123	7.05838	1.68449e-12	2.18239e-11
TAF9	1565.99	0.848807	0.120289	7.05642	1.70851e-12	2.21213e-11
TFPI2	618.926	0.923609	0.1309	7.05581	1.71594e-12	2.21965e-11
ARHGAP26	339.533	1.46211	0.207221	7.05577	1.71645e-12	2.21965e-11
ASAH1	901.771	0.679443	0.0963316	7.05317	1.74887e-12	2.26016e-11
RALGAPA1	774.675	0.913508	0.129555	7.05113	1.77473e-12	2.29216e-11
CHRM4	59.6946	2.45978	0.348875	7.05061	1.78133e-12	2.29926e-11
RECQL4	1982.17	0.824298	0.116918	7.0502	1.78656e-12	2.30457e-11
GGH	1202.62	0.792143	0.112469	7.04324	1.87827e-12	2.41987e-11
ALDH16A1	1160.33	0.957544	0.136012	7.04014	1.92046e-12	2.47117e-11
EML6	163.346	2.35792	0.335787	7.02208	2.18597e-12	2.80587e-11
MINPP1	1180.28	0.705663	0.100596	7.01481	2.30262e-12	2.94832e-11
TMEM41A	1287.97	0.773332	0.110283	7.01227	2.34475e-12	2.99488e-11
FAM118B	510.586	0.888598	0.126735	7.01149	2.35793e-12	3.00987e-11
SMIM10L3	431.199	1.29913	0.185442	7.00558	2.45961e-12	3.13389e-11
P4HA1	3373.3	0.773543	0.110461	7.00284	2.50829e-12	3.192e-11
TP73	265.335	1.67275	0.239033	6.99801	2.59632e-12	3.29999e-11
TXNIP	1166.61	1.22023	0.174372	6.99786	2.59903e-12	3.30142e-11
ABHD17A	1400.36	0.760212	0.108727	6.99192	2.71155e-12	3.43805e-11
INIP	833.103	0.861065	0.123185	6.99001	2.74862e-12	3.48293e-11
AFG3L2	2167.25	0.768787	0.110072	6.98441	2.8606e-12	3.62262e-11
NAGK	2160.35	0.611914	0.0876222	6.98355	2.87811e-12	3.63956e-11
PNN	2628.72	0.511627	0.0732624	6.9835	2.87924e-12	3.63956e-11
ADGRB2	1177.7	1.03758	0.148702	6.97759	3.00289e-12	3.79126e-11
ERMP1	436.325	1.02071	0.146352	6.97439	3.07206e-12	3.87389e-11
TMOD2	585.508	0.780258	0.111877	6.97425	3.075e-12	3.87525e-11
NFS1	860.552	0.740223	0.106189	6.97081	3.15113e-12	3.96638e-11
CLYBL	72.8231	2.19545	0.315008	6.96952	3.1802e-12	3.99837e-11
H2AZ2	5758.17	0.737702	0.105847	6.96951	3.18039e-12	3.99837e-11
CLCN5	220.708	1.61363	0.231701	6.96426	3.30134e-12	4.14792e-11
HNRNPA2B1	27913.5	0.441452	0.0634	6.96297	3.33174e-12	4.18106e-11
JUNB	1631.51	0.952433	0.136949	6.95465	3.53439e-12	4.42735e-11
ATOX1	812.002	0.664606	0.0955766	6.95365	3.5596e-12	4.45625e-11
STK4	2828.95	0.557296	0.0801542	6.9528	3.58094e-12	4.48027e-11
PAQR8	249.334	1.2771	0.183789	6.94873	3.68587e-12	4.60324e-11
TPI1	25834.5	0.766299	0.110405	6.94082	3.89817e-12	4.85963e-11
ALDH5A1	465.283	1.13011	0.162916	6.93681	4.0105e-12	4.99367e-11
PLD3	7277	0.550474	0.0793844	6.93429	4.08274e-12	5.07754e-11
SRR	595.479	0.967359	0.139647	6.92719	4.29297e-12	5.33261e-11
USP20	730.425	1.02788	0.148497	6.9219	4.45636e-12	5.53227e-11
DGCR6L	1093.05	0.711905	0.103072	6.90688	4.95417e-12	6.13562e-11
ENSG00000214719	477.528	1.23008	0.178277	6.89983	5.20665e-12	6.42917e-11
CROCC	596.549	0.956531	0.138677	6.89756	5.2904e-12	6.51709e-11
DIPK2A	804.017	0.74571	0.108207	6.8915	5.5207e-12	6.79677e-11
ZNF600	154.427	1.46578	0.212705	6.89116	5.53379e-12	6.80886e-11
RNF152	57.8404	2.2309	0.324057	6.88428	5.80812e-12	7.13794e-11
YPEL1	298.393	1.76957	0.257108	6.88259	5.87746e-12	7.21889e-11
CENPK	677.572	0.861553	0.125201	6.88135	5.92888e-12	7.27776e-11
RALY	5079.3	0.571047	0.0829948	6.88052	5.96343e-12	7.31585e-11
CXADR	147.334	1.49151	0.21681	6.87936	6.01242e-12	7.37159e-11
DPP3	2102.53	0.697073	0.101385	6.87551	6.17671e-12	7.5641e-11
PKM	90644.6	0.695023	0.101116	6.87352	6.26386e-12	7.66181e-11
RNF168	1444.36	0.650172	0.0946103	6.87211	6.32601e-12	7.72874e-11
LYSET	236.382	1.14874	0.167196	6.87062	6.39233e-12	7.80517e-11
PTPRA	1220.12	0.849414	0.123824	6.85985	6.89333e-12	8.39718e-11
TAF12	690.879	0.841307	0.122648	6.85955	6.90769e-12	8.40975e-11
NAGA	1411.77	0.719528	0.104915	6.85822	6.97256e-12	8.48376e-11
EIF1AX	4463.08	0.524712	0.0765236	6.85686	7.03908e-12	8.55968e-11
PIM2	420.413	0.917429	0.133848	6.85425	7.16883e-12	8.70729e-11
ALDOC	983.119	0.752173	0.10983	6.84854	7.46078e-12	9.04603e-11
FAM168B	5267.37	0.718049	0.104887	6.84596	7.59654e-12	9.1922e-11
ABTB2	457.886	1.01621	0.148442	6.84585	7.60213e-12	9.1922e-11
PIAS3	1880.9	0.690512	0.100883	6.84469	7.6644e-12	9.25514e-11
ZNF367	807.109	0.796631	0.116453	6.84081	7.87485e-12	9.48723e-11
PPP1R13B	1030.76	0.700185	0.102371	6.8397	7.93605e-12	9.55542e-11
PITRM1	3994.67	0.6434	0.0941277	6.8354	8.17766e-12	9.84064e-11
GALNT2	5652	0.610579	0.0893339	6.83479	8.21253e-12	9.87689e-11
BCAP29	730.27	0.702764	0.102849	6.83298	8.31671e-12	9.9964e-11
ROGDI	712.224	0.90544	0.132531	6.8319	8.37947e-12	1.00544e-10
NUDT15	1069.07	0.745749	0.109247	6.82628	8.71434e-12	1.04381e-10
NCAPH	1869.3	0.618662	0.0906532	6.8245	8.8233e-12	1.05626e-10
RAD54B	593.323	1.00096	0.14695	6.81153	9.65672e-12	1.15403e-10
GRM2	103.454	2.51123	0.368995	6.80558	1.00641e-11	1.20133e-10
KIAA0319L	2128.75	0.716623	0.105474	6.79431	1.08836e-11	1.29841e-10
CDH23	38.1532	3.97752	0.585532	6.79299	1.09829e-11	1.30951e-10
CBX5	6815.87	0.561542	0.0826818	6.79161	1.10892e-11	1.31992e-10
PUS7	841.586	0.75994	0.111996	6.78543	1.15743e-11	1.37608e-10
AASS	797.841	0.97477	0.143748	6.78108	1.1928e-11	1.41652e-10
C2orf72	117.467	2.25573	0.332713	6.77981	1.20331e-11	1.42818e-10
ENSG00000294153	279.307	1.3209	0.194869	6.77841	1.21504e-11	1.44045e-10
TIGD3	53.0557	2.65786	0.392716	6.7679	1.30665e-11	1.54641e-10
ATRNL1	172.525	1.49668	0.221206	6.76601	1.32385e-11	1.56498e-10
NMT2	1683.59	0.662596	0.0979333	6.76579	1.32582e-11	1.56554e-10
MKRN2	1308.58	0.627209	0.0927565	6.76189	1.36207e-11	1.60561e-10
MPV17L2	434.301	0.97753	0.14466	6.75743	1.40465e-11	1.6548e-10
ZNF480	480.722	1.10729	0.163865	6.75733	1.40561e-11	1.6548e-10
EXO1	1015.56	0.815715	0.120732	6.75639	1.41469e-11	1.66256e-10
SUSD6	1061.63	0.911229	0.135049	6.74737	1.50546e-11	1.76363e-10
B3GALT1	74.2188	2.03817	0.302187	6.74473	1.53308e-11	1.79397e-10
MRI1	821.504	0.860913	0.127704	6.74146	1.56806e-11	1.83284e-10
ACOT7	2714.39	0.608218	0.0902421	6.73984	1.58557e-11	1.85227e-10
NOP14-AS1	586.38	0.828661	0.123026	6.73566	1.63183e-11	1.90417e-10
PTGES3	9683.4	0.585086	0.0868904	6.7336	1.65512e-11	1.92917e-10
DCUN1D2	474.777	1.02508	0.152313	6.73012	1.69519e-11	1.97367e-10
DNMT3B	416.182	1.15187	0.171201	6.72818	1.71795e-11	1.99793e-10
RHOBTB3	13128.2	0.745992	0.110881	6.72784	1.72195e-11	2.00147e-10
LRBA	1322.63	0.867173	0.128944	6.72521	1.75336e-11	2.03569e-10
TTC28-AS1	324.064	1.19529	0.177764	6.72403	1.76771e-11	2.05121e-10
MSH3	625.586	0.759461	0.112994	6.72125	1.80178e-11	2.08842e-10
MED20	707.067	0.873045	0.13016	6.70746	1.98044e-11	2.29294e-10
GXYLT1	1306.83	0.822205	0.122665	6.70283	2.04425e-11	2.36287e-10
CAMK4	400.555	1.13445	0.169525	6.69194	2.20234e-11	2.54277e-10
API5	4056.28	0.591709	0.0884245	6.69169	2.20614e-11	2.54575e-10
USP53	881.79	1.02536	0.153262	6.69022	2.22829e-11	2.56989e-10
HTR7P1	422.197	1.16309	0.173855	6.69001	2.23159e-11	2.57227e-10
DCAF16	1267.86	0.956007	0.142913	6.68943	2.24038e-11	2.58097e-10
STAU1	6376.24	0.452778	0.0677036	6.68765	2.26787e-11	2.61119e-10
ZDHHC24	331.843	0.959591	0.14358	6.68332	2.33592e-11	2.68657e-10
NELL2	69.6142	2.50095	0.374254	6.6825	2.34902e-11	2.69865e-10
METTL25B	330.83	1.06939	0.160118	6.67874	2.41004e-11	2.7657e-10
ARL3	954	0.729809	0.109281	6.6783	2.41728e-11	2.77181e-10
FYTTD1	3571.09	0.490119	0.0733922	6.67808	2.42094e-11	2.7731e-10
SCPEP1	1322.08	0.839877	0.125792	6.67671	2.44366e-11	2.79655e-10
PHYH	481.035	0.968843	0.145144	6.67505	2.4715e-11	2.82686e-10
LYRM9	117.257	1.78429	0.267325	6.6746	2.47914e-11	2.83405e-10
MRPS6	1058.39	0.620941	0.0930465	6.67345	2.49857e-11	2.85468e-10
FAM20C	1660.91	0.897861	0.134582	6.67145	2.53285e-11	2.89226e-10
GDPD5	1364.57	1.17698	0.176429	6.67111	2.53878e-11	2.89744e-10
COX5A	1501.76	0.713045	0.106899	6.67025	2.55364e-11	2.9112e-10
LRP11	1374.95	0.79744	0.119661	6.66414	2.66219e-11	3.02997e-10
STT3B	4868.82	0.465617	0.0699959	6.65206	2.8902e-11	3.28588e-10
WDR19	659.786	0.968253	0.145642	6.64819	2.96725e-11	3.36796e-10
SLC25A10	972.844	0.883341	0.132884	6.64747	2.98183e-11	3.38266e-10
BRCA1	1845.48	0.665462	0.100129	6.64603	3.0111e-11	3.414e-10
HSPA1B	5742.24	0.935217	0.140831	6.64071	3.12169e-11	3.53169e-10
ELOF1	1273.59	0.595998	0.0897808	6.63836	3.17189e-11	3.58263e-10
CDON	367.081	0.942739	0.142054	6.6365	3.21209e-11	3.62214e-10
RAB6B	171.727	1.35195	0.20383	6.63273	3.29541e-11	3.71408e-10
MCAM	2384.64	1.20436	0.18161	6.63159	3.32084e-11	3.74071e-10
TYW1B	248.68	1.05904	0.159739	6.62981	3.36128e-11	3.78421e-10
KHK	331.496	1.51601	0.228689	6.62911	3.37706e-11	3.79787e-10
RNGTT	1076.43	0.615929	0.0930257	6.62106	3.56628e-11	4.00201e-10
ENSG00000274425	139.869	1.35514	0.204892	6.61391	3.74296e-11	4.19801e-10
KIF1A	62.8009	2.6169	0.395716	6.61308	3.76394e-11	4.21926e-10
CD59	5248.25	0.561024	0.0848383	6.61287	3.76944e-11	4.22316e-10
TYMS	5842.62	0.488058	0.0738704	6.60695	3.92322e-11	4.38363e-10
SMG1	4002.36	0.56623	0.0857131	6.60611	3.94548e-11	4.40437e-10
HOXA13	2046.59	0.835149	0.126421	6.60609	3.94601e-11	4.40437e-10
USP25	1341.37	1.08199	0.163873	6.60261	4.03978e-11	4.50661e-10
FZD1	598.782	0.990249	0.149985	6.6023	4.04827e-11	4.51261e-10
ARIH1	2132.78	0.584396	0.0885146	6.60226	4.0495e-11	4.51261e-10
ARHGAP17	1724.97	0.884718	0.134011	6.60183	4.06126e-11	4.52329e-10
EMC10	3479.57	0.708656	0.1074	6.59826	4.16019e-11	4.62852e-10
GLA	770.444	0.967947	0.146739	6.59637	4.21345e-11	4.68026e-10
GNAI1	879.754	0.783102	0.118724	6.59598	4.22466e-11	4.69021e-10
TTC3	5569.69	0.663486	0.100734	6.58654	4.50209e-11	4.98756e-10
AP3B2	106.556	1.77044	0.268835	6.58558	4.53102e-11	5.01694e-10
RPA2	1732.2	0.582876	0.0885663	6.58124	4.66534e-11	5.16016e-10
RPP25	435.091	0.925193	0.140591	6.58073	4.68139e-11	5.17517e-10
H2AC7	51.3503	2.91616	0.44321	6.57962	4.71644e-11	5.21114e-10
JPH1	101.468	1.79579	0.273146	6.57446	4.88297e-11	5.38655e-10
TWSG1	2426.02	0.582301	0.0886123	6.57134	4.98658e-11	5.49502e-10
PPP2R5A	615.114	1.15568	0.175883	6.57072	5.00728e-11	5.51491e-10
ZBTB11	1197.06	0.758988	0.115673	6.56152	5.32609e-11	5.85363e-10
MRPL41	539.047	0.954857	0.145629	6.55677	5.4986e-11	6.03685e-10
RELT	711.462	0.951708	0.145206	6.55421	5.59375e-11	6.13807e-10
CRISPLD2	938.444	0.941169	0.143613	6.55352	5.61955e-11	6.16313e-10
CDKN2AIP	602.982	0.776238	0.118485	6.55134	5.70247e-11	6.25077e-10
HS2ST1	1655.09	0.64146	0.0980402	6.54283	6.03639e-11	6.5994e-10
ZNF620	128.463	1.60437	0.245456	6.5363	6.30611e-11	6.87982e-10
MAPK8IP3	2290.4	0.722902	0.110605	6.53588	6.32356e-11	6.89523e-10
P4HB	28840.1	0.43035	0.0658528	6.53503	6.35959e-11	6.92725e-10
RIMKLA	42.7784	3.15749	0.483289	6.53335	6.4316e-11	6.99836e-10
DSCC1	430.106	0.888854	0.136104	6.53072	6.54558e-11	7.11493e-10
RBBP6	2105.38	0.614814	0.0941571	6.52966	6.59209e-11	7.15802e-10
IFT57	1093.18	0.733717	0.112386	6.52855	6.64076e-11	7.20709e-10
CPE	823.977	0.935198	0.143388	6.52214	6.93112e-11	7.51337e-10
HOXA11	1237.72	0.779404	0.119502	6.52208	6.9338e-11	7.51337e-10
SLC38A3	156.644	1.97539	0.302987	6.51974	7.04307e-11	7.62779e-10
LRRC28	288.61	1.11147	0.170517	6.51826	7.11277e-11	7.69927e-10
NEK1	629.911	0.693266	0.106411	6.51499	7.26925e-11	7.85638e-10
AP1B1	4410.66	0.595714	0.0914694	6.51272	7.38032e-11	7.97228e-10
AGFG2	591.332	1.03916	0.159787	6.50339	7.85308e-11	8.46099e-10
MAP2K1	2095.89	0.551909	0.0848708	6.50293	7.87692e-11	8.48227e-10
DGCR6	304.482	1.09496	0.168474	6.49927	8.07101e-11	8.67779e-10
DPYSL4	924.205	0.81155	0.124956	6.49469	8.32073e-11	8.93704e-10
ENSG00000282393	230.054	1.09259	0.168245	6.49405	8.35611e-11	8.96117e-10
SOCS7	799.075	1.05968	0.163223	6.49219	8.45993e-11	9.06783e-10
IFFO2	892.067	0.977105	0.150544	6.49047	8.55667e-11	9.16207e-10
MCM3	6173.54	0.447984	0.069031	6.48961	8.60583e-11	9.20523e-10
SUZ12	2412.81	0.607466	0.0936592	6.48592	8.81905e-11	9.42361e-10
STARD7	5281.42	0.586739	0.0905026	6.48313	8.98417e-11	9.59511e-10
ITGB3	1765.73	0.751305	0.115901	6.48229	9.03438e-11	9.64378e-10
ABCB9	379.544	1.01204	0.156254	6.47688	9.36382e-11	9.98519e-10
HS6ST1	1543.74	0.857338	0.132451	6.47288	9.61542e-11	1.02377e-09
RAB10	3057.97	0.50734	0.0783938	6.47169	9.69139e-11	1.03133e-09
TEDC1	604.599	0.834419	0.129014	6.46766	9.95301e-11	1.05755e-09
BSN	45.738	2.64834	0.409553	6.46642	1.0035e-10	1.06572e-09
ATP11B	3225.86	0.568722	0.087965	6.46533	1.01081e-10	1.07293e-09
CD320	711.342	0.730947	0.11307	6.46453	1.01614e-10	1.07749e-09
SCAND1	601.913	0.879835	0.136135	6.46295	1.0268e-10	1.08769e-09
RBFA	655.11	0.898542	0.139144	6.45763	1.06358e-10	1.1255e-09
USP38	885.561	0.646955	0.100205	6.45633	1.07276e-10	1.13464e-09
GPATCH11	615.085	0.94649	0.146677	6.45288	1.09747e-10	1.15901e-09
MICU2	1238.32	0.650368	0.100829	6.45022	1.11691e-10	1.17833e-09
IPMK	307.37	0.97532	0.151543	6.43595	1.22704e-10	1.2906e-09
JMJD7-PLA2G4B	376.232	1.14497	0.17803	6.43134	1.26484e-10	1.32753e-09
PIK3CB	1059.95	0.692768	0.107863	6.42265	1.3392e-10	1.40218e-09
TRAFD1	1201.03	0.621955	0.0968877	6.41934	1.36868e-10	1.43161e-09
HEATR5A	2494.71	0.976079	0.152059	6.4191	1.37086e-10	1.43316e-09
A1BG-AS1	157.859	1.31003	0.204197	6.4155	1.40358e-10	1.46517e-09
EHD1	5074.44	0.556372	0.0867804	6.41127	1.44315e-10	1.50495e-09
ZDHHC12-DT	80.5674	1.78247	0.278072	6.41012	1.45404e-10	1.51556e-09
IL17RD	91.2076	1.79805	0.280675	6.40616	1.4923e-10	1.55465e-09
TLL2	34.8081	3.91708	0.611518	6.40551	1.4987e-10	1.56054e-09
MXD1	309.016	0.903157	0.141197	6.39644	1.59042e-10	1.65108e-09
TMOD1	73.9342	2.01278	0.314736	6.39513	1.6041e-10	1.66445e-09
GSTT2B	458.635	0.829243	0.129727	6.39221	1.63506e-10	1.69468e-09
ZFTRAF1	566.545	0.88939	0.139155	6.39137	1.64406e-10	1.70252e-09
FUCA1	517.165	1.1561	0.181029	6.38627	1.69985e-10	1.75855e-09
MCOLN3	135.164	1.44722	0.226856	6.37948	1.77695e-10	1.83192e-09
AMOTL1	2083.65	0.780252	0.122348	6.37731	1.8023e-10	1.85714e-09
GOLM2	3060.28	0.597314	0.0936938	6.37517	1.82758e-10	1.88132e-09
RBBP7	7161.97	0.504874	0.0792445	6.3711	1.87681e-10	1.92895e-09
SERPINB9	846.71	0.748021	0.117412	6.37091	1.87913e-10	1.92961e-09
FBXW5	2344.99	0.548944	0.0861717	6.37035	1.886e-10	1.93571e-09
H3C15	30.5253	3.55957	0.55914	6.36615	1.93831e-10	1.98646e-09
ADCK5	361.806	1.22254	0.192123	6.36333	1.97431e-10	2.02136e-09
REL	337.051	1.20931	0.19009	6.36178	1.9943e-10	2.03881e-09
ENSG00000280441	62.6426	2.20629	0.346861	6.36075	2.00769e-10	2.0515e-09
PERP	1773.11	0.682394	0.107395	6.35408	2.09684e-10	2.13629e-09
ALKBH5	3176.26	0.591559	0.0931587	6.35002	2.15285e-10	2.19014e-09
BICC1	2305.91	0.613472	0.0967542	6.34052	2.28986e-10	2.32611e-09
CSPG5	51.1396	2.69449	0.424997	6.34002	2.29732e-10	2.33254e-09
SMC6	1171.96	0.621997	0.0981895	6.33465	2.37874e-10	2.4105e-09
RHPN1	421.143	1.22383	0.193213	6.33412	2.38702e-10	2.41771e-09
ENSG00000291003	2368.63	0.784957	0.123992	6.33069	2.44067e-10	2.47085e-09
FAM53C	2222.44	0.61089	0.0965077	6.32996	2.45232e-10	2.48143e-09
GUCY1B1	94.5345	1.8328	0.289686	6.32686	2.50202e-10	2.52927e-09
ENSG00000285943	131.993	1.50578	0.238115	6.32376	2.55275e-10	2.57804e-09
PSEN1	2445.67	0.512235	0.0810662	6.31872	2.63739e-10	2.66223e-09
LMTK2	1151.51	0.616969	0.0976703	6.31686	2.66938e-10	2.6919e-09
ENSG00000292979	208.846	1.27887	0.202464	6.31652	2.67517e-10	2.69644e-09
FGFR1OP2	871.303	0.608122	0.0962831	6.31598	2.68451e-10	2.70209e-09
SFRP1	74.8725	1.77809	0.281564	6.31505	2.70077e-10	2.71697e-09
ZCCHC17	1028.63	0.751175	0.118971	6.31396	2.71992e-10	2.73492e-09
SBK1	72.1977	2.25933	0.357994	6.3111	2.77064e-10	2.78322e-09
TNK2	1274.03	0.9208	0.145966	6.3083	2.82113e-10	2.83257e-09
PLA2G15	1407.62	0.87266	0.138353	6.30747	2.83631e-10	2.84644e-09
ADAM23	550.668	1.02884	0.163314	6.29977	2.98089e-10	2.98722e-09
RAB40B	254.905	1.35898	0.215795	6.29754	3.02406e-10	3.02901e-09
TMCC3	61.3726	2.10983	0.335045	6.29717	3.03131e-10	3.03481e-09
AMFR	2812.52	0.789611	0.125411	6.29618	3.05079e-10	3.05284e-09
ZNF878	30.0624	3.34437	0.531279	6.29493	3.07532e-10	3.07591e-09
E2F7	1188.67	0.734357	0.116716	6.29183	3.13742e-10	3.13501e-09
EID1	4071.47	0.527875	0.0839066	6.29123	3.14969e-10	3.14575e-09
SMIM10L2B	35.0433	3.21009	0.510521	6.28786	3.21876e-10	3.21165e-09
ZNF567	183.338	1.28106	0.203861	6.284	3.29965e-10	3.28764e-09
BLTP2	7475.46	0.597598	0.0951053	6.28354	3.30947e-10	3.29584e-09
WNT11	34.1681	2.96853	0.47244	6.28339	3.31268e-10	3.29746e-09
PPP3CA	1620.23	0.562571	0.0895772	6.2803	3.37931e-10	3.36056e-09
ALG6	331.309	0.96733	0.154061	6.27889	3.41004e-10	3.38788e-09
RPRD1A	1720.03	0.613477	0.0977825	6.27389	3.52134e-10	3.49179e-09
PSIP1	5658.26	0.602472	0.0960466	6.2727	3.54832e-10	3.51686e-09
TSEN34	1471.38	0.596413	0.0952157	6.26381	3.75693e-10	3.71477e-09
CAT	1024.97	0.719725	0.114904	6.26369	3.75978e-10	3.71582e-09
TUBG1	3807.46	0.568271	0.0907273	6.26351	3.76407e-10	3.71829e-09
SAE1	7079.45	0.42555	0.0679488	6.26281	3.78094e-10	3.73319e-09
KIF13B	522.815	1.06985	0.170988	6.25689	3.92729e-10	3.87217e-09
RANBP9	1938.2	0.580707	0.0928179	6.25642	3.93924e-10	3.88211e-09
HMCES	2018.55	0.512291	0.0818855	6.25619	3.94507e-10	3.88601e-09
ZNF10	162.128	1.34628	0.215238	6.25482	3.97974e-10	3.91831e-09
CACNA2D2	68.3401	2.00446	0.320478	6.25459	3.98565e-10	3.92227e-09
UBL7	1088.66	0.677067	0.108262	6.254	4.00083e-10	3.93534e-09
GABRQ	134.608	1.5789	0.252528	6.25239	4.04208e-10	3.97405e-09
JAG2	361.475	1.27678	0.204251	6.25102	4.07782e-10	4.0054e-09
MTFMT	397.389	1.02967	0.164868	6.24541	4.22688e-10	4.14789e-09
MORC3	1121.68	0.73078	0.11702	6.24492	4.2403e-10	4.15909e-09
FZD5	203.832	1.24448	0.199357	6.24245	4.30777e-10	4.2193e-09
UBN1	2465.09	0.516074	0.0826914	6.24096	4.34882e-10	4.2535e-09
FAM219A	1096.44	0.757985	0.121456	6.24082	4.35275e-10	4.25534e-09
RPA1	5232.22	0.599476	0.0960696	6.24001	4.37533e-10	4.2734e-09
CENPM	537.95	0.82938	0.132943	6.23863	4.41423e-10	4.30936e-09
EPAS1	2372.69	0.719595	0.115358	6.23791	4.43454e-10	4.32513e-09
MANBA	552.777	0.713012	0.11449	6.22772	4.73258e-10	4.60933e-09
C11orf96	30.6864	3.13888	0.504652	6.2199	4.97482e-10	4.83394e-09
PI4K2A	2039.37	0.553719	0.0890367	6.21899	5.00367e-10	4.8597e-09
EEIG1	1413.45	1.20099	0.193489	6.20703	5.39967e-10	5.22966e-09
SNN	578.618	0.708607	0.114238	6.20288	5.54379e-10	5.35926e-09
AGTPBP1	508.331	0.789351	0.12728	6.2017	5.58553e-10	5.39709e-09
EID2	323.238	0.909035	0.146589	6.20126	5.60123e-10	5.40724e-09
RLIG1	563.182	0.866733	0.139804	6.19964	5.65924e-10	5.4607e-09
OSBPL10	504.515	0.734586	0.118503	6.1989	5.68609e-10	5.48407e-09
DENND5B	296.138	0.915236	0.147739	6.19497	5.82947e-10	5.61714e-09
ORAI1	810.956	0.826949	0.133494	6.19463	5.84209e-10	5.6267e-09
UQCC5	135.169	1.49844	0.24195	6.19316	5.89712e-10	5.67444e-09
PTPN1	2609.64	0.509447	0.0823222	6.18845	6.07599e-10	5.83845e-09
C22orf39	544.469	0.825735	0.133486	6.18592	6.17429e-10	5.92743e-09
NARF	908.856	0.90603	0.146562	6.18187	6.33453e-10	6.07846e-09
CFAP44	214.377	1.22394	0.198017	6.181	6.36967e-10	6.10783e-09
LARP1B	434.201	0.815555	0.131946	6.18097	6.37101e-10	6.10783e-09
PMM1	953	0.602976	0.0975676	6.18009	6.40647e-10	6.13899e-09
EPHB3	504.662	0.951696	0.154031	6.17859	6.46762e-10	6.19474e-09
ARHGEF28	409.235	0.927635	0.150237	6.17448	6.63824e-10	6.35172e-09
ETV5	2175.64	0.625402	0.101289	6.17442	6.64069e-10	6.35172e-09
ENSG00000272831	94.3068	1.69364	0.274454	6.17093	6.7888e-10	6.48444e-09
TMEM30A	4804.22	0.484347	0.0785271	6.1679	6.92016e-10	6.60384e-09
DEGS1	3046.12	0.650282	0.105457	6.1663	6.99056e-10	6.66491e-09
DYNLT1	1654.44	0.713697	0.115759	6.16536	7.03229e-10	6.70162e-09
PHKA1	205.993	1.19353	0.193615	6.16443	7.07364e-10	6.73178e-09
H4C9	29.9879	3.54229	0.574962	6.16091	7.2329e-10	6.87704e-09
CLN5	628.199	0.834865	0.135529	6.16006	7.27174e-10	6.90766e-09
GLUD1	2532.02	0.519276	0.0843043	6.15954	7.29547e-10	6.92703e-09
EDEM1	1997.09	0.555574	0.0902437	6.15638	7.44261e-10	7.05065e-09
HADHB	2271.44	0.51811	0.0841844	6.15446	7.53329e-10	7.1333e-09
MT-RNR2	56679.2	0.722411	0.11743	6.15185	7.65837e-10	7.24687e-09
PIK3C2A	1714.35	0.597944	0.0972331	6.14959	7.76813e-10	7.34563e-09
TPMT	1177.91	0.645494	0.104992	6.14805	7.84432e-10	7.41431e-09
MRFAP1	6768.03	0.44629	0.072595	6.14768	7.86268e-10	7.42829e-09
IFI30	892.631	0.902614	0.146892	6.14476	8.00847e-10	7.56258e-09
OLFM1	68.7496	2.10885	0.343357	6.14186	8.15586e-10	7.69827e-09
CYB5D2	365.212	1.07075	0.174362	6.14096	8.20242e-10	7.73871e-09
ACTR3B	269.146	0.963138	0.15685	6.1405	8.22645e-10	7.75786e-09
KLF5	1088.67	1.06351	0.173351	6.13504	8.51396e-10	8.02172e-09
HAT1	2421.69	0.615814	0.100388	6.13435	8.55108e-10	8.05304e-09
ZNF761	436.058	1.03394	0.168627	6.13157	8.70183e-10	8.18759e-09
TCTA	458.135	0.761648	0.124229	6.13098	8.73407e-10	8.21421e-09
MBD3	2501.82	0.628782	0.10265	6.12547	9.04161e-10	8.49193e-09
ZC3H14	2233.4	0.485941	0.0793406	6.12474	9.08299e-10	8.52694e-09
CAAP1	538.409	0.831308	0.135738	6.12435	9.10555e-10	8.54041e-09
CNFN	61.8347	2.0965	0.342496	6.12124	9.28478e-10	8.70066e-09
SPSB4	76.8115	1.8541	0.303097	6.11718	9.52468e-10	8.91743e-09
TLX1	483.699	0.903271	0.147664	6.11708	9.53062e-10	8.91898e-09
TAOK2	2758.84	0.659543	0.107878	6.11381	9.72813e-10	9.09972e-09
ZNF833P	146.429	1.43546	0.234856	6.1121	9.83281e-10	9.1935e-09
PKIB	43.5974	2.73615	0.447796	6.11026	9.94678e-10	9.29588e-09
RRP1B	2142.36	0.474813	0.0777356	6.10804	1.00859e-09	9.42168e-09
RTCA-AS1	174.686	1.16133	0.19015	6.10743	1.01246e-09	9.45359e-09
IGFBPL1	39.7954	2.92117	0.478437	6.10565	1.02384e-09	9.55553e-09
ZFYVE1	850.212	0.762198	0.124956	6.09975	1.06234e-09	9.89706e-09
PDE3B	104.91	1.5376	0.252594	6.08724	1.14872e-09	1.06731e-08
STARD9	421.155	0.81832	0.1345	6.08415	1.17109e-09	1.08761e-08
ITSN1	1894.43	0.787821	0.129544	6.0815	1.19065e-09	1.10479e-08
SRSF2	6469.06	0.656329	0.107925	6.08136	1.19165e-09	1.10522e-08
HNRNPAB	4679.39	0.50083	0.0824205	6.07653	1.22815e-09	1.13755e-08
SIRT1	1213.04	0.683828	0.112542	6.07619	1.2307e-09	1.13941e-08
ALS2	1277.72	0.606118	0.0997848	6.07425	1.2457e-09	1.15279e-08
IMPDH2	2725.51	0.453155	0.0746185	6.07296	1.25575e-09	1.16157e-08
AHI1	640.908	0.772243	0.127249	6.06876	1.28903e-09	1.1913e-08
VCP	16210.6	0.514213	0.0847794	6.0653	1.31706e-09	1.21557e-08
ABCG1	69.852	2.57642	0.425101	6.06072	1.35515e-09	1.24852e-08
AP2A2	2875.38	0.506862	0.0836504	6.05929	1.36724e-09	1.25892e-08
FAM117B	332.112	0.875948	0.144564	6.05924	1.36765e-09	1.25892e-08
ENSG00000288684	141.793	1.67059	0.275745	6.05845	1.37444e-09	1.2646e-08
CSTB	1994.08	0.509312	0.0840931	6.05653	1.39092e-09	1.2792e-08
HSDL2	1477.09	0.595491	0.0984341	6.04964	1.45167e-09	1.3333e-08
ENSG00000217275	35.4663	6.54514	1.0829	6.04409	1.50252e-09	1.37636e-08
FZD8	165.486	1.37398	0.227336	6.04385	1.50483e-09	1.37787e-08
PSMD3	5746.56	0.47597	0.0787589	6.04338	1.50918e-09	1.38064e-08
RANBP10	1089.83	0.624163	0.103346	6.03957	1.54521e-09	1.41174e-08
PPL	591.084	1.08464	0.179637	6.03792	1.56118e-09	1.42507e-08
ACTG1P25	50.0614	2.36957	0.392747	6.03332	1.60625e-09	1.46493e-08
CPLANE1	1311.34	0.901223	0.149401	6.03226	1.61678e-09	1.47389e-08
BICDL1	75.2917	1.97626	0.327673	6.03118	1.62762e-09	1.48312e-08
GTF2B	584.922	0.700106	0.116158	6.02719	1.66831e-09	1.51753e-08
STIM1	1563.27	0.549889	0.0912394	6.02688	1.67151e-09	1.51978e-08
HOOK3	1398.42	0.78619	0.130508	6.02407	1.70081e-09	1.54507e-08
TMEM14A	629.063	0.74308	0.123358	6.02378	1.70392e-09	1.54722e-08
EEIG2	579.548	0.755689	0.125487	6.02207	1.72199e-09	1.56226e-08
CEP170B	3290.77	0.51033	0.0848236	6.01637	1.78369e-09	1.61754e-08
GPC5	104.699	1.96598	0.32681	6.01568	1.79138e-09	1.6238e-08
SLC1A4	1144.22	0.892302	0.148351	6.01482	1.80092e-09	1.63173e-08
MED29	1804.3	0.566472	0.0941867	6.01435	1.80605e-09	1.63567e-08
NRARP	41.1536	2.44311	0.406616	6.00841	1.87346e-09	1.69304e-08
LRCH4	1504.09	0.682977	0.113678	6.00801	1.87812e-09	1.69651e-08
SNTA1	820.675	0.586404	0.0976738	6.0037	1.92868e-09	1.74143e-08
GCFC2	459.687	0.860005	0.143264	6.00292	1.93803e-09	1.74911e-08
ENSG00000289609	41.6118	3.12602	0.520932	6.00082	1.96324e-09	1.77109e-08
SDHAF3	140.465	1.31436	0.219121	5.99835	1.99332e-09	1.79667e-08
TCFL5	715.154	0.72043	0.120111	5.99804	1.99719e-09	1.79938e-08
GAREM1	256.159	1.65053	0.275232	5.99689	2.01138e-09	1.81059e-08
GTF2A1	1468.94	0.626416	0.104487	5.99518	2.03264e-09	1.82815e-08
CABP7	29.6965	3.86491	0.644817	5.99381	2.04978e-09	1.84196e-08
MIGA2	988.729	0.592244	0.0988107	5.99372	2.05097e-09	1.84224e-08
GGA2	2595.45	0.632557	0.105621	5.98892	2.11233e-09	1.89408e-08
ENSG00000310533	179.769	1.10105	0.183901	5.98721	2.13474e-09	1.91335e-08
TELO2	1619.21	0.674376	0.11287	5.97478	2.30395e-09	2.0588e-08
TXNDC17	789.664	0.654467	0.109556	5.97379	2.31802e-09	2.06955e-08
SMIM29	302.534	0.90043	0.150732	5.97373	2.31896e-09	2.06955e-08
THOC3	1545.54	0.664149	0.111183	5.97345	2.32281e-09	2.07209e-08
ADSS1	107.398	1.53377	0.256869	5.971	2.35797e-09	2.09895e-08
CHST7	45.7333	2.44954	0.410572	5.96616	2.42897e-09	2.15938e-08
VASH1	389.266	1.05099	0.176209	5.96442	2.45511e-09	2.18169e-08
BCAN-AS2	129.719	1.55416	0.260776	5.95974	2.5264e-09	2.24313e-08
SIX2	105.929	1.42318	0.238942	5.95619	2.58192e-09	2.28949e-08
ABCB10	837.824	0.761153	0.127795	5.95606	2.58392e-09	2.29029e-08
ZNF638	2137.53	0.513516	0.0862188	5.95596	2.58549e-09	2.29069e-08
PPP1CA	4460.52	0.53732	0.0902274	5.95517	2.59796e-09	2.30076e-08
UAP1	4496.36	0.561676	0.0943434	5.95353	2.62427e-09	2.32308e-08
C5	228.024	1.28723	0.216341	5.95	2.6814e-09	2.36962e-08
CSE1L	10752.6	0.448208	0.0753575	5.94775	2.71849e-09	2.39933e-08
CLEC16A	1250.74	0.682992	0.114889	5.94477	2.76839e-09	2.44026e-08
CZIB	753.011	0.668197	0.112404	5.94463	2.77084e-09	2.44139e-08
TOM1L2	1793.76	0.585654	0.0985347	5.94363	2.78782e-09	2.45427e-08
GUSBP11	466.398	0.746629	0.125677	5.94086	2.83527e-09	2.49499e-08
RGL1	714.686	0.629162	0.105978	5.93672	2.90773e-09	2.55443e-08
STX3	356.681	0.808349	0.136217	5.93428	2.95141e-09	2.58952e-08
NCAPD3	3517.89	0.437244	0.0737047	5.93237	2.98588e-09	2.61866e-08
LINC01569	67.6938	1.90251	0.32071	5.93217	2.98963e-09	2.62085e-08
TMEM191C	42.6072	2.44446	0.412209	5.93015	3.02659e-09	2.65212e-08
ZNF611	323.664	1.16079	0.195864	5.92653	3.09407e-09	2.70897e-08
F8A1	762.855	0.702543	0.118553	5.92596	3.10471e-09	2.71715e-08
PREB	1346.89	0.570615	0.0962932	5.92581	3.10762e-09	2.71854e-08
DNAAF3	75.9928	1.74641	0.294785	5.92435	3.13544e-09	2.74173e-08
COCH	221.736	1.11387	0.188019	5.92425	3.13733e-09	2.74223e-08
GBA1	2995.97	0.503469	0.0849902	5.92385	3.14488e-09	2.74767e-08
ISM2	41.5965	2.89552	0.488803	5.9237	3.14775e-09	2.74902e-08
NOMO3	1553.76	0.617583	0.104406	5.9152	3.31468e-09	2.88754e-08
ANKRD13C-DT	183.908	1.16445	0.196875	5.91468	3.32515e-09	2.89544e-08
GLO1	4617.43	0.522838	0.088441	5.91171	3.38564e-09	2.94688e-08
ACAD10	512.785	0.875644	0.148205	5.90835	3.45558e-09	3.00524e-08
EVA1B	494.128	0.995087	0.168511	5.90517	3.52291e-09	3.06124e-08
ENSG00000291091	940.113	0.680543	0.115382	5.89818	3.6753e-09	3.18832e-08
MAP3K9	356.285	0.91872	0.15577	5.89792	3.6811e-09	3.19203e-08
ANTKMT	163.231	1.27081	0.215529	5.89626	3.71823e-09	3.22153e-08
KCTD17	685.67	0.726413	0.123293	5.89176	3.82095e-09	3.3064e-08
RCAN2	249.164	0.927318	0.157495	5.88793	3.91058e-09	3.37974e-08
CCDC134	613.976	0.681189	0.11575	5.88501	3.98028e-09	3.43856e-08
PPIA	26751.5	0.414717	0.0704893	5.8834	4.01916e-09	3.46925e-08
SLC2A13	411.98	1.17237	0.199365	5.88056	4.0889e-09	3.52799e-08
PPP6R3	3595.71	0.486864	0.0828287	5.87796	4.15345e-09	3.58072e-08
MUC20-OT1	2278.13	0.632164	0.107553	5.87772	4.15944e-09	3.58439e-08
KCNAB2	776.981	0.848067	0.144327	5.87603	4.20232e-09	3.61985e-08
GABARAPL2	1059.76	0.520895	0.0887089	5.87196	4.30667e-09	3.70666e-08
FRYL	1644.78	0.743508	0.126642	5.87092	4.33374e-09	3.72687e-08
SPPL2A	1937.87	0.528072	0.0899855	5.86842	4.39972e-09	3.78205e-08
CDKN2D	318.603	0.854409	0.145645	5.86637	4.45437e-09	3.82429e-08
RNF144A	402.063	0.811394	0.138497	5.85855	4.66914e-09	3.99877e-08
MCL1	6649.47	0.420567	0.0718443	5.85387	4.80261e-09	4.10969e-08
GPD1L	295.475	1.03603	0.177008	5.85303	4.82685e-09	4.12873e-08
BMERB1	602.871	0.684748	0.117114	5.84683	5.01039e-09	4.27868e-08
PSAP	19880.6	0.474114	0.0810936	5.84651	5.01993e-09	4.28445e-08
FECH	1087.68	0.833993	0.142649	5.84647	5.02126e-09	4.28445e-08
CNN3	6800.57	0.468936	0.0802354	5.8445	5.08079e-09	4.32991e-08
ANKS6	658.628	0.739391	0.126557	5.84237	5.14639e-09	4.38403e-08
SLC25A4	1198.93	0.755808	0.129379	5.84179	5.16413e-09	4.39734e-08
NEU3	459.995	0.749293	0.128293	5.84046	5.20558e-09	4.43082e-08
SAV1	1229.57	0.76428	0.130931	5.83726	5.30676e-09	4.51324e-08
ENSG00000289100	68.1465	1.76685	0.30274	5.8362	5.34052e-09	4.5401e-08
ZNF823	145.427	1.27881	0.219189	5.83429	5.40202e-09	4.59051e-08
EFCAB5	23.8767	3.56009	0.610945	5.82718	5.63727e-09	4.77286e-08
C5orf24	1921.03	0.607827	0.104337	5.82562	5.69016e-09	4.81214e-08
MAP7D2	79.0889	1.85103	0.317741	5.8256	5.69061e-09	4.81214e-08
GFOD1	206.449	1.21985	0.209546	5.82138	5.83641e-09	4.92742e-08
UNC45A	3257.41	0.621264	0.106726	5.82111	5.84583e-09	4.93337e-08
TMEM106C	2851.79	0.58006	0.0996536	5.82077	5.85774e-09	4.94141e-08
ENSG00000272772	1603.51	0.720678	0.123852	5.81886	5.92515e-09	4.99349e-08
ERP29	2753.06	0.464263	0.0797866	5.81881	5.92668e-09	4.99349e-08
NCKIPSD	745.001	0.773818	0.133011	5.8177	5.96637e-09	5.0249e-08
GREB1L	1727.33	0.640402	0.110091	5.81703	5.99011e-09	5.04285e-08
USP37	861.735	0.684227	0.117655	5.81556	6.04315e-09	5.08544e-08
DNAJB6	4020.97	0.58908	0.10134	5.81289	6.14045e-09	5.16523e-08
TERF2IP	1197.67	0.609368	0.104839	5.8124	6.15842e-09	5.17825e-08
EZH2	1821.94	0.494008	0.0850138	5.81091	6.21341e-09	5.22027e-08
GFOD2	664.396	0.684339	0.117804	5.80912	6.28012e-09	5.27418e-08
CEP85	1518.31	0.576175	0.0992063	5.80785	6.32809e-09	5.31232e-08
METRN	459.875	0.938754	0.161637	5.80778	6.33085e-09	5.3125e-08
NIT1	548.02	0.686956	0.118284	5.8077	6.33351e-09	5.31259e-08
HACD3	4213.43	0.432399	0.0744689	5.80644	6.38142e-09	5.35062e-08
MEGF11	15.5753	5.28272	0.910014	5.80509	6.4331e-09	5.38743e-08
FAM91A1	2064.3	0.566701	0.0976588	5.80287	6.51886e-09	5.45486e-08
TLCD1	212.159	1.21687	0.209786	5.80052	6.61099e-09	5.52973e-08
NOMO1	8585.83	0.406415	0.0701331	5.79491	6.83595e-09	5.7087e-08
BNIP3L	3121.13	0.690887	0.119236	5.79427	6.86191e-09	5.72808e-08
OSBPL3	660.376	0.693701	0.11979	5.79099	6.99731e-09	5.83408e-08
ENY2	1552.63	0.651297	0.112529	5.78779	7.13172e-09	5.93901e-08
TXNDC12	1684.01	0.526858	0.0910458	5.78673	7.17692e-09	5.97425e-08
MMD	204.561	1.19	0.205743	5.78391	7.29828e-09	6.06617e-08
RAB3A	91.7663	1.53141	0.264771	5.7839	7.29901e-09	6.06617e-08
IDH1	1850.03	0.581688	0.100591	5.78269	7.35161e-09	6.10014e-08
USP28	1089.05	0.556178	0.0962015	5.78138	7.4089e-09	6.14522e-08
MPC1	229.707	0.97622	0.168864	5.78108	7.42206e-09	6.15123e-08
DNAJC5	4767.95	0.480155	0.0831377	5.77542	7.67626e-09	6.34925e-08
REPS2	93.1814	1.43735	0.248932	5.77407	7.73806e-09	6.39528e-08
RETSAT	1130.78	0.605906	0.105039	5.76841	8.00207e-09	6.60822e-08
ANAPC5	3295.41	0.466214	0.0808986	5.76295	8.26578e-09	6.81247e-08
TNFRSF12A	3642.38	0.438393	0.0763063	5.74518	9.18259e-09	7.54206e-08
TUBG2	734.011	0.834392	0.145359	5.7402	9.45645e-09	7.7569e-08
TMBIM6	18778.5	0.414653	0.0722533	5.73887	9.53079e-09	7.8148e-08
CD47	2419.95	0.851051	0.148357	5.73649	9.66584e-09	7.92241e-08
GKAP1	100.643	1.72273	0.300598	5.731	9.98397e-09	8.17028e-08
CBX2	314.943	1.21115	0.21157	5.7246	1.03675e-08	8.46749e-08
TMEM14B	1365.74	0.527912	0.0922749	5.72108	1.0585e-08	8.62818e-08
PYCR3	526.107	0.757065	0.132361	5.71971	1.06703e-08	8.69429e-08
ARL8B	1947.58	0.489481	0.0856436	5.71533	1.09494e-08	8.90776e-08
MFAP1	1116.09	0.529781	0.0927119	5.71427	1.10176e-08	8.95974e-08
SPTLC2	3670.96	0.715586	0.125235	5.71397	1.10374e-08	8.97227e-08
NEFH	28.563	3.03491	0.531193	5.71338	1.10757e-08	8.99992e-08
CYP46A1	63.6134	2.18586	0.382671	5.7121	1.11588e-08	9.06041e-08
HMGN1	6141.4	0.547823	0.0959282	5.71076	1.12472e-08	9.12506e-08
HEXB	2026.92	0.819114	0.143515	5.70751	1.14643e-08	9.29026e-08
DMXL2	1742.66	0.93612	0.164062	5.70589	1.15734e-08	9.37143e-08
WDR26	4259.87	0.522397	0.0915686	5.70498	1.16355e-08	9.41803e-08
BAG3	2505.12	0.550031	0.0964474	5.70291	1.17781e-08	9.52598e-08
PITPNC1	176.311	1.15968	0.203357	5.70266	1.17951e-08	9.53609e-08
ENSG00000293141	269.573	0.940694	0.164985	5.70171	1.1861e-08	9.5856e-08
MVD	810.291	0.763224	0.134036	5.69418	1.23969e-08	1.00071e-07
ENSG00000290945	68.3514	1.67124	0.293511	5.69395	1.24134e-08	1.00165e-07
ENSG00000290058	25.2106	4.16286	0.731325	5.69221	1.25402e-08	1.01149e-07
H2AZ1	9440.86	0.509443	0.0895079	5.69159	1.25858e-08	1.01477e-07
KLC1	2822.16	0.594244	0.104427	5.6905	1.26667e-08	1.0205e-07
EFCAB12	36.0814	2.90435	0.510568	5.68847	1.28181e-08	1.0323e-07
ILRUN	3589.81	0.421056	0.074031	5.68757	1.28863e-08	1.03739e-07
AZIN1	3558.09	0.543887	0.0956743	5.68477	1.30989e-08	1.05247e-07
HIGD2A	857.691	0.591644	0.10408	5.68453	1.31171e-08	1.05353e-07
EIF5A2	825.127	0.847657	0.149259	5.67909	1.35416e-08	1.08719e-07
ZNF852	307.218	0.956432	0.168429	5.67856	1.35836e-08	1.09015e-07
TEDC2	521.476	0.942377	0.165967	5.6781	1.362e-08	1.09265e-07
DENND4A	859.894	0.772887	0.136284	5.67113	1.41859e-08	1.13717e-07
RNF141	890.376	0.61009	0.107586	5.67074	1.42185e-08	1.1389e-07
SLC25A27	82.0069	1.95665	0.34512	5.66948	1.43233e-08	1.14597e-07
PTEN	1619.84	0.529047	0.0934582	5.66078	1.50683e-08	1.20419e-07
LENG8	4026.58	0.681439	0.120384	5.66053	1.50909e-08	1.20553e-07
YEATS4	446.768	0.815792	0.144155	5.65914	1.52132e-08	1.21383e-07
ZNF710-AS1	103.36	1.44868	0.255992	5.65909	1.52181e-08	1.21383e-07
ADIPOR1	2511.04	0.547876	0.0968542	5.6567	1.54309e-08	1.22985e-07
FAM43B	101.932	1.55376	0.274682	5.65658	1.54418e-08	1.23026e-07
ZNF280C	317.647	0.910981	0.161058	5.65622	1.54741e-08	1.23236e-07
ACAA1	748.493	0.594933	0.105212	5.65464	1.56178e-08	1.24237e-07
HSPD1P11	71.076	1.77361	0.313694	5.65396	1.56797e-08	1.24634e-07
EXOC6	553.464	0.824856	0.145932	5.65233	1.58283e-08	1.25768e-07
SEL1L3	2018.88	0.82268	0.145597	5.65041	1.60069e-08	1.26895e-07
DNM1	2334.09	0.602479	0.106669	5.64812	1.62215e-08	1.28548e-07
ECI1	845.914	0.660994	0.117052	5.647	1.63273e-08	1.29287e-07
RAPGEF6	749.369	0.69902	0.123789	5.64686	1.63403e-08	1.29342e-07
CASP6	534.063	0.895392	0.158641	5.64415	1.65996e-08	1.31344e-07
LINC00467	151.959	1.1543	0.204645	5.64048	1.6958e-08	1.33976e-07
HPRT1	1158.14	0.52373	0.092863	5.63981	1.70236e-08	1.34443e-07
HMOX2	1363.8	0.557477	0.0988687	5.63855	1.71483e-08	1.35377e-07
NETO2	730.412	0.95547	0.169558	5.63507	1.74986e-08	1.37985e-07
BUD31	1533.24	0.540939	0.0960223	5.63347	1.7662e-08	1.39221e-07
SMPD3	119.876	1.67733	0.297854	5.63137	1.78787e-08	1.40769e-07
PTPN13	1698.16	0.542858	0.0964213	5.63006	1.80145e-08	1.41784e-07
RB1	2883.39	0.460873	0.0818618	5.62989	1.80328e-08	1.41822e-07
ENSG00000286001	97.6978	1.55281	0.276303	5.61995	1.91018e-08	1.49888e-07
HMGA1	11531.5	0.491495	0.0874652	5.61932	1.9171e-08	1.50374e-07
RPS6KA3	1455.54	0.676025	0.120326	5.61829	1.92859e-08	1.51218e-07
SP4	281.776	1.07753	0.191796	5.61809	1.93084e-08	1.51338e-07
NAA40	1509.36	0.703217	0.125207	5.61644	1.94928e-08	1.52611e-07
PRKACB	1142.46	0.713317	0.127117	5.61151	2.00572e-08	1.56911e-07
TPR	5702.12	0.417935	0.0744846	5.61102	2.01134e-08	1.57291e-07
NFYA	1688.41	0.557898	0.0995051	5.60673	2.06187e-08	1.61001e-07
ATG2B	887.861	0.751776	0.134258	5.59948	2.15001e-08	1.6782e-07
ROBO1	2091.78	0.919933	0.164348	5.59748	2.17486e-08	1.69632e-07
SH3PXD2B	1826.78	0.727775	0.130032	5.59689	2.18225e-08	1.70145e-07
GINS2	678.256	0.660517	0.118054	5.59505	2.20563e-08	1.71839e-07
LAMP2	4662.5	0.463187	0.0828623	5.58984	2.27279e-08	1.76873e-07
MTHFR	728.774	0.758738	0.135743	5.58952	2.277e-08	1.77134e-07
STK3	656.873	0.987718	0.176736	5.58866	2.28828e-08	1.77879e-07
UCHL3	602.758	0.764996	0.136888	5.58846	2.29086e-08	1.78012e-07
PLAT	1507.82	0.598731	0.107143	5.58815	2.295e-08	1.78268e-07
PPP1R16B	25.7319	4.27425	0.765421	5.58418	2.34806e-08	1.82253e-07
NANS	2309.62	0.450638	0.0808773	5.57188	2.5201e-08	1.95315e-07
ABHD17B	436.686	0.689286	0.123763	5.56939	2.55635e-08	1.97977e-07
SORL1	373.423	0.805734	0.144674	5.5693	2.55758e-08	1.97998e-07
FAM111A	1563.16	0.501688	0.0901031	5.56793	2.5778e-08	1.99489e-07
PLEKHB2	4329.67	0.399536	0.0717593	5.56773	2.58086e-08	1.99578e-07
ERI1	889.627	0.621944	0.111711	5.56743	2.58519e-08	1.99838e-07
ZNF28	426.941	0.923093	0.165939	5.56284	2.65412e-08	2.04862e-07
GPAA1	2836.67	0.496006	0.0891826	5.56169	2.67172e-08	2.06144e-07
IFT25	706.048	0.659338	0.118552	5.5616	2.67313e-08	2.06176e-07
PTDSS1	2214.04	0.485589	0.0873165	5.56125	2.67852e-08	2.06515e-07
VPS8	1121.86	0.793237	0.142642	5.56104	2.68178e-08	2.06614e-07
LUC7L	1027.6	0.610931	0.109875	5.56024	2.69408e-08	2.07484e-07
GSN	4985.37	0.602602	0.108381	5.56001	2.69762e-08	2.0768e-07
ISCA1	867.293	0.640575	0.115218	5.55969	2.70247e-08	2.07976e-07
POGLUT2	424.988	0.694684	0.125011	5.55697	2.74497e-08	2.10934e-07
GNB2	5568.3	0.514036	0.0925813	5.55227	2.81988e-08	2.16451e-07
POLE4	653.518	0.604182	0.108841	5.55106	2.8395e-08	2.17796e-07
HNRNPD-DT	19.9835	3.29484	0.594159	5.54539	2.93308e-08	2.24477e-07
ENSG00000288852	105.781	1.4085	0.254051	5.54416	2.95361e-08	2.25799e-07
SNRNP70	4733.49	0.491918	0.08873	5.54398	2.95666e-08	2.25949e-07
BORCS6	195.528	1.02366	0.184648	5.54387	2.95853e-08	2.26009e-07
PKD1P5	487.331	0.78057	0.140835	5.54242	2.98312e-08	2.27804e-07
ACAP2	2084.53	0.598118	0.107929	5.54178	2.9941e-08	2.28559e-07
P3H1	3497.95	0.453427	0.0818296	5.5411	3.00572e-08	2.29277e-07
RNF149	748.055	0.703779	0.127019	5.54073	3.0122e-08	2.29687e-07
VPS26A	2146.02	0.570922	0.10308	5.53864	3.04835e-08	2.32188e-07
GUSB	1847.68	0.604484	0.109174	5.5369	3.07878e-08	2.34249e-07
FMNL2	949.282	0.532408	0.0961982	5.53448	3.12144e-08	2.37234e-07
PAXIP1-DT	101.617	1.51078	0.273116	5.53163	3.17265e-08	2.4095e-07
ALDH9A1	1696.24	0.506693	0.0916574	5.52812	3.23679e-08	2.45463e-07
ABTB1	352.164	0.947763	0.171459	5.52765	3.24549e-08	2.46033e-07
RFC1	2648.92	0.562444	0.101783	5.52593	3.27746e-08	2.48184e-07
ZNF483	188.191	1.78223	0.323197	5.51438	3.50005e-08	2.6427e-07
BACE1	3082.19	0.572222	0.103824	5.51147	3.55846e-08	2.68388e-07
ATP6V0C	3046.17	0.579703	0.105268	5.5069	3.65204e-08	2.75047e-07
CNBD2	57.1019	1.92009	0.348771	5.5053	3.68535e-08	2.77355e-07
EXO5	382.966	0.763072	0.138612	5.50508	3.68998e-08	2.77603e-07
CHST1	19.5131	4.69168	0.852712	5.50207	3.75348e-08	2.82278e-07
ATP8A1	36.7025	4.46521	0.81167	5.50126	3.77078e-08	2.83476e-07
CAND1	4684.23	0.488782	0.0888607	5.50054	3.78624e-08	2.84536e-07
ABHD11	584.838	0.6524	0.11863	5.49945	3.80977e-08	2.86201e-07
CEP131	1054.81	0.870996	0.158428	5.49773	3.84703e-08	2.88807e-07
GARRE1	1264.92	0.613267	0.111559	5.49725	3.85749e-08	2.89472e-07
MT2A	3980.15	0.540728	0.0983755	5.49658	3.87236e-08	2.90483e-07
DNAJC3	1833.72	0.495341	0.0901799	5.49282	3.95575e-08	2.96524e-07
LRP6	1253.09	0.569733	0.103743	5.49176	3.97948e-08	2.98088e-07
TUBGCP5	939.307	0.73223	0.133385	5.48959	4.0287e-08	3.01449e-07
ENSG00000258728	257.105	1.10845	0.20193	5.48927	4.03596e-08	3.01667e-07
TMEM201	1369.04	0.754722	0.137503	5.48878	4.04728e-08	3.02405e-07
UPF1	3315.64	0.47331	0.0862682	5.48649	4.10001e-08	3.06234e-07
SLC25A44	1297.37	0.510057	0.0930363	5.48234	4.19729e-08	3.13275e-07
NUSAP1	4066.52	0.404916	0.0738934	5.47974	4.25962e-08	3.17663e-07
SLC38A10	5422.52	0.560389	0.102266	5.47969	4.26066e-08	3.17663e-07
ARIH2	1805.41	0.535117	0.0976766	5.47845	4.29057e-08	3.19778e-07
CYP2R1	145.892	1.21882	0.222545	5.47672	4.33275e-08	3.22807e-07
TOM1	1261.81	0.669984	0.122447	5.47163	4.45925e-08	3.31874e-07
GSS	2926.71	0.419215	0.0766694	5.46783	4.55581e-08	3.38939e-07
DNER	58.5446	2.09018	0.38231	5.46725	4.57081e-08	3.39934e-07
ATP6V1D	1653.19	0.49786	0.0910939	5.46535	4.61992e-08	3.4334e-07
BTAF1	1895.01	0.557922	0.102173	5.46054	4.74691e-08	3.52526e-07
ENPP4	369.934	0.928943	0.170142	5.4598	4.76662e-08	3.53863e-07
CRIP1	2685.89	0.579495	0.106265	5.45331	4.94406e-08	3.66644e-07
GLMN	272.365	1.05953	0.194611	5.44432	5.20047e-08	3.84972e-07
ZFPM1	169.048	1.34993	0.24801	5.44303	5.23805e-08	3.87478e-07
CREB1	1080.02	0.552002	0.101444	5.44146	5.28442e-08	3.9063e-07
NQO2	405.95	0.887299	0.163065	5.4414	5.28645e-08	3.90641e-07
UNC119	1171.31	0.69692	0.128112	5.43994	5.32995e-08	3.93716e-07
KDM4A-AS1	72.5137	1.6467	0.302719	5.43969	5.33719e-08	3.94111e-07
TENT5C	158.297	1.15579	0.212537	5.43808	5.38582e-08	3.9756e-07
NFRKB	1168.27	0.508419	0.0935794	5.43302	5.54091e-08	4.0832e-07
USP9X	6128.35	0.449799	0.0828287	5.43047	5.62059e-08	4.13715e-07
CCDC127	745.946	0.605805	0.111598	5.42847	5.68391e-08	4.1808e-07
ATP6V1F	1384.73	0.583036	0.107444	5.4264	5.75018e-08	4.22805e-07
SUPT16H	8564.94	0.346356	0.0638689	5.42293	5.86293e-08	4.30639e-07
ANAPC11	834.97	0.632525	0.116681	5.42098	5.92745e-08	4.35224e-07
SIVA1	1542.97	0.50874	0.0939265	5.41637	6.08215e-08	4.4611e-07
PHTF2	2159.64	0.661892	0.122323	5.41103	6.26631e-08	4.59132e-07
CETN2	904.844	0.514261	0.0951121	5.40689	6.41273e-08	4.69529e-07
ANKRD9	527.03	0.813004	0.150412	5.40519	6.47394e-08	4.73344e-07
SEPTIN10	2327.99	0.482944	0.0893572	5.40464	6.49379e-08	4.74629e-07
IGSF3	204.22	1.10989	0.205375	5.40422	6.50899e-08	4.75572e-07
SELENOO	568.479	0.639358	0.118338	5.40283	6.55979e-08	4.78948e-07
MMP24OS	1247.08	0.675533	0.125083	5.4007	6.63828e-08	4.84508e-07
BCAN-AS1	68.6178	1.88655	0.349477	5.39821	6.73095e-08	4.90928e-07
WDR31	208.395	1.08305	0.200633	5.39814	6.7337e-08	4.90956e-07
VASN	4504.58	0.559593	0.103743	5.39402	6.88985e-08	5.02164e-07
TM7SF2	575.753	1.03131	0.191242	5.39271	6.94046e-08	5.05322e-07
UBR7	2113.37	0.462172	0.0857181	5.39177	6.97676e-08	5.07787e-07
TMEM187	118.904	1.25853	0.233479	5.39032	7.03319e-08	5.11715e-07
THOC1	530.827	0.667264	0.124026	5.38005	7.44654e-08	5.41221e-07
ARL15	394.949	1.10504	0.205456	5.37849	7.5113e-08	5.45737e-07
GOLGA8N	116.345	1.32641	0.246755	5.3754	7.64136e-08	5.54799e-07
PIAS2	528.271	0.733322	0.136466	5.37366	7.71539e-08	5.59978e-07
VPS39	2161.75	0.441022	0.0820749	5.3734	7.72642e-08	5.60584e-07
RBBP8	1393.23	0.562603	0.104748	5.371	7.82993e-08	5.67697e-07
GAPDH	107397	0.698059	0.130018	5.36895	7.91965e-08	5.74002e-07
SRSF11	4054.19	0.440124	0.0819776	5.36884	7.92453e-08	5.74156e-07
ATPSCKMT	295.573	0.936265	0.174393	5.36871	7.93032e-08	5.74375e-07
NKX3-1	369.173	0.88614	0.165112	5.3669	8.01032e-08	5.79362e-07
EPM2AIP1	1043.35	0.75318	0.140349	5.36648	8.02882e-08	5.80498e-07
ESRRA	518.441	0.723744	0.135046	5.35923	8.35754e-08	6.03426e-07
HERC2P3	804.842	0.954354	0.178109	5.35827	8.40219e-08	6.06439e-07
SLC25A3	6845.79	0.39263	0.0732888	5.35729	8.4478e-08	6.09097e-07
ZNF667-AS1	231.928	0.929784	0.173574	5.3567	8.4754e-08	6.10875e-07
PLPPR2	1745.91	0.611099	0.114107	5.35551	8.53172e-08	6.14721e-07
HNRNPUL2-BSCL2	2590.14	0.517014	0.0965583	5.35442	8.58323e-08	6.18218e-07
ARL4C	386.422	0.795369	0.148551	5.35418	8.59464e-08	6.18826e-07
STX12	1325.69	0.533265	0.0996198	5.353	8.65062e-08	6.22425e-07
JOSD1	2979.47	0.414987	0.0775263	5.35286	8.65772e-08	6.22721e-07
KIF27	159.856	1.18346	0.221176	5.35076	8.75847e-08	6.29532e-07
B4GALT1	4695.34	0.421139	0.0787405	5.34844	8.87144e-08	6.37211e-07
TUBB2B	182.078	1.52602	0.28535	5.34787	8.89935e-08	6.38996e-07
PGBD5	30.1442	3.6723	0.687045	5.34506	9.03866e-08	6.4855e-07
GALNT11	779.373	0.709506	0.132788	5.34316	9.13392e-08	6.54708e-07
IMPA2	431.499	0.974757	0.18245	5.3426	9.16221e-08	6.56509e-07
TMEM107	306.148	0.861109	0.161205	5.34171	9.20725e-08	6.59509e-07
VKORC1	1323.99	0.454497	0.0851457	5.33787	9.40466e-08	6.73186e-07
ENSG00000293413	141.075	1.31784	0.247076	5.33374	9.62092e-08	6.87719e-07
ERO1B	130.305	1.19828	0.224679	5.3333	9.64453e-08	6.8917e-07
MPC2	644.564	0.725805	0.136104	5.33271	9.67601e-08	6.91182e-07
GOLGA6L9	213.508	1.32558	0.24859	5.33239	9.69283e-08	6.92001e-07
CRKL	3686.25	0.363054	0.068085	5.33237	9.69414e-08	6.92001e-07
TMEM47	274.971	0.89293	0.167465	5.33202	9.71251e-08	6.92837e-07
CYB5R1	707.233	0.587425	0.11021	5.33003	9.81939e-08	6.99981e-07
OTUD3	386.139	0.941883	0.176738	5.32927	9.86079e-08	7.02691e-07
CYB5R4	759.265	0.633739	0.11904	5.32375	1.01652e-07	7.23887e-07
MEGF9	668.266	1.03005	0.193543	5.32206	1.02596e-07	7.3036e-07
MFSD12	1236.12	0.591018	0.111065	5.32137	1.02988e-07	7.32902e-07
SNAP29	1515.38	0.672859	0.126501	5.319	1.04338e-07	7.41996e-07
ULK2	865.525	0.846627	0.159191	5.31832	1.04732e-07	7.4429e-07
INTS8	1439.66	0.728867	0.137138	5.31483	1.06759e-07	7.57404e-07
CAMK2N2	142.404	1.07297	0.201929	5.3136	1.07478e-07	7.62246e-07
MBTPS1	4675.01	0.367017	0.0691019	5.31124	1.0888e-07	7.71657e-07
KIF21A	503.547	0.885349	0.166883	5.30521	1.12545e-07	7.96817e-07
C3orf70	178.809	1.06481	0.200741	5.30439	1.13053e-07	7.9987e-07
MYCL	49.6564	1.75651	0.331183	5.30374	1.13454e-07	8.02437e-07
TEC	83.0592	1.72508	0.325535	5.29923	1.16295e-07	8.21969e-07
HP1BP3	6309.26	0.454343	0.0857884	5.29609	1.18311e-07	8.35652e-07
SAYSD1	444.944	0.655119	0.123723	5.29506	1.18977e-07	8.40073e-07
THAP8	201.474	0.986396	0.186434	5.29086	1.21742e-07	8.5901e-07
SELENOM	1293.11	0.481762	0.091072	5.2899	1.22381e-07	8.63226e-07
UBE2H	3477.38	0.523662	0.0990513	5.28677	1.24495e-07	8.7695e-07
CEP68	564.962	0.868042	0.16421	5.28618	1.249e-07	8.79503e-07
MAPK8	1256.02	0.516207	0.0976582	5.28585	1.25122e-07	8.80169e-07
PLEC	29599.9	0.548412	0.103755	5.28562	1.25277e-07	8.80962e-07
CCPG1	1519.55	0.540589	0.102279	5.28546	1.25392e-07	8.81475e-07
MICAL3	1992.94	0.623718	0.118069	5.28265	1.27327e-07	8.94772e-07
NPIPA9	1333.05	0.619862	0.117427	5.2787	1.301e-07	9.13954e-07
EZH1	761.727	0.625132	0.118476	5.27646	1.31703e-07	9.24901e-07
BCL7B	1770.7	0.447298	0.0847826	5.27582	1.3216e-07	9.278e-07
HBA1	32.3258	3.26375	0.618705	5.27513	1.32662e-07	9.30693e-07
GRB2	3864.19	0.425472	0.0806573	5.27506	1.32709e-07	9.30709e-07
SLK	1549.1	0.534063	0.101303	5.27195	1.3498e-07	9.45995e-07
RAB26	98.7884	1.49912	0.284397	5.27122	1.35519e-07	9.49209e-07
PCLO	327.593	1.18926	0.225633	5.27078	1.35842e-07	9.50959e-07
ENSG00000291338	23.4703	3.36742	0.638889	5.27075	1.35871e-07	9.50959e-07
RSRP1	1470.55	0.78777	0.149464	5.27064	1.35948e-07	9.5118e-07
DUT	1337.49	0.590725	0.112083	5.27043	1.36106e-07	9.51965e-07
CADPS2	401.927	0.869529	0.165009	5.26958	1.36737e-07	9.56057e-07
ZFYVE21	844.401	0.593637	0.112659	5.26933	1.36925e-07	9.57046e-07
CRY2	379.843	0.711762	0.135113	5.26792	1.37978e-07	9.63759e-07
CREBZF	1748.39	0.56971	0.108165	5.26705	1.38636e-07	9.67708e-07
PAFAH1B1	5005.52	0.427372	0.0811485	5.26654	1.39019e-07	9.69402e-07
AFMID	330.711	0.837838	0.159105	5.26594	1.39474e-07	9.7225e-07
CENPC	436.157	0.804903	0.15289	5.26458	1.40513e-07	9.78834e-07
TNFRSF11A	96.0031	1.28911	0.244965	5.26241	1.42181e-07	9.90126e-07
EPS15	1119.68	0.606524	0.115337	5.25871	1.45071e-07	1.00991e-06
RABGAP1	1886.36	0.483477	0.0919741	5.25666	1.46692e-07	1.02085e-06
METRNL	840.592	0.736392	0.140098	5.25625	1.47019e-07	1.02279e-06
PUSL1	334.732	0.757924	0.144209	5.25572	1.47443e-07	1.0254e-06
BMP6	52.196	2.14312	0.407857	5.25459	1.48355e-07	1.03139e-06
AKAP5	224.108	0.963841	0.183532	5.25163	1.50758e-07	1.04775e-06
NCBP1	2138.44	0.464275	0.0884567	5.24861	1.53248e-07	1.0647e-06
DCAKD	730.774	0.611526	0.116593	5.24498	1.56301e-07	1.08518e-06
SYN1	55.0112	2.39927	0.457831	5.24051	1.60131e-07	1.11029e-06
TOLLIP	1170.31	0.691423	0.131942	5.24035	1.60275e-07	1.11092e-06
ATPAF2	292.658	0.96047	0.183449	5.23563	1.6442e-07	1.13851e-06
ZMIZ2	2000.77	0.452375	0.0864107	5.23517	1.64831e-07	1.14089e-06
DENND10	1136.97	0.537208	0.102617	5.23506	1.64928e-07	1.14089e-06
TRIM28	13965.1	0.715152	0.136619	5.23467	1.65283e-07	1.14296e-06
HAGH	838.446	0.786896	0.150423	5.23121	1.68404e-07	1.16416e-06
NCBP2	2670.64	0.491407	0.0939983	5.22783	1.71509e-07	1.18445e-06
CCDC126	127.044	1.15832	0.221604	5.22696	1.72322e-07	1.18967e-06
NDFIP1	1689.87	0.522912	0.100098	5.22399	1.75109e-07	1.2081e-06
FABP5	679.844	0.545627	0.104465	5.22305	1.75998e-07	1.21343e-06
DNM1L	2126.89	0.464277	0.0889074	5.22203	1.76974e-07	1.21976e-06
SH3BP5-AS1	163.832	0.990474	0.189774	5.21923	1.7967e-07	1.2371e-06
H2BC6	25.1574	2.94121	0.563935	5.21551	1.83312e-07	1.26135e-06
HMG20B	1477.83	0.544218	0.104365	5.21457	1.84245e-07	1.26735e-06
WHRN	435.25	1.02107	0.195834	5.21392	1.84888e-07	1.27135e-06
ADAMTS3	180.597	0.999492	0.191758	5.21227	1.86547e-07	1.28149e-06
SIN3A	3180.05	0.527767	0.101301	5.20988	1.8896e-07	1.29721e-06
LAMA2	389.58	0.852794	0.163737	5.20832	1.90554e-07	1.30685e-06
EDEM3	1061.58	0.48504	0.0931691	5.20602	1.92935e-07	1.32231e-06
TMEM179	30.767	2.64513	0.508214	5.20476	1.9425e-07	1.33045e-06
FEZ1	339.617	0.945411	0.181721	5.20253	1.96591e-07	1.34515e-06
NCAM2	143.421	1.16307	0.223619	5.20111	1.981e-07	1.35503e-06
SOBP	67.3739	1.90494	0.366291	5.20062	1.98628e-07	1.3582e-06
DEXI	618.541	0.717663	0.138016	5.19985	1.99449e-07	1.36336e-06
SYT11	1369.76	0.514934	0.0990453	5.19897	2.00396e-07	1.36893e-06
TXNL4A	1033.36	0.494937	0.0952716	5.19502	2.047e-07	1.39696e-06
TAF4B	145.547	0.987706	0.190134	5.1948	2.04942e-07	1.39815e-06
MOB1B	904.279	0.54666	0.10529	5.19192	2.08134e-07	1.41853e-06
DLST	3802.33	0.443561	0.0854403	5.19147	2.08636e-07	1.42148e-06
DNMT1	6790.78	0.453254	0.0873164	5.19094	2.09231e-07	1.42507e-06
HAS3	119.797	1.28041	0.246897	5.18598	2.14876e-07	1.46304e-06
SLC27A4	896.291	0.761636	0.146902	5.18465	2.16425e-07	1.4731e-06
LINC00863	266.04	0.882057	0.17015	5.18399	2.1719e-07	1.47735e-06
DGKH	345.825	0.865671	0.167153	5.1789	2.23195e-07	1.5169e-06
USP45	363.235	0.932973	0.18015	5.17886	2.2325e-07	1.5169e-06
PGM2L1	306.981	0.753093	0.145477	5.17671	2.25835e-07	1.53364e-06
CA2	65.1698	1.77609	0.343122	5.17628	2.26357e-07	1.53669e-06
TMEM179B	645.511	0.60369	0.116656	5.17496	2.27965e-07	1.54659e-06
IFT88	406.985	0.73852	0.142715	5.17479	2.28162e-07	1.54742e-06
ZNF184	256.741	0.859222	0.166044	5.17467	2.28312e-07	1.54794e-06
NRG2	62.1074	2.09857	0.405949	5.16953	2.34682e-07	1.58905e-06
SBF1	5857.75	0.66794	0.129233	5.16851	2.35967e-07	1.59724e-06
GPAT4	2967.45	0.586014	0.11339	5.16813	2.3645e-07	1.59946e-06
CBX4	492.582	0.642295	0.124356	5.16496	2.40495e-07	1.62524e-06
WRAP53	658.392	0.612163	0.118533	5.16448	2.41102e-07	1.62881e-06
TRAPPC4	1326.53	0.525356	0.101759	5.16272	2.43381e-07	1.64261e-06
C1orf115	118.22	1.16544	0.22575	5.16253	2.43633e-07	1.64377e-06
GTF2IP4	1604.9	0.624766	0.121031	5.16204	2.44273e-07	1.64702e-06
C9orf78	1230.57	0.534151	0.103526	5.1596	2.47471e-07	1.66805e-06
SNORD3A	54.9041	1.72639	0.334698	5.15804	2.49544e-07	1.68147e-06
TBCCD1	417.348	0.764243	0.148182	5.15748	2.50297e-07	1.686e-06
SFI1	992.829	0.729116	0.141433	5.15521	2.53343e-07	1.70541e-06
G3BP2	4116.36	0.393583	0.0763528	5.1548	2.53905e-07	1.70864e-06
SSBP3	1173.21	0.545106	0.10576	5.15419	2.54735e-07	1.71316e-06
H4C16	54.4491	2.03057	0.394153	5.15175	2.58074e-07	1.73333e-06
IFT80	1254.23	0.653752	0.126961	5.14922	2.61573e-07	1.7557e-06
MYO1D	35.6425	2.71264	0.527037	5.14696	2.64742e-07	1.7764e-06
H3C1	19.3928	3.40258	0.661136	5.14656	2.653e-07	1.77957e-06
FRZB	64.3255	1.55448	0.302325	5.14175	2.72189e-07	1.82518e-06
CEP250	2940.58	0.645162	0.12551	5.14033	2.74256e-07	1.83845e-06
VHL	1496.43	0.503446	0.0979804	5.13823	2.77335e-07	1.8567e-06
SAMD1	1350.46	0.728038	0.141782	5.1349	2.82293e-07	1.88806e-06
ARB2A	458.577	0.735699	0.143458	5.12832	2.92347e-07	1.9528e-06
NGLY1	791.505	0.583733	0.113911	5.12445	2.98406e-07	1.99135e-06
MIB1	1720.47	0.574999	0.112242	5.12284	3.00966e-07	2.00779e-06
CHTF18	1557.81	0.683288	0.133399	5.12213	3.02106e-07	2.0141e-06
NORAD	10608.9	0.401882	0.0785182	5.11833	3.08248e-07	2.05308e-06
TXNRD3	215.171	0.99329	0.194201	5.11475	3.14156e-07	2.09109e-06
EEF1AKMT1	157.647	1.09269	0.213785	5.11118	3.20151e-07	2.12895e-06
H4C11	9.80066	7.10911	1.39093	5.11104	3.20383e-07	2.12981e-06
CFAP410	386.143	0.828763	0.162245	5.10808	3.2544e-07	2.16136e-06
GBF1	4399.41	0.530558	0.10388	5.1074	3.26618e-07	2.16849e-06
NAP1L5	195.056	0.898211	0.175915	5.10592	3.29187e-07	2.18345e-06
TJP1	4239.73	0.438958	0.0859813	5.10526	3.30332e-07	2.18965e-06
FAM50A	2259.74	0.435099	0.0852681	5.10272	3.34805e-07	2.21576e-06
IKZF5	371.002	0.69979	0.137249	5.09869	3.42007e-07	2.26127e-06
C18orf54	698.681	0.612367	0.120108	5.09847	3.42408e-07	2.2632e-06
ZCCHC24	1762.53	0.47518	0.0932053	5.09821	3.42881e-07	2.26561e-06
PIGF	202.936	0.963952	0.189085	5.09798	3.43294e-07	2.2669e-06
EPHA7	206.831	1.22914	0.241351	5.09274	3.52931e-07	2.32757e-06
RRAGD	146.812	1.42862	0.280655	5.09029	3.5751e-07	2.35553e-06
MAP2K4	950.121	0.534903	0.105112	5.0889	3.60141e-07	2.37211e-06
ANO10	952.857	0.581291	0.114352	5.08336	3.7081e-07	2.43776e-06
CEBPZ	1594.27	0.427363	0.0840781	5.08293	3.71652e-07	2.44175e-06
CHST2	500.878	0.754771	0.148501	5.08259	3.72317e-07	2.44457e-06
SYAP1	2600.35	0.553257	0.109096	5.07127	3.9517e-07	2.59026e-06
SHPK	320.39	0.718016	0.141586	5.07123	3.95253e-07	2.59026e-06
ENSG00000280145	297.673	0.776902	0.153468	5.06231	4.14212e-07	2.71194e-06
ENSG00000293338	30.922	2.76816	0.547166	5.05908	4.21281e-07	2.75735e-06
P4HA3	83.8667	1.36891	0.270589	5.059	4.21469e-07	2.75772e-06
LPCAT3	760.608	0.693537	0.137095	5.05879	4.21935e-07	2.75989e-06
INAFM1	336.927	0.938514	0.1856	5.05664	4.26701e-07	2.78932e-06
POP5	454.746	0.656375	0.129882	5.05362	4.33518e-07	2.83121e-06
MAN1B1-DT	80.1859	1.32024	0.26139	5.05084	4.39868e-07	2.86997e-06
NPIPA1	3312.85	0.559626	0.110812	5.05025	4.41243e-07	2.87804e-06
CASTOR3P	363.179	0.853527	0.169126	5.04668	4.49545e-07	2.92761e-06
RND1	46.0547	2.17567	0.431382	5.04348	4.57133e-07	2.97144e-06
PER1	608.379	0.685385	0.135925	5.04239	4.59744e-07	2.98654e-06
H2BC15	49.6191	2.29656	0.455577	5.041	4.63107e-07	3.00745e-06
SLC48A1	760.599	0.669908	0.132897	5.04081	4.63573e-07	3.00953e-06
CNNM2	224.22	0.898929	0.178421	5.03825	4.69809e-07	3.04907e-06
SLC26A2	442.189	0.792493	0.157304	5.03798	4.70475e-07	3.05244e-06
PKD1P3	1894.39	0.688901	0.136782	5.0365	4.74116e-07	3.0751e-06
RNF20	2539.57	0.534107	0.106084	5.03478	4.7841e-07	3.10102e-06
MYZAP	277.478	1.05255	0.209084	5.03411	4.80084e-07	3.1109e-06
FAN1	789.131	0.50687	0.100721	5.03243	4.84297e-07	3.13624e-06
MTM1	299.035	0.911436	0.181129	5.03198	4.85435e-07	3.14263e-06
AHCY	5133.78	0.406267	0.0807798	5.02931	4.92245e-07	3.18573e-06
SRGAP2C	978.443	0.60797	0.120909	5.02832	4.94788e-07	3.2002e-06
ATP5F1A	9989.53	0.357739	0.0711695	5.02658	4.99311e-07	3.22744e-06
CPNE1	6353.79	0.360861	0.0717951	5.02627	5.00123e-07	3.23168e-06
BPHL	396.213	0.789991	0.157187	5.02581	5.01308e-07	3.23833e-06
TP53I13	819.292	0.514596	0.102508	5.02006	5.16555e-07	3.33165e-06
SLC35A5	946.179	0.504115	0.100456	5.01826	5.21411e-07	3.36089e-06
INTS5	995.084	0.665047	0.132557	5.01706	5.24695e-07	3.381e-06
SGPP1	713.167	0.67541	0.134646	5.01618	5.27083e-07	3.39534e-06
ODF2	2195.56	0.37714	0.0751953	5.01548	5.2902e-07	3.40677e-06
POLR2E	3298.27	0.504726	0.100647	5.01481	5.30856e-07	3.41624e-06
RAVER2	550.364	0.576406	0.114942	5.01476	5.30985e-07	3.41624e-06
CIB1	1359.03	0.493085	0.0983417	5.014	5.33096e-07	3.42877e-06
EFNB1	276.822	0.915839	0.18272	5.01225	5.37976e-07	3.45695e-06
TRDMT1	142.613	1.03279	0.206121	5.0106	5.4262e-07	3.48355e-06
NKIRAS1	282.968	0.759402	0.151561	5.01052	5.42823e-07	3.48378e-06
CTNS-AS1	91.4042	1.25832	0.251207	5.00909	5.46884e-07	3.50876e-06
TP53INP2	855.512	0.745499	0.14889	5.00706	5.52687e-07	3.54272e-06
PNKP	1104.11	0.669988	0.133824	5.0065	5.54294e-07	3.55192e-06
RRAGA	2020.72	0.40615	0.0811523	5.00479	5.59239e-07	3.58251e-06
SLC25A29	1789.48	0.636315	0.127213	5.00198	5.67442e-07	3.6317e-06
DEPDC7	472.685	0.641132	0.128198	5.0011	5.70052e-07	3.64728e-06
AP3S1	1141.29	0.619214	0.12385	4.9997	5.74201e-07	3.6727e-06
AVPI1	482.311	0.672686	0.134547	4.99962	5.7443e-07	3.67303e-06
IFNAR2	566.244	0.673141	0.134645	4.99936	5.7522e-07	3.67695e-06
SNHG12	497.437	0.691352	0.138296	4.99908	5.76032e-07	3.68101e-06
ENSG00000291224	258.402	0.970494	0.194167	4.99824	5.78567e-07	3.69381e-06
RMC1	756.147	0.662778	0.132627	4.99733	5.81309e-07	3.70903e-06
SLC35C2	1141.52	0.525999	0.105276	4.99636	5.84239e-07	3.72544e-06
MXD3	576.293	0.827728	0.16568	4.99595	5.85456e-07	3.73206e-06
CFAP20	873.2	0.55274	0.110688	4.99369	5.9237e-07	3.77266e-06
ITPR1	370.41	2.31723	0.464061	4.99337	5.93344e-07	3.77771e-06
CCM2	1423.84	0.427804	0.0857151	4.99099	6.00696e-07	3.82334e-06
DISP3	35.8097	2.73049	0.547107	4.99078	6.01363e-07	3.82642e-06
CDS1	144.332	1.11369	0.223207	4.9895	6.05367e-07	3.85072e-06
TCAIM	652.15	0.58499	0.117255	4.98906	6.06736e-07	3.85825e-06
MED26	320.274	0.7758	0.155507	4.98885	6.07388e-07	3.86121e-06
C7orf50	1839.56	0.514365	0.103109	4.98857	6.08285e-07	3.86573e-06
CERK	2100.43	0.575898	0.115568	4.98321	6.25372e-07	3.96705e-06
RASL11A	104.818	1.86391	0.374064	4.98287	6.26468e-07	3.97279e-06
WHAMMP4	329.99	0.893037	0.179288	4.98103	6.32463e-07	4.00958e-06
UBB	18163.3	0.327889	0.0658325	4.98066	6.33677e-07	4.01483e-06
MAFA	27.4575	3.56604	0.716397	4.97773	6.43329e-07	4.0735e-06
DZIP1	1658.22	0.77832	0.156505	4.97312	6.58824e-07	4.16781e-06
RAD51C	651.856	0.647288	0.130165	4.97281	6.59877e-07	4.1732e-06
CACNA1G	41.4553	2.54331	0.511701	4.97031	6.68464e-07	4.22237e-06
TTLL1	210.339	0.851601	0.171363	4.96958	6.70998e-07	4.23709e-06
DLEU1	199.983	1.07639	0.216667	4.96797	6.7659e-07	4.26825e-06
DNAJC1	619.476	0.722266	0.145388	4.96785	6.77e-07	4.26851e-06
HEBP1	741.666	0.585433	0.117984	4.96197	6.97833e-07	4.39453e-06
GTF2A2	1019.53	0.468622	0.0944842	4.9598	7.05668e-07	4.44252e-06
SLC49A4	345.968	0.818552	0.16511	4.95762	7.13609e-07	4.49116e-06
ZCCHC2	538.984	0.680897	0.137392	4.95586	7.20094e-07	4.52786e-06
FBH1	2091.51	0.418385	0.0844887	4.95196	7.34702e-07	4.61832e-06
SNX1	2559.65	0.540451	0.10918	4.9501	7.41741e-07	4.66116e-06
VPS35	3469.94	0.489311	0.098853	4.94988	7.42577e-07	4.665e-06
SLC66A3	237.558	1.05865	0.21391	4.94903	7.45838e-07	4.68266e-06
ATP6V0A1	1192.41	0.55715	0.112617	4.94732	7.52434e-07	4.71913e-06
C2orf81	79.0479	1.33985	0.270826	4.94729	7.52555e-07	4.71913e-06
NID2	660.169	0.611662	0.123658	4.9464	7.56001e-07	4.73931e-06
UFD1	2340.51	0.448986	0.0907811	4.94581	7.58264e-07	4.75206e-06
ZNF37BP	389.634	0.753438	0.152392	4.9441	7.64981e-07	4.78982e-06
FAM161A	296.467	0.764482	0.154637	4.94373	7.66433e-07	4.79603e-06
RASD2	33.3701	2.20372	0.445777	4.94355	7.67144e-07	4.79903e-06
DNAH14	89.4078	1.31006	0.265157	4.94068	7.78506e-07	4.86572e-06
ABCC10	921.784	0.742132	0.150228	4.94002	7.81129e-07	4.87918e-06
NOSIP	1338.36	0.497868	0.100894	4.93457	8.03293e-07	5.01311e-06
UBE2O	1373.08	0.592201	0.120016	4.93434	8.04208e-07	5.01694e-06
NRXN2	22.0502	3.73021	0.755976	4.9343	8.04389e-07	5.01694e-06
GPR153	434.272	0.793484	0.160825	4.93382	8.06368e-07	5.02777e-06
EIF1B	569.11	0.548045	0.111099	4.93295	8.09949e-07	5.04859e-06
ENSG00000280571	356.749	0.687759	0.13943	4.93263	8.11294e-07	5.05394e-06
CKS2	1430.34	0.510825	0.103594	4.93101	8.18036e-07	5.09288e-06
ARVCF	254.298	0.817409	0.165786	4.93051	8.20153e-07	5.10454e-06
PAXBP1	708.063	0.58314	0.118337	4.92779	8.31651e-07	5.16991e-06
LARGE1	57.0785	1.68394	0.341729	4.9277	8.32037e-07	5.17076e-06
PTPRD	263.918	1.3542	0.27491	4.92597	8.39429e-07	5.21515e-06
SEMA3F	136.822	1.77212	0.360083	4.92142	8.59183e-07	5.33628e-06
TRPV1	197.453	0.87207	0.177211	4.92107	8.60716e-07	5.3426e-06
GAK	2068.43	0.541879	0.110165	4.9188	8.70784e-07	5.40349e-06
DONSON	1185.03	0.586039	0.119197	4.91655	8.80816e-07	5.46248e-06
SYNJ1	802.708	0.888967	0.180815	4.91645	8.81258e-07	5.46359e-06
CMSS1	656.021	0.579339	0.117939	4.91219	9.00634e-07	5.57873e-06
DDX11	2232.72	0.486459	0.0990851	4.9095	9.1308e-07	5.65413e-06
SNHG9	48.1236	1.85108	0.377044	4.90944	9.13355e-07	5.65415e-06
CHAMP1	1644.21	0.607133	0.123728	4.907	9.24802e-07	5.72161e-06
PHETA1	434.12	0.821552	0.167483	4.90528	9.32954e-07	5.76862e-06
SNCB	30.4291	3.48517	0.711029	4.90158	9.50705e-07	5.86268e-06
ENSG00000288752	56.1898	1.6225	0.331143	4.8997	9.59845e-07	5.91729e-06
COPRS	641.287	0.549976	0.112292	4.89773	9.69482e-07	5.97316e-06
ORC4	878.363	0.584969	0.119529	4.89396	9.88287e-07	6.08361e-06
NDRG3	1643.37	0.47337	0.096759	4.89226	9.96828e-07	6.13437e-06
CHKB-DT	68.3157	1.50006	0.306842	4.88872	1.01495e-06	6.23851e-06
PHC2	2352.66	0.385183	0.0788052	4.88779	1.01977e-06	6.26627e-06
WRNIP1	1243.07	0.430285	0.0880374	4.88752	1.02112e-06	6.27273e-06
LAMA1	1988.89	0.817368	0.167288	4.88598	1.02916e-06	6.32027e-06
DYNLRB1	3061.86	0.446287	0.0913574	4.88507	1.03393e-06	6.34579e-06
PROSER2	205.137	0.9465	0.193758	4.88495	1.03454e-06	6.34767e-06
CNOT1	7671.1	0.397897	0.0815472	4.87935	1.06435e-06	6.52479e-06
FAR1	2026.05	0.39992	0.0819931	4.87748	1.07449e-06	6.585e-06
DNAJA4	433.124	0.741568	0.152087	4.87594	1.08292e-06	6.6308e-06
HTT	3515.96	0.442345	0.0907309	4.87536	1.08612e-06	6.64843e-06
KIDINS220	2770.65	0.590849	0.121225	4.874	1.09359e-06	6.69023e-06
AMDHD2	853.019	0.551021	0.113178	4.8686	1.12392e-06	6.86769e-06
ELOVL7	58.883	1.78868	0.367485	4.86736	1.13097e-06	6.90874e-06
SDC4	13338.7	0.52996	0.108912	4.86594	1.13914e-06	6.95253e-06
MARCHF2	291.417	0.793049	0.163056	4.86366	1.15236e-06	7.02701e-06
SCAMP4	1966.6	0.420779	0.0865216	4.86328	1.15457e-06	7.03845e-06
LRP4	255.722	1.15934	0.238444	4.86209	1.1615e-06	7.07864e-06
PRXL2B	957.024	0.608606	0.125236	4.85968	1.17573e-06	7.16324e-06
DNAJC3-DT	56.2976	2.02584	0.417229	4.85546	1.20107e-06	7.30476e-06
MGAT4A	54.8252	2.36272	0.486769	4.85389	1.21063e-06	7.35785e-06
NPB	36.5717	2.09986	0.432913	4.85053	1.2313e-06	7.4777e-06
HTATSF1	1598.01	0.395198	0.0815037	4.84884	1.24188e-06	7.53856e-06
ARMCX3	1120.39	0.436367	0.0900058	4.84821	1.24579e-06	7.5591e-06
PTMS	7181.95	0.702307	0.145031	4.84247	1.28236e-06	7.77189e-06
ACSBG1	26.5408	3.88126	0.801966	4.83968	1.30048e-06	7.87941e-06
PCMTD2	859.071	0.634884	0.131216	4.83846	1.30847e-06	7.92323e-06
OSER1	893.78	0.607006	0.1256	4.83285	1.34593e-06	8.1382e-06
VMAC	58.4806	1.45782	0.301697	4.83206	1.35125e-06	8.16562e-06
MLXIP	1494.85	0.778099	0.161071	4.8308	1.35987e-06	8.21535e-06
SWI5	604.106	0.58016	0.120128	4.8295	1.36876e-06	8.25829e-06
NBPF3	1633.9	0.433961	0.0898924	4.82755	1.3822e-06	8.33325e-06
EDEM2	604.627	0.546742	0.113343	4.8238	1.40851e-06	8.48946e-06
MERTK	40.8291	2.25666	0.467833	4.82365	1.40953e-06	8.49249e-06
GLIPR2	1116.94	0.521268	0.108077	4.82311	1.41338e-06	8.51138e-06
SLC25A37	1544.19	0.418513	0.0868992	4.81608	1.46409e-06	8.80403e-06
TEX14	22.8056	2.71587	0.564217	4.81352	1.48297e-06	8.91236e-06
ACTN4	31175.6	0.401748	0.0835421	4.80892	1.51746e-06	9.10653e-06
PCYT2	1515.19	0.503171	0.104649	4.80817	1.52316e-06	9.13808e-06
UQCC3	352.501	0.797341	0.16591	4.80586	1.5409e-06	9.24182e-06
PABPC1L	1212.81	0.534206	0.11116	4.80574	1.54182e-06	9.24467e-06
TXNL4B	417.371	0.588805	0.122529	4.80542	1.54426e-06	9.25668e-06
RCBTB1	704.657	0.556984	0.115915	4.80512	1.54655e-06	9.26771e-06
FAM161B	322.837	0.726138	0.151172	4.8034	1.55997e-06	9.34277e-06
GLE1	1663.02	0.484113	0.100863	4.79972	1.58886e-06	9.50757e-06
HADH	867.509	0.452691	0.0943198	4.79954	1.59033e-06	9.51364e-06
DHRS13	158.811	0.961853	0.200444	4.79862	1.5976e-06	9.55159e-06
KDM4B	820.865	0.522957	0.10904	4.796	1.61864e-06	9.66627e-06
ZFAND6	1177.29	0.498358	0.103969	4.79334	1.64029e-06	9.78994e-06
YPEL2	61.5133	1.56754	0.32726	4.78988	1.66879e-06	9.9515e-06
GNPDA2	511.058	0.713005	0.148917	4.78794	1.68502e-06	1.00425e-05
SPICE1	415.219	0.625958	0.13075	4.78743	1.68934e-06	1.00653e-05
ULBP3	372.711	0.740728	0.154795	4.78523	1.70794e-06	1.01733e-05
EXOSC6	893.024	0.60348	0.126124	4.78481	1.71147e-06	1.01914e-05
CCSAP	552.072	0.601639	0.125853	4.78048	1.74881e-06	1.04048e-05
NFATC3	1285.52	0.491104	0.102743	4.77994	1.75348e-06	1.04296e-05
POLR3K	504.319	0.559155	0.116987	4.77965	1.75603e-06	1.04418e-05
H1-4	17.0059	3.98325	0.834045	4.77582	1.78977e-06	1.06242e-05
CCDC47	2194.53	0.416853	0.0873438	4.77255	1.81906e-06	1.07888e-05
IGSF11	17.5291	3.9988	0.838094	4.7713	1.83037e-06	1.08528e-05
LONRF2	42.9244	2.09099	0.438332	4.77033	1.83924e-06	1.09022e-05
RPL3L	14.273	5.60659	1.17535	4.77015	1.84084e-06	1.09087e-05
UBR2	1068.47	0.460139	0.0964829	4.76913	1.85027e-06	1.09614e-05
TMEM108	28.3954	2.37894	0.49898	4.76761	1.86427e-06	1.10412e-05
MCM10	873.532	0.483234	0.101506	4.76066	1.92957e-06	1.14084e-05
UBR4	6944.43	0.482669	0.101429	4.75868	1.94864e-06	1.15081e-05
ERVMER34-1	31.5082	2.54532	0.535762	4.75083	2.02581e-06	1.19503e-05
PDZD8	907.37	0.56313	0.118563	4.74964	2.03777e-06	1.20106e-05
DIP2A	1280.86	0.497984	0.104869	4.74863	2.048e-06	1.2064e-05
ADCY6	2250.03	0.505774	0.106554	4.74666	2.06801e-06	1.21743e-05
ENSG00000287979	17.1985	3.85926	0.81334	4.74495	2.08554e-06	1.22713e-05
RCN2	1799.36	0.571409	0.120558	4.73971	2.14029e-06	1.25863e-05
OIP5-AS1	2219.95	0.399993	0.0844475	4.73659	2.17343e-06	1.2774e-05
TNFSF9	160.827	1.4288	0.301808	4.73415	2.19975e-06	1.29177e-05
VRK3	718.399	0.49886	0.105384	4.73375	2.20413e-06	1.29367e-05
GLYR1	3062.63	0.401039	0.0847193	4.73374	2.20422e-06	1.29367e-05
CHPF	3246.66	0.667436	0.141034	4.73245	2.21831e-06	1.3012e-05
PCCB	2008.95	0.414098	0.0875076	4.73214	2.22164e-06	1.30242e-05
KREMEN1	492.536	0.580358	0.1227	4.72992	2.24612e-06	1.31529e-05
ANKH	657.398	0.722497	0.152789	4.72872	2.25945e-06	1.32272e-05
CHADL	38.2887	2.05268	0.434141	4.72814	2.26589e-06	1.32574e-05
DOP1A	354.269	0.822214	0.174	4.72538	2.29683e-06	1.34309e-05
RECQL	2846.79	0.525365	0.111185	4.72514	2.29955e-06	1.3443e-05
TSPYL1	2551.96	0.432124	0.0914987	4.72273	2.32695e-06	1.35955e-05
H2AC15	55.274	1.87149	0.396472	4.72035	2.35438e-06	1.37365e-05
PSMB1	3854.57	0.338355	0.071694	4.71943	2.36501e-06	1.37908e-05
ENSG00000254531	67.3845	1.41367	0.299618	4.71824	2.37889e-06	1.38601e-05
PTTG1IP	7098.02	0.407164	0.0863091	4.71751	2.38745e-06	1.39061e-05
SPIDR	1179.31	0.668484	0.141745	4.71611	2.40392e-06	1.39981e-05
MT-RNR1	4849.99	0.434059	0.0920866	4.71359	2.43387e-06	1.41645e-05
GLI4	175.71	0.871878	0.185056	4.71143	2.45983e-06	1.43076e-05
ATAD5	456.52	0.600581	0.127505	4.71027	2.4739e-06	1.43774e-05
FAM177A1	1020.78	0.607089	0.128975	4.70701	2.51374e-06	1.46048e-05
UBQLN2	1131.55	0.454894	0.0967239	4.70302	2.56338e-06	1.48849e-05
RFX2	315.971	0.98165	0.208747	4.70259	2.5688e-06	1.49115e-05
ENDOG	312.046	0.799296	0.169984	4.70219	2.57384e-06	1.49331e-05
TPRG1L	935.387	0.487743	0.103764	4.70052	2.59496e-06	1.50473e-05
ZNF530	192.596	0.974783	0.20739	4.70023	2.59865e-06	1.50645e-05
DMTF1	1251.23	0.503547	0.107152	4.69937	2.60969e-06	1.51243e-05
ENSG00000289091	30.6261	2.65357	0.564925	4.6972	2.63748e-06	1.52768e-05
FAM117A	69.8146	1.35103	0.287733	4.69544	2.66033e-06	1.54049e-05
MAN2B2	2708.59	0.48165	0.1026	4.69444	2.67341e-06	1.54677e-05
TOB1	843.451	0.552668	0.117862	4.6891	2.74406e-06	1.58544e-05
STK17B	806.32	0.690269	0.147262	4.68735	2.76766e-06	1.59774e-05
UBAC1	799.153	0.552744	0.117945	4.68644	2.77997e-06	1.6044e-05
KCTD13	337.606	0.788073	0.168304	4.68242	2.83502e-06	1.63403e-05
CDCA2	1182.28	0.483521	0.103263	4.68241	2.83522e-06	1.63403e-05
KNL1	2045.01	0.472723	0.100978	4.68146	2.84843e-06	1.64118e-05
PHLDA2	852.754	0.665379	0.142146	4.68095	2.85555e-06	1.64392e-05
CCDC69	188.262	1.07254	0.22914	4.68071	2.85877e-06	1.64532e-05
BAHD1	863.803	0.55308	0.118171	4.68035	2.86392e-06	1.64737e-05
DOCK9	948.413	0.719468	0.153849	4.67645	2.91885e-06	1.67663e-05
ZNF781	22.1034	3.2154	0.687582	4.67639	2.91963e-06	1.67663e-05
CDC34	794.524	0.484366	0.10362	4.67442	2.94784e-06	1.69236e-05
HOXC12	5883.21	0.485783	0.103956	4.67297	2.96871e-06	1.7034e-05
HAUS4	699.182	0.62747	0.134317	4.67157	2.98901e-06	1.71411e-05
WASF3	915.242	0.441654	0.0945994	4.66868	3.03145e-06	1.73701e-05
CTNNBIP1	535.722	0.698787	0.149678	4.6686	3.03262e-06	1.7372e-05
PLCD3	3337.19	0.644294	0.13801	4.66845	3.03486e-06	1.738e-05
CMTM8	76.7983	1.30402	0.279422	4.66684	3.05865e-06	1.75114e-05
NR1D2	1589.52	0.679157	0.14554	4.66646	3.06434e-06	1.75392e-05
HAUS8	562.41	0.529415	0.113486	4.66502	3.08585e-06	1.76559e-05
RAB35-AS1	98.9676	1.32196	0.28338	4.66498	3.08643e-06	1.76559e-05
ATG16L2	351.995	0.842243	0.180567	4.66444	3.09454e-06	1.76974e-05
RHOC	7152.64	0.399195	0.0855992	4.66354	3.10821e-06	1.77659e-05
MSH2	2958.86	0.526984	0.113003	4.66346	3.10944e-06	1.7768e-05
CCDC112	235.291	0.850978	0.182524	4.66228	3.12728e-06	1.7865e-05
DHTKD1	1220.37	0.525207	0.112661	4.66181	3.13434e-06	1.79004e-05
ARL6	210.456	0.948215	0.203548	4.65843	3.18627e-06	1.8182e-05
ENSG00000261526	54.0745	1.54867	0.332531	4.6572	3.20534e-06	1.82859e-05
FGF18	30.7417	2.45934	0.528088	4.65707	3.2074e-06	1.82919e-05
RPL13	8241.6	0.452191	0.0970988	4.65702	3.20817e-06	1.82919e-05
SYP	47.3353	1.79247	0.384991	4.65587	3.22613e-06	1.83893e-05
ESCO2	839.344	0.675109	0.145029	4.65501	3.23969e-06	1.84565e-05
CYP2U1-AS1	18.2698	3.06503	0.658637	4.65359	3.26202e-06	1.85786e-05
ENSG00000294531	181.085	0.886602	0.190542	4.65306	3.27052e-06	1.86219e-05
XRCC2	407.828	0.69427	0.149248	4.6518	3.29056e-06	1.87309e-05
RBP4	181.914	0.908672	0.195468	4.64871	3.34021e-06	1.89983e-05
CYSTM1	409.052	0.636462	0.136912	4.6487	3.34027e-06	1.89983e-05
SRGAP2B	1368.14	0.637809	0.137209	4.64845	3.34442e-06	1.90166e-05
HPGD	29.3321	2.83934	0.610854	4.64816	3.34917e-06	1.90332e-05
RANBP2	3775.94	0.3544	0.076268	4.64677	3.37174e-06	1.91458e-05
NECAB3	1280.1	0.684541	0.147532	4.63996	3.4848e-06	1.97555e-05
ZNF684	89.3336	1.21631	0.262177	4.63926	3.49653e-06	1.98165e-05
TTC14	940.664	0.775243	0.167159	4.63777	3.52182e-06	1.9949e-05
RBM14-RBM4	133.667	1.35572	0.292341	4.63748	3.52688e-06	1.99722e-05
OS9	5418.32	0.418197	0.0901831	4.6372	3.53169e-06	1.9994e-05
STXBP5L	33.5	2.29198	0.494279	4.63701	3.53482e-06	2.00063e-05
ENSG00000287064	54.8502	1.64824	0.355485	4.63661	3.54176e-06	2.00401e-05
PRIM1	569.69	0.606843	0.130891	4.63624	3.548e-06	2.00699e-05
ARHGEF11	1872.81	0.358899	0.0775215	4.62967	3.66255e-06	2.0673e-05
NOS1AP	47.3866	1.82356	0.393914	4.62933	3.66844e-06	2.07006e-05
LINC01128	406.635	0.681142	0.147187	4.62773	3.69697e-06	2.08559e-05
H3C2	16.7061	4.77974	1.03348	4.62491	3.74763e-06	2.11359e-05
IGFBP2	152.011	2.82836	0.61166	4.62407	3.76278e-06	2.12099e-05
CHMP7	1445.32	0.495079	0.107121	4.6217	3.80614e-06	2.14485e-05
HMGB2	5560.67	0.384828	0.0833372	4.61772	3.87979e-06	2.18427e-05
POLR2J4	453.796	0.585929	0.126888	4.61769	3.8803e-06	2.18427e-05
LYSMD4	124.292	0.978295	0.2119	4.61678	3.89746e-06	2.19274e-05
DENND4C	1099.77	0.520521	0.112752	4.61651	3.90239e-06	2.19492e-05
MTURN	190.799	1.18596	0.257055	4.61365	3.95667e-06	2.22365e-05
SMARCD2	2257.71	0.432987	0.0940428	4.60414	4.14166e-06	2.31884e-05
CHMP1B	985.229	0.521937	0.113452	4.60052	4.21442e-06	2.35767e-05
BTD	840.627	0.524371	0.113991	4.60012	4.2225e-06	2.36156e-05
ABHD12	1383.96	0.62423	0.135721	4.59937	4.2377e-06	2.36879e-05
CD81	8610.43	0.443192	0.0964022	4.59733	4.27946e-06	2.38892e-05
MAPKBP1	1007.1	0.462147	0.100657	4.5913	4.40486e-06	2.45694e-05
FAM131A	824.906	0.517896	0.112809	4.59091	4.41316e-06	2.46091e-05
RAP1GDS1	1431.41	0.491357	0.107091	4.58824	4.47e-06	2.4906e-05
CEP192	1654.83	0.47661	0.103885	4.58786	4.47811e-06	2.4942e-05
CHMP2B	1215.34	0.521123	0.113667	4.58463	4.54784e-06	2.53126e-05
ERO1A	1839.27	0.581516	0.126859	4.58394	4.56291e-06	2.53761e-05
ARHGEF12	5205.94	0.420622	0.0918085	4.58152	4.61616e-06	2.56653e-05
ITM2B	4324.16	0.583103	0.127335	4.5793	4.66537e-06	2.59251e-05
SLC37A4	640.011	0.6243	0.136389	4.57734	4.70935e-06	2.61485e-05
CDC42EP2	439.711	0.649031	0.141833	4.57601	4.73918e-06	2.62931e-05
ENSG00000257767	107.603	1.39149	0.304311	4.57259	4.81739e-06	2.67127e-05
LIFR	733.524	0.848157	0.185497	4.57235	4.82286e-06	2.6736e-05
MFSD14CP	373.161	0.887013	0.19405	4.57104	4.85303e-06	2.6896e-05
ENSG00000290450	381.867	0.815227	0.178404	4.56956	4.88742e-06	2.70722e-05
RPS28	2603.28	0.493706	0.108142	4.56534	4.98675e-06	2.7571e-05
PHF7	72.9036	1.46032	0.320016	4.56328	5.03608e-06	2.78363e-05
KANSL3	2386.52	0.415661	0.0911243	4.56147	5.07966e-06	2.80698e-05
GTF3C1	4593.93	0.614965	0.134832	4.56097	5.0918e-06	2.81293e-05
CEP350	1129.06	0.439507	0.0964053	4.55896	5.14085e-06	2.83777e-05
KLF2	1000.44	1.69394	0.371645	4.55795	5.16556e-06	2.85066e-05
NDEL1	1753.58	0.375794	0.082484	4.55596	5.21459e-06	2.87618e-05
ENSG00000291313	9.18749	7.0139	1.53999	4.5545	5.25101e-06	2.89474e-05
PTK7	5793.92	0.417905	0.0918045	4.55212	5.31073e-06	2.92533e-05
GNAI2	8245.76	0.313101	0.0687971	4.55108	5.33716e-06	2.93834e-05
ENSG00000290789	8.54066	6.29291	1.38356	4.54836	5.40645e-06	2.9757e-05
MCUR1	1002.88	0.621366	0.136636	4.54761	5.42573e-06	2.98473e-05
CD302	378.574	0.67198	0.147802	4.54647	5.45527e-06	3.00018e-05
UBAP2	2145.22	0.493089	0.108514	4.54401	5.51951e-06	3.03391e-05
GGCT	596.449	0.557519	0.122743	4.54215	5.56821e-06	3.05906e-05
STK17A	761.915	0.627464	0.138147	4.542	5.57228e-06	3.06048e-05
CPM	188.02	1.08612	0.239265	4.53942	5.64086e-06	3.09731e-05
SDHAP1	1585.71	0.591218	0.130242	4.53937	5.6423e-06	3.09731e-05
TMPO-AS1	278.588	0.719658	0.15866	4.53585	5.73728e-06	3.14364e-05
ACADVL	10126.4	0.447314	0.0986978	4.53216	5.83846e-06	3.19487e-05
HEXD	428.399	0.747895	0.165087	4.53031	5.88982e-06	3.22128e-05
LUC7L3	2184.39	0.534346	0.117983	4.52903	5.92553e-06	3.2391e-05
LBR	2335.95	0.48874	0.10792	4.52874	5.93369e-06	3.24271e-05
RADX	95.9567	1.45102	0.320494	4.52743	5.9704e-06	3.26106e-05
GPN3	610.479	0.577267	0.127538	4.52625	6.00384e-06	3.27846e-05
SSB	2624.92	0.457487	0.101134	4.52359	6.0799e-06	3.31825e-05
C18orf32	188.769	1.1519	0.254651	4.52344	6.08415e-06	3.3197e-05
SRD5A1	524.238	0.633565	0.140092	4.52249	6.11152e-06	3.33376e-05
MAP2K7	963.072	0.62188	0.137532	4.52173	6.13375e-06	3.34413e-05
ZNF563	53.8286	1.43476	0.317355	4.52098	6.15539e-06	3.35334e-05
ATP6V1B2	1761.5	0.392604	0.0868406	4.52098	6.15548e-06	3.35334e-05
H1-5	19.9273	3.34477	0.739938	4.52033	6.17422e-06	3.36267e-05
MEA1	2239.55	0.378752	0.0838051	4.51944	6.20038e-06	3.37515e-05
SSTR2	29.7558	2.20286	0.487522	4.51849	6.22831e-06	3.38947e-05
DOK6	171.375	1.41861	0.314034	4.51738	6.261e-06	3.40637e-05
UQCRH	1956.56	0.389308	0.0861992	4.51638	6.29065e-06	3.4216e-05
BBS2	1068.91	0.443508	0.0982109	4.51587	6.3058e-06	3.42894e-05
UPF3B	396.139	0.607208	0.13449	4.5149	6.33473e-06	3.44378e-05
HBS1L	1828.61	0.381655	0.084573	4.51273	6.39979e-06	3.47732e-05
FNTA	1319.75	0.576067	0.127688	4.51152	6.43642e-06	3.49449e-05
ENSG00000280120	109.232	1.07852	0.239104	4.51066	6.46273e-06	3.50694e-05
EPS15L1	1317.7	0.507832	0.112667	4.50735	6.56429e-06	3.55926e-05
LRRC57	633.275	0.631585	0.140135	4.50698	6.57573e-06	3.56409e-05
SH2B2	86.317	1.15686	0.256784	4.50518	6.63166e-06	3.58924e-05
CABLES2	1200.56	0.614665	0.136466	4.50418	6.66302e-06	3.6027e-05
PKD1P4	901.163	0.668453	0.148475	4.50214	6.72736e-06	3.63253e-05
KBTBD8	39.7015	1.84787	0.410454	4.50202	6.73094e-06	3.63301e-05
SSX2IP	1215.48	0.54778	0.121675	4.502	6.73175e-06	3.63301e-05
CDAN1	883.971	0.587565	0.130587	4.49941	6.81423e-06	3.67562e-05
GALNS	1230.14	0.448456	0.0997424	4.49615	6.91957e-06	3.73147e-05
LRRC75A	159.691	0.956369	0.21272	4.4959	6.92771e-06	3.73392e-05
GRK6	1223.53	0.433741	0.0965057	4.49446	6.97479e-06	3.75541e-05
SLC25A33	301.951	0.646515	0.14395	4.49125	7.0808e-06	3.80559e-05
SVIP	506.555	0.758639	0.168972	4.48973	7.13121e-06	3.8307e-05
THADA	912.63	0.472579	0.105315	4.48731	7.2128e-06	3.86953e-05
EPHX1	2498.7	1.37688	0.306894	4.48651	7.23998e-06	3.8811e-05
PIP4P1	547.382	0.539405	0.120312	4.4834	7.34634e-06	3.93609e-05
WIPI2	2122.94	0.361868	0.0807169	4.48317	7.35418e-06	3.93928e-05
C5AR1	83.521	1.22326	0.272911	4.48227	7.38543e-06	3.955e-05
ADGRV1	42.2719	1.93856	0.432555	4.48164	7.40722e-06	3.96564e-05
ADAMTS15	122.052	1.10102	0.245836	4.47868	7.51047e-06	4.01886e-05
UBE2G1	1827.91	0.476341	0.106402	4.4768	7.57704e-06	4.05135e-05
SLF2	2388.03	0.470198	0.105059	4.47557	7.6208e-06	4.07161e-05
EIF2B3	717.553	0.459452	0.102666	4.4752	7.63412e-06	4.07767e-05
PITPNA	3149.19	0.408681	0.091373	4.47267	7.72485e-06	4.12296e-05
ENSG00000260342	43.0246	2.00013	0.44726	4.47197	7.75039e-06	4.13447e-05
CITED4	32.1921	1.9873	0.444456	4.4713	7.77449e-06	4.1452e-05
SNAP47	963.076	0.452164	0.101143	4.47055	7.80205e-06	4.15882e-05
AKAP13	2379.61	0.540222	0.120852	4.4701	7.81822e-06	4.16638e-05
PAXX	515.048	0.56016	0.125315	4.47	7.82181e-06	4.16723e-05
ULBP1	110.952	1.02324	0.228948	4.4693	7.84757e-06	4.17988e-05
BCAP31	3079.95	0.311359	0.0696761	4.46866	7.87107e-06	4.19025e-05
C11orf71	86.1686	1.29834	0.290972	4.46209	8.1165e-06	4.31759e-05
MIEN1	738.968	0.529385	0.118655	4.46154	8.13709e-06	4.32743e-05
NARF-AS2	67.4217	1.47028	0.329574	4.46114	8.15266e-06	4.3335e-05
EFL1	921.277	0.565569	0.126801	4.46028	8.18523e-06	4.3497e-05
TINF2	1023.55	0.406454	0.0911387	4.45973	8.20648e-06	4.35912e-05
UBE3C	4122.74	0.341221	0.0765449	4.45779	8.28077e-06	4.39598e-05
TRADD	236.898	0.914532	0.205342	4.45369	8.44058e-06	4.47738e-05
OTULINL	344.347	0.63444	0.142569	4.45007	8.58442e-06	4.54789e-05
BRINP1	35.2514	2.1647	0.48646	4.4499	8.59119e-06	4.55031e-05
RMND5A	875.414	0.837972	0.188412	4.44754	8.68585e-06	4.59928e-05
CMC4	170.436	0.870057	0.195661	4.44676	8.71743e-06	4.61482e-05
LCP1	43.5484	1.59261	0.358193	4.44624	8.73874e-06	4.62401e-05
KLHL11	312.831	0.644862	0.145036	4.44623	8.73924e-06	4.62401e-05
ST6GALNAC2	147.156	1.0238	0.23028	4.44591	8.75208e-06	4.62963e-05
SEC22A	467.055	0.676484	0.152166	4.44571	8.76012e-06	4.63271e-05
GLDC	32.9815	2.58752	0.582228	4.44417	8.82301e-06	4.66477e-05
PMPCB	1553.93	0.425441	0.0957328	4.44405	8.82816e-06	4.66631e-05
H2BC9	63.0377	1.36941	0.308246	4.44259	8.88826e-06	4.69479e-05
SCAI	305.647	0.716472	0.161274	4.44258	8.8888e-06	4.69479e-05
TCTN3	1098.08	0.489499	0.110192	4.44223	8.90298e-06	4.70108e-05
OSER1-DT	74.9201	1.19586	0.269316	4.44035	8.98124e-06	4.74e-05
MGST3	723.921	0.538009	0.121231	4.43789	9.08433e-06	4.79076e-05
ACD	759.646	0.569488	0.1284	4.43527	9.19557e-06	4.84696e-05
ENSG00000296507	13.2213	5.84307	1.31816	4.43273	9.30453e-06	4.90191e-05
RAP1A	1344.22	0.458866	0.103554	4.43116	9.37264e-06	4.93404e-05
DAGLB	799.158	0.475379	0.107318	4.42964	9.43902e-06	4.96647e-05
ATP13A2	1501.27	0.596442	0.134651	4.42953	9.44375e-06	4.96771e-05
AFAP1L2	161.814	1.28428	0.290037	4.428	9.51095e-06	5.00179e-05
CYFIP1	3522.27	0.349328	0.0790049	4.4216	9.79724e-06	5.14324e-05
PCLAF	1262.73	0.774506	0.175315	4.4178	9.97098e-06	5.23049e-05
JMY	455.759	0.53611	0.121368	4.41722	9.99762e-06	5.24314e-05
SLC25A5	5799.66	0.341756	0.0773832	4.4164	1.00356e-05	5.26175e-05
ESS2	533.723	0.545721	0.123597	4.41532	1.00863e-05	5.28563e-05
UBXN7	2717.11	0.383199	0.0869093	4.40919	1.0376e-05	5.43064e-05
[truncated: 2,023 more rows]

## Sheet: B_vs_C_INT_up
	baseMean	log2FoldChange	lfcSE	stat	pvalue	padj
PEG10	38026.5	3.6569	0.131622	27.7833	6.90645e-170	4.67198e-166
EFR3B	1145.14	4.15918	0.158024	26.3199	1.1357e-152	4.6096e-149
SESN3	817.603	3.20114	0.138139	23.1734	8.45183e-119	1.71522e-115
BAIAP3	426.826	3.64177	0.189884	19.1789	5.55479e-82	6.26272e-79
PLS1	629.142	2.82068	0.150391	18.7557	1.74014e-78	1.68163e-75
ELAPOR2	457.691	3.42742	0.184963	18.5302	1.17749e-76	1.03895e-73
FAM111B	3998.29	2.62251	0.146386	17.915	9.00849e-72	6.77105e-69
FKBP5	1763.68	1.94229	0.109593	17.7228	2.79863e-70	1.83211e-67
MAPRE2	2072.23	1.72726	0.098106	17.6061	2.21307e-69	1.36097e-66
ENDOD1	927.515	2.00728	0.114307	17.5605	4.94185e-69	2.86543e-66
KIF5C	808.677	2.23186	0.127373	17.5222	9.69538e-69	5.4655e-66
AMIGO3	555.668	4.00202	0.233213	17.1604	5.25603e-66	2.60161e-63
H2BC5	496.622	2.52464	0.149416	16.8967	4.76079e-64	2.19581e-61
FAM222A	432.292	3.16591	0.188832	16.7657	4.34789e-63	1.87736e-60
GLCE	1720.05	1.79918	0.107687	16.7074	1.15685e-62	4.79125e-60
BAIAP2	3234.37	1.42769	0.0854651	16.7049	1.20737e-62	4.90048e-60
MYORG	756.974	2.59594	0.156095	16.6306	4.18706e-62	1.60325e-59
H2AC11	484.082	3.39703	0.205179	16.5564	1.4404e-61	5.34475e-59
PCYOX1	3940.31	1.52168	0.0921408	16.5147	2.87738e-61	1.04274e-58
GFPT2	2885.04	1.64769	0.100766	16.3517	4.2319e-60	1.43137e-57
NPTXR	1566.24	2.25249	0.139563	16.1397	1.34266e-58	4.00706e-56
UNC13B	1842.53	1.66392	0.103177	16.1269	1.65067e-58	4.85488e-56
H2BC11	1062.37	2.13361	0.132837	16.0618	4.72301e-58	1.36927e-55
NGFR	330.684	4.0877	0.255527	15.9972	1.3375e-57	3.7699e-55
CNNM4	1189.33	2.08207	0.130607	15.9416	3.26161e-57	9.06728e-55
HEXIM1	3545.3	1.74566	0.110226	15.8371	1.72513e-56	4.66797e-54
CLU	5836.11	2.09214	0.132156	15.8308	1.90813e-56	5.0952e-54
NRIP3	664.122	2.09273	0.134267	15.5863	9.02136e-55	2.31746e-52
DGCR2	4734.78	1.45177	0.0933932	15.5447	1.72816e-54	4.38392e-52
DNASE1L2	256.418	3.37167	0.217496	15.5022	3.35198e-54	8.39815e-52
CYP2U1	887.228	1.94998	0.126133	15.4597	6.48716e-54	1.60549e-51
PAG1	562.192	3.26232	0.213832	15.2565	1.49061e-52	3.43755e-50
UBR3	1759.46	1.39991	0.0919166	15.2302	2.22884e-52	5.02579e-50
GDE1	2716.54	1.48859	0.100032	14.8811	4.37414e-50	9.05804e-48
EIF4EBP2	5254.43	1.35893	0.0930949	14.5972	2.92464e-48	5.70698e-46
FAM234A	5541.59	1.49873	0.102913	14.563	4.82794e-48	9.24323e-46
RHBDL3	414.681	2.83042	0.196929	14.3728	7.66191e-47	1.41355e-44
ASF1B	4441.95	1.62471	0.113607	14.3011	2.15447e-46	3.90382e-44
H1-2	1440.76	1.6988	0.118966	14.2797	2.92915e-46	5.26055e-44
DCXR	1546.83	1.61635	0.114365	14.1332	2.3696e-45	4.18163e-43
NEU1	2173.67	1.3962	0.099764	13.995	1.67224e-44	2.75906e-42
FNBP1	2111.47	1.29632	0.0928148	13.9668	2.48604e-44	4.06868e-42
ALAD	1400.01	1.28087	0.0925269	13.8433	1.39708e-43	2.21502e-41
NPNT	454.57	3.10925	0.226418	13.7324	6.49684e-43	1.01421e-40
H2BC4	370.714	2.38947	0.174018	13.7311	6.60965e-43	1.02394e-40
TXNDC16	545.278	1.93357	0.141169	13.6968	1.06038e-42	1.618e-40
DGKQ	1242.61	1.7154	0.125904	13.6246	2.85973e-42	4.29891e-40
PAPSS1	2571.7	1.15311	0.0847276	13.6096	3.51225e-42	5.241e-40
LRRC20	877.155	1.58649	0.118299	13.4109	5.22214e-41	7.51618e-39
SLC30A3	336.56	2.8955	0.217251	13.3279	1.59354e-40	2.27742e-38
ATP1B2	150.159	4.57043	0.346362	13.1955	9.30768e-40	1.31174e-37
MRFAP1L2	679.837	1.67334	0.127407	13.1338	2.1083e-39	2.93054e-37
LZTS3	481.227	1.88434	0.143915	13.0935	3.58862e-39	4.92078e-37
AIF1L	355.256	2.38542	0.182862	13.045	6.78963e-39	9.18592e-37
SH3GL2	437.312	3.11686	0.240113	12.9808	1.5721e-38	2.08524e-36
ATP6V0E2	1028.48	1.49172	0.115494	12.9159	3.65978e-38	4.70073e-36
B3GAT3	1549.31	1.21561	0.0943207	12.8881	5.2522e-38	6.66176e-36
CCNE2	1437.68	1.42657	0.110869	12.8672	6.88362e-38	8.62322e-36
ACSL1	1390.28	1.2528	0.0975275	12.8456	9.1084e-38	1.13402e-35
CPD	3993.33	1.54107	0.120309	12.8093	1.45411e-37	1.78847e-35
PLCE1	732.752	1.70903	0.133577	12.7943	1.76439e-37	2.14411e-35
ZSWIM6	1175.46	1.53159	0.119741	12.7908	1.84601e-37	2.22994e-35
TOR1AIP2	2168.92	1.10747	0.0868445	12.7524	3.02397e-37	3.56793e-35
SLC44A1	1963.87	1.58335	0.124344	12.7336	3.84544e-37	4.45939e-35
SEMA4F	1010.47	1.47504	0.115973	12.7188	4.64932e-37	5.36099e-35
DHRS2	294.172	2.5558	0.201437	12.6878	6.90598e-37	7.91807e-35
ENSG00000286190	769.84	2.07659	0.163788	12.6786	7.77234e-37	8.86134e-35
ZYG11B	1561.76	1.25464	0.0993515	12.6283	1.47355e-36	1.64309e-34
DGAT1	998.825	1.68902	0.134449	12.5626	3.3903e-36	3.67929e-34
SIK2	1345.62	1.45352	0.116028	12.5273	5.29572e-36	5.65638e-34
CERS6	2060.34	1.08012	0.0863912	12.5027	7.21775e-36	7.66895e-34
HES6	346.86	2.94381	0.235519	12.4992	7.53814e-36	7.96765e-34
NHERF1	2555.23	1.33984	0.107494	12.4644	1.16772e-35	1.22786e-33
SYNM	1760.56	1.72928	0.140001	12.3519	4.75588e-35	4.82579e-33
INA	332.949	2.00877	0.163077	12.318	7.24958e-35	7.28331e-33
RABIF	808.191	1.36538	0.110921	12.3095	8.05343e-35	8.05105e-33
RIMS4	164.405	3.45825	0.282339	12.2486	1.70957e-34	1.68417e-32
NIBAN1	3728.67	1.10054	0.0902767	12.1908	3.48091e-34	3.39623e-32
HAP1	412.908	3.00804	0.24707	12.1749	4.2307e-34	4.03089e-32
ARHGEF26	586.156	1.67911	0.138064	12.1618	4.96302e-34	4.70652e-32
PDXP	775.738	1.43674	0.118161	12.1591	5.1304e-34	4.84262e-32
LTA4H	2215.67	1.1237	0.0925866	12.1367	6.74735e-34	6.28122e-32
RPS6KA1	1636.58	1.24489	0.102613	12.1319	7.1581e-34	6.63317e-32
ABCA5	554.971	1.8717	0.154921	12.0817	1.32009e-33	1.20675e-31
FGFR1	5425.74	1.2267	0.101709	12.0609	1.69899e-33	1.54616e-31
LMBR1	1562.62	1.32522	0.109907	12.0577	1.76588e-33	1.59274e-31
FOCAD	1925.12	1.26862	0.105221	12.0567	1.78749e-33	1.6051e-31
TOR1B	1870.93	1.18697	0.0984851	12.0523	1.88571e-33	1.67845e-31
NSMF	1960.7	1.15336	0.0957196	12.0493	1.95541e-33	1.73288e-31
SLBP	3653.21	1.20452	0.100016	12.0433	2.10342e-33	1.84791e-31
CHCHD7	657.327	1.85115	0.154062	12.0156	2.94227e-33	2.57372e-31
XPR1	1556.23	1.23481	0.102787	12.0132	3.02787e-33	2.62597e-31
HSPA4L	974.652	1.55907	0.131142	11.8884	1.35979e-32	1.14504e-30
REEP1	198.53	3.04233	0.256061	11.8813	1.48068e-32	1.24169e-30
STIM2	1934.94	1.59515	0.134715	11.8409	2.39774e-32	1.99425e-30
FARP2	2231.17	1.27567	0.107746	11.8396	2.43547e-32	2.01289e-30
KDM1B	1054.41	1.77786	0.150164	11.8395	2.43999e-32	2.01289e-30
ENSG00000290792	272.194	2.22515	0.188082	11.8308	2.70695e-32	2.21511e-30
AKR7A2	2193.6	1.29729	0.109688	11.8271	2.82884e-32	2.30557e-30
PIGH	389.879	1.84132	0.15615	11.792	4.28995e-32	3.46853e-30
RELL1	474.351	1.69912	0.144542	11.7552	6.63967e-32	5.3259e-30
SNX29	1036.97	1.51784	0.129502	11.7206	1.00016e-31	7.86714e-30
[truncated: 3,543 more rows]
