# Supplementary material for: Identification of BET inhibitors (BETi) against solitary fibrous tumor (SFT) through high-throughput screening (HTS)
Source: Neoplasia. 2025 Oct 29;70:101244. doi: 10.1016/j.neo.2025.101244 (PMC12603759; doi:10.1016/j.neo.2025.101244)
Supplement: Supplementary file 5 [file mmc5.xlsx]

## Sheet: M_vs_C_139_down
	baseMean	log2FoldChange	lfcSE	stat	pvalue	padj
IL7R	3443.63	-6.74649	0.297017	-22.7142	3.24658e-114	6.2133e-110
DDR2	1803.62	-1.63622	0.105222	-15.5501	1.58825e-54	1.01319e-50
COL8A1	1517.21	-2.13971	0.13906	-15.3869	2.00299e-53	9.58332e-50
JADE2	596.044	-2.48108	0.175049	-14.1736	1.33409e-45	3.64741e-42
GTF3C6	336.258	-2.71342	0.198139	-13.6945	1.0951e-42	2.32868e-39
GJA1	1008.26	-3.49286	0.259606	-13.4545	2.89881e-41	5.54774e-38
TRIM22	325.568	-3.6308	0.27458	-13.2231	6.45498e-40	1.12305e-36
PRLR	733.337	-4.873	0.373098	-13.0609	5.50594e-39	8.78105e-36
FRMD4A	805.614	-3.57878	0.275506	-12.9898	1.3972e-38	2.05689e-35
PHF19	2139.92	-1.56951	0.123039	-12.7562	2.87832e-37	3.24032e-34
GPR87	249.717	-2.80341	0.22297	-12.573	2.97059e-36	3.1584e-33
VEGFC	650.963	-1.9421	0.159595	-12.1689	4.55038e-34	4.14691e-31
RGS4	247.372	-4.82317	0.402131	-11.994	3.81844e-33	3.17728e-30
EXD2	383.473	-1.68472	0.143479	-11.7419	7.76969e-32	5.94785e-29
ADAMTS1	4690.14	-1.93961	0.166684	-11.6365	2.68888e-31	1.97922e-28
MYOF	6105.98	-1.23234	0.107398	-11.4745	1.77231e-30	1.21421e-27
SLC17A9	827.338	-2.34063	0.203989	-11.4743	1.77646e-30	1.21421e-27
IFI44L	288.492	-6.2606	0.547789	-11.4289	3.00038e-30	1.98005e-27
VCAN	1213.51	-2.31089	0.205981	-11.2189	3.29157e-29	1.96856e-26
NRG1	1205.15	-3.03182	0.274191	-11.0573	2.0201e-28	1.10459e-25
GDF5	72.1594	-5.62144	0.508812	-11.0482	2.23707e-28	1.18925e-25
PON2	701.164	-1.64432	0.148887	-11.0441	2.34132e-28	1.21103e-25
CLDN11	1653.94	-2.4942	0.226771	-10.9988	3.87465e-28	1.90136e-25
TSKU	222.745	-2.09114	0.190536	-10.9751	5.0375e-28	2.41019e-25
GPX8	1140.41	-1.79821	0.164401	-10.938	7.5886e-28	3.45787e-25
GBP1	1052.88	-2.97033	0.280357	-10.5948	3.15013e-26	1.40203e-23
CAV1	8133.61	-2.04664	0.194554	-10.5196	7.01505e-26	3.05123e-23
NRXN3	700.691	-1.53055	0.146245	-10.4657	1.24191e-25	5.28169e-23
NNMT	523.706	-3.91877	0.374882	-10.4534	1.41429e-25	5.88405e-23
CMKLR2	154.406	-3.32269	0.318304	-10.4387	1.65004e-25	6.71883e-23
HNMT	293.628	-2.62425	0.251696	-10.4262	1.88174e-25	7.50266e-23
LTBR	1256.43	-1.54697	0.148979	-10.3838	2.93883e-25	1.14782e-22
ZNF532	624.234	-3.29888	0.318242	-10.366	3.54176e-25	1.35564e-22
SLC15A3	127.1	-4.48229	0.433472	-10.3404	4.62402e-25	1.73518e-22
ADM2	86.9776	-2.74968	0.267131	-10.2934	7.54903e-25	2.77833e-22
STAT6	1069.66	-1.23111	0.119653	-10.289	7.90036e-25	2.85278e-22
RUNX2	482.092	-1.56366	0.154689	-10.1084	5.06962e-24	1.73254e-21
GPNMB	556.314	-1.5049	0.150836	-9.97708	1.92035e-23	6.33648e-21
UBE2E1	663.65	-1.74781	0.175358	-9.96714	2.12249e-23	6.8848e-21
LRFN4	418.696	-2.0279	0.206572	-9.8169	9.52264e-23	3.03387e-20
PYCR1	948.925	-2.02421	0.20803	-9.73036	2.23808e-22	6.69256e-20
FLOT1	2852.27	-1.04729	0.10804	-9.69357	3.21118e-22	9.31146e-20
SBF2-AS1	138.785	-3.58262	0.372581	-9.61568	6.86511e-22	1.93213e-19
MKX	1171.06	-2.09735	0.218747	-9.58804	8.97723e-22	2.48995e-19
SPOCD1	371.009	-3.73303	0.391256	-9.54114	1.41265e-21	3.84081e-19
CSF1	717.402	-1.92526	0.201971	-9.53237	1.53729e-21	4.03022e-19
PTPA	2636.2	-1.39526	0.14932	-9.34409	9.26812e-21	2.27402e-18
NFATC4	321.137	-4.75504	0.513815	-9.25438	2.15484e-20	5.15491e-18
LZTS2	1671.25	-1.26164	0.137166	-9.19788	3.65074e-20	8.41782e-18
SASH1	927.765	-1.76839	0.193404	-9.14351	6.04594e-20	1.37654e-17
GALNT3	137.207	-2.49609	0.273027	-9.1423	6.1138e-20	1.37654e-17
UROD	944.173	-1.61804	0.177347	-9.12361	7.26601e-20	1.59835e-17
S100A16	1829.66	-1.41797	0.15568	-9.10828	8.36999e-20	1.82028e-17
TOX	237.075	-2.30498	0.253146	-9.10532	8.60105e-20	1.84952e-17
CTPS2	318.635	-1.71452	0.189918	-9.02767	1.75371e-19	3.60887e-17
ADCY7	240.173	-3.1268	0.350321	-8.92553	4.43564e-19	8.84263e-17
ALPK2	830.403	-2.46443	0.277099	-8.89368	5.91195e-19	1.16642e-16
LIF	135.946	-3.87031	0.436399	-8.86875	7.39687e-19	1.42991e-16
TMCO4	199.444	-2.13163	0.24211	-8.80441	1.31542e-18	2.49252e-16
GBP4	1606.52	-2.45024	0.279164	-8.77708	1.67779e-18	3.11744e-16
FST	401.12	-2.54525	0.29085	-8.75107	2.11337e-18	3.85196e-16
ROBO3	285.48	-1.83599	0.211129	-8.69605	3.4363e-18	6.20413e-16
ANP32A	2070.62	-1.25232	0.144261	-8.68091	3.92626e-18	6.95748e-16
SMARCAL1	414.432	-1.62591	0.188011	-8.64797	5.24237e-18	9.20444e-16
ZBTB12	129.416	-2.10511	0.244654	-8.60442	7.67068e-18	1.29913e-15
SLC25A43	329.22	-1.55774	0.181453	-8.5848	9.09908e-18	1.50119e-15
NDUFA9	903.173	-0.901106	0.10513	-8.57137	1.02263e-17	1.67275e-15
PSMB5	2448.3	-0.838373	0.0987582	-8.48914	2.08163e-17	3.34776e-15
ANP32E	2516.35	-1.09463	0.129238	-8.46995	2.45508e-17	3.88309e-15
ENTREP3	968.489	-1.02003	0.120718	-8.44966	2.92152e-17	4.5457e-15
NACC2	814.787	-1.20333	0.142622	-8.43716	3.25137e-17	4.97798e-15
SYNC	609.707	-1.68714	0.201118	-8.38882	4.91046e-17	7.34191e-15
ENSG00000297167	48.5406	-4.3682	0.52104	-8.38361	5.1327e-17	7.6147e-15
SULF1	725.317	-2.70874	0.323671	-8.36879	5.82136e-17	8.56994e-15
HOMER3	508.557	-1.36738	0.163575	-8.35937	6.30523e-17	9.21141e-15
PLP2	3352.26	-0.826183	0.098917	-8.35228	6.69553e-17	9.70751e-15
XBP1	993.672	-1.23521	0.148637	-8.31023	9.55174e-17	1.37445e-14
TDRD3	141.821	-1.75134	0.212417	-8.24482	1.65405e-16	2.22409e-14
ZBTB47	170.782	-2.09331	0.254085	-8.23861	1.74219e-16	2.31541e-14
HACD4	287.194	-1.48318	0.180738	-8.20628	2.28141e-16	3.01115e-14
PCGF2	1104.83	-1.07997	0.131689	-8.20088	2.38636e-16	3.10682e-14
CEP41	414.074	-1.75244	0.214711	-8.16186	3.29895e-16	4.26589e-14
INPPL1	3378.44	-1.41386	0.173356	-8.15582	3.46828e-16	4.45476e-14
ANKRD28	1941.85	-1.74632	0.214463	-8.14273	3.86467e-16	4.93081e-14
SYDE1	1237.37	-1.02117	0.125912	-8.1102	5.05368e-16	6.40513e-14
DIO2	1099.44	-7.88969	0.97427	-8.09805	5.58457e-16	7.03142e-14
PKIG	782.395	-1.38344	0.171002	-8.09017	5.95792e-16	7.45246e-14
GALNT5	129.764	-3.34499	0.413543	-8.08861	6.03475e-16	7.49955e-14
TTC7B	472.126	-1.29338	0.160086	-8.07928	6.51479e-16	8.04388e-14
VPS52	935.168	-1.34433	0.166959	-8.05184	8.15556e-16	9.94147e-14
ARSI	378.153	-2.07062	0.257203	-8.05053	8.2438e-16	9.98544e-14
MYLK	2436.59	-1.135	0.141517	-8.02021	1.05566e-15	1.25485e-13
AMPD2	1235.44	-1.3397	0.167066	-8.01895	1.06651e-15	1.25993e-13
IFIT3	1972.64	-3.27262	0.408156	-8.01806	1.07426e-15	1.2613e-13
LYPD6B	34.6772	-3.95064	0.493736	-8.00152	1.22896e-15	1.43414e-13
KRT80	281.806	-4.11382	0.514743	-7.99199	1.32779e-15	1.53079e-13
AMIGO2	1049.73	-2.1118	0.264441	-7.98592	1.39481e-15	1.59844e-13
HDGF	6700.47	-1.24359	0.155774	-7.98332	1.42453e-15	1.62278e-13
CPS1	188.614	-1.56869	0.196954	-7.96477	1.65533e-15	1.86351e-13
PBX2	906.141	-1.75041	0.219855	-7.96167	1.6973e-15	1.89173e-13
PGGHG	210.873	-1.87399	0.235382	-7.96146	1.70017e-15	1.89173e-13
CASP1	47.4304	-4.31671	0.542261	-7.96058	1.71231e-15	1.89423e-13
MRPL15	526.177	-1.55416	0.195319	-7.95705	1.76188e-15	1.93786e-13
ZFP64	601.968	-1.34185	0.16924	-7.92867	2.21503e-15	2.40859e-13
FAM171A1	701.876	-1.94512	0.245647	-7.91839	2.40614e-15	2.60162e-13
SRC	1316.56	-1.42262	0.179727	-7.91545	2.46357e-15	2.64875e-13
CLPP	557.36	-1.27025	0.160654	-7.9067	2.64295e-15	2.81004e-13
CILK1	402.424	-2.16584	0.274813	-7.88115	3.24393e-15	3.39248e-13
ATP8B3	135.352	-1.83175	0.232895	-7.86511	3.68773e-15	3.81491e-13
BNC2	198.677	-2.45705	0.312518	-7.86211	3.7771e-15	3.86557e-13
DPH1	1238.6	-1.63451	0.208114	-7.85391	4.03273e-15	4.08351e-13
ZNF618	489.204	-2.65698	0.339717	-7.82115	5.23409e-15	5.21719e-13
AMER1	85.5297	-2.32539	0.298061	-7.80172	6.10703e-15	6.05576e-13
SEMA3D	463.172	-3.09885	0.397746	-7.79104	6.64589e-15	6.55614e-13
ADAM12	759.83	-1.9555	0.251255	-7.7829	7.08821e-15	6.95663e-13
TXNDC15	487.568	-1.62498	0.208869	-7.7799	7.25843e-15	7.05136e-13
SYT15	63.7504	-4.17307	0.540541	-7.72017	1.16177e-14	1.1117e-12
MARCKS	4911.17	-1.87514	0.243408	-7.7037	1.32184e-14	1.25858e-12
WSB2	1555.14	-1.12312	0.145951	-7.69521	1.41258e-14	1.33832e-12
HOXB7	107.403	-2.05881	0.268618	-7.66447	1.79575e-14	1.68466e-12
ATOSB	398.246	-1.20809	0.157903	-7.65088	1.99609e-14	1.84547e-12
PEF1	1316.16	-0.875901	0.114868	-7.62527	2.4352e-14	2.21928e-12
PARP3	141.217	-2.40087	0.316296	-7.59057	3.18489e-14	2.82187e-12
MN1	42.0701	-3.74303	0.494126	-7.57505	3.59e-14	3.16615e-12
CDK15	55.1114	-5.55671	0.734399	-7.56634	3.83886e-14	3.3547e-12
SYT15B	82.5098	-3.90194	0.516151	-7.55968	4.04047e-14	3.51484e-12
DNAJC17	179.45	-1.90191	0.251652	-7.55768	4.10316e-14	3.53722e-12
PARP10	838.35	-2.54082	0.337189	-7.53531	4.87161e-14	4.18084e-12
CLCF1	126.547	-2.12738	0.282601	-7.52785	5.15833e-14	4.38756e-12
REPIN1	1482.36	-0.9392	0.125182	-7.5027	6.25184e-14	5.29414e-12
HAS2	136.501	-6.25368	0.833639	-7.50166	6.30151e-14	5.3127e-12
GREM1	23109.9	-0.939918	0.12531	-7.50072	6.34679e-14	5.32741e-12
APOBEC3C	798.203	-1.65598	0.221504	-7.4761	7.65631e-14	6.37071e-12
SNUPN	343.964	-1.2196	0.1637	-7.45019	9.32057e-14	7.65567e-12
TLR3	57.6308	-4.38278	0.589578	-7.43376	1.05556e-13	8.63306e-12
INPP4B	262.913	-1.24387	0.167593	-7.42199	1.15378e-13	9.31158e-12
TGFB2	660.269	-2.59534	0.349683	-7.42196	1.15401e-13	9.31158e-12
ZBTB38	1920.49	-1.32293	0.178258	-7.42144	1.15853e-13	9.31158e-12
KRT34	72.2167	-3.87759	0.525237	-7.38256	1.55272e-13	1.21543e-11
ZBTB7B	521.529	-1.22076	0.1655	-7.37623	1.62836e-13	1.26168e-11
TSPAN8	110.823	-4.93762	0.669963	-7.36999	1.70641e-13	1.31683e-11
MCPH1	148.213	-1.75601	0.238993	-7.34755	2.01875e-13	1.5454e-11
CCDC71L	348.811	-1.37603	0.187341	-7.34502	2.05728e-13	1.56862e-11
TRPV2	157.997	-3.10543	0.422834	-7.34433	2.06794e-13	1.57049e-11
UFSP2	249.864	-1.70315	0.23195	-7.34278	2.09209e-13	1.58255e-11
NCOA6	2064.48	-0.652138	0.088941	-7.33225	2.26317e-13	1.69853e-11
PPIL1	731.936	-1.28018	0.175332	-7.30147	2.84648e-13	2.11147e-11
GMPR2	1001.29	-0.92519	0.126789	-7.29708	2.94076e-13	2.16463e-11
PSG5	215.758	-3.39305	0.465091	-7.29547	2.97628e-13	2.18238e-11
ALKBH4	220.606	-1.36672	0.187416	-7.29242	3.04429e-13	2.22372e-11
CNN2	5715.13	-0.958495	0.131772	-7.27386	3.49347e-13	2.52295e-11
SH3PXD2A	1677.45	-0.94407	0.130007	-7.26168	3.82325e-13	2.7302e-11
DAXX	1342.12	-1.10131	0.151872	-7.25156	4.1201e-13	2.93124e-11
DCLK2	221.691	-1.48735	0.205446	-7.23964	4.49891e-13	3.17712e-11
INHBA	128.847	-2.70468	0.373844	-7.23478	4.66294e-13	3.26884e-11
ZNF358	340.635	-1.87423	0.259169	-7.23167	4.77098e-13	3.33237e-11
TBL1XR1	1549.19	-1.73132	0.239448	-7.23046	4.81353e-13	3.34986e-11
TMEM94	936.097	-1.63866	0.226754	-7.2266	4.95241e-13	3.43403e-11
PRR16	493.305	-1.88551	0.261257	-7.21709	5.31136e-13	3.66963e-11
MMACHC	151.022	-2.65756	0.369063	-7.20081	5.98545e-13	4.10572e-11
FMN1	91.4151	-3.65595	0.508787	-7.18561	6.69067e-13	4.5568e-11
IFI16	1092.25	-2.15393	0.299981	-7.1802	6.96084e-13	4.72399e-11
MB21D2	712.679	-1.09057	0.152564	-7.14827	8.78807e-13	5.79952e-11
CFLAR	423.499	-1.21563	0.170327	-7.13706	9.5349e-13	6.27075e-11
TOMM40L	266.4	-1.95182	0.273816	-7.12822	1.01672e-12	6.66372e-11
MTMR2	728.922	-1.39459	0.195737	-7.12483	1.04206e-12	6.80647e-11
PHF11	143.301	-1.7835	0.250549	-7.11836	1.09217e-12	7.1095e-11
ATP9A	182.91	-2.25245	0.317402	-7.09651	1.27947e-12	8.13507e-11
SLC38A1	1742.1	-0.961608	0.136461	-7.04675	1.83143e-12	1.14542e-10
TACO1	524.312	-1.23872	0.175822	-7.04527	1.85104e-12	1.15391e-10
TM9SF1	1657.13	-0.826325	0.117395	-7.03882	1.93869e-12	1.20074e-10
ACTG1	80527.9	-0.919983	0.131049	-7.02012	2.2168e-12	1.36856e-10
FBXL19	453.661	-1.82597	0.260378	-7.01278	2.33637e-12	1.43312e-10
MXRA8	1648.22	-2.13827	0.305141	-7.00747	2.42663e-12	1.48373e-10
IRS1	1355.58	-1.89337	0.270696	-6.99446	2.66288e-12	1.61785e-10
PEMT	269.362	-1.25689	0.180082	-6.97955	2.9612e-12	1.77653e-10
DCP1B	166.346	-1.40344	0.201234	-6.97418	3.0766e-12	1.83426e-10
TGFB1I1	761.82	-1.82998	0.263084	-6.95585	3.50435e-12	2.06994e-10
PRORP	455.451	-1.12544	0.161861	-6.95311	3.57317e-12	2.1041e-10
LRRC41	1215.51	-1.56702	0.225896	-6.9369	4.00796e-12	2.3457e-10
TMUB2	942.775	-0.746734	0.107729	-6.93161	4.1607e-12	2.42766e-10
TRAF5	237.288	-1.65133	0.238345	-6.92832	4.25853e-12	2.46969e-10
MYADM	1542.12	-1.59966	0.230926	-6.92712	4.29479e-12	2.48319e-10
RTP4	42.9129	-5.91254	0.853964	-6.92364	4.40175e-12	2.53737e-10
SHISA5	2010.94	-1.0818	0.156268	-6.92273	4.43033e-12	2.54617e-10
LIMS2	365.837	-1.64804	0.238451	-6.91146	4.79701e-12	2.74045e-10
DOCK2	51.1025	-4.58299	0.664163	-6.9004	5.18564e-12	2.95246e-10
ZBTB2	506.015	-1.5428	0.223651	-6.89825	5.2648e-12	2.981e-10
NSMCE1	316.91	-1.18347	0.171577	-6.89762	5.28825e-12	2.98544e-10
C19orf12	240.566	-1.50774	0.219307	-6.87503	6.19749e-12	3.48846e-10
ADA	215.579	-1.46153	0.212817	-6.86754	6.5319e-12	3.64454e-10
ARHGAP6	178.901	-1.8205	0.26526	-6.86311	6.73796e-12	3.73771e-10
LRRK1	378.474	-1.60422	0.233896	-6.85869	6.94933e-12	3.81592e-10
TBX15	156.022	-1.86394	0.271771	-6.8585	6.9587e-12	3.81592e-10
COIL	404.291	-1.3808	0.201462	-6.85391	7.18578e-12	3.91799e-10
EVA1A	284.091	-1.61095	0.235191	-6.84956	7.40784e-12	4.02759e-10
TNS3	2271.51	-2.11989	0.309978	-6.83883	7.98442e-12	4.31655e-10
TXNRD2	428.51	-1.83822	0.269062	-6.83195	8.37704e-12	4.50337e-10
SGCE	703.664	-1.20205	0.175994	-6.83003	8.48994e-12	4.55127e-10
MAML2	540.4	-1.05153	0.154068	-6.82505	8.78947e-12	4.69869e-10
CUEDC2	602.814	-1.15384	0.169161	-6.82096	9.0431e-12	4.82081e-10
NEK7	2605.11	-1.53022	0.224726	-6.80929	9.80823e-12	5.19972e-10
HSD3B7	160.129	-1.97985	0.290984	-6.804	1.01756e-11	5.37573e-10
TICAM2	175.093	-1.8112	0.266238	-6.80291	1.02526e-11	5.37573e-10
ACOT2	159.648	-1.61708	0.237782	-6.80067	1.04133e-11	5.44506e-10
ZC3HC1	523.835	-1.00571	0.147952	-6.79754	1.0642e-11	5.54947e-10
FUNDC1	255.954	-1.17266	0.172812	-6.78573	1.15502e-11	5.97424e-10
PXDC1	896.68	-0.965661	0.142503	-6.77643	1.23186e-11	6.35452e-10
BTN2A1	837.727	-1.20327	0.178133	-6.75494	1.42897e-11	7.31387e-10
DEDD	620.266	-1.04214	0.154278	-6.7549	1.4293e-11	7.31387e-10
LHX9	49.2307	-4.20986	0.624574	-6.74037	1.57985e-11	8.04127e-10
BCL2L1	2814.56	-0.827453	0.122781	-6.73925	1.59208e-11	8.08202e-10
KANK1	87.1118	-2.72065	0.403939	-6.7353	1.63596e-11	8.26093e-10
DLG4	220.236	-1.71623	0.254926	-6.73226	1.67051e-11	8.39113e-10
TMEM43	3294.47	-0.59237	0.0884281	-6.69888	2.10024e-11	1.04946e-09
POU6F1	54.0232	-3.35428	0.501663	-6.68632	2.2885e-11	1.14056e-09
STAP2	61.2477	-3.3341	0.499966	-6.66866	2.58153e-11	1.27662e-09
APOBEC3D	60.8724	-2.52911	0.380157	-6.65282	2.87536e-11	1.41099e-09
CDK2AP1	1971.7	-0.732486	0.110253	-6.64369	3.05921e-11	1.49355e-09
SENP1	653.71	-1.03731	0.156208	-6.64059	3.12426e-11	1.51261e-09
ACTR3	5544.79	-1.00811	0.151811	-6.64053	3.1255e-11	1.51261e-09
CAB39L	81.1596	-1.89827	0.286011	-6.63705	3.20013e-11	1.54267e-09
ADRA1D	48.1639	-2.97598	0.44845	-6.63615	3.21987e-11	1.54829e-09
NRP1	2829.63	-1.77668	0.267907	-6.63168	3.31891e-11	1.59191e-09
NEK3	83.8365	-1.86214	0.281261	-6.62066	3.57594e-11	1.71091e-09
NABP2	805.95	-0.911125	0.138076	-6.59872	4.14725e-11	1.97438e-09
TPM4	13716.9	-1.09175	0.165513	-6.59617	4.21923e-11	2.00366e-09
DIPK1B	25.1829	-3.75153	0.569819	-6.58372	4.58818e-11	2.16278e-09
ANKRD40	1383.91	-0.86475	0.131356	-6.58324	4.60309e-11	2.16447e-09
NEXN	361.856	-2.29791	0.34915	-6.58144	4.65906e-11	2.18008e-09
MEX3A	183.822	-2.48356	0.377508	-6.57883	4.74167e-11	2.21332e-09
CC2D2A	173.417	-2.23409	0.339798	-6.57476	4.87306e-11	2.26361e-09
ITGBL1	583.058	-1.57273	0.239573	-6.56474	5.21222e-11	2.41529e-09
NKX2-5	60.6398	-1.86078	0.283843	-6.55568	5.53891e-11	2.56048e-09
ZNF32	155.813	-1.68597	0.257471	-6.54821	5.82317e-11	2.67894e-09
NTPCR	306.571	-1.47307	0.225498	-6.53251	6.46774e-11	2.94013e-09
ITGA5	4550.15	-0.955357	0.146428	-6.5244	6.82755e-11	3.08174e-09
HLX	279.925	-1.55712	0.238771	-6.52141	6.96512e-11	3.12907e-09
MLKL	96.7583	-2.34148	0.359152	-6.51947	7.05557e-11	3.15489e-09
ENSG00000262003	39.7647	-3.05954	0.469995	-6.50972	7.52912e-11	3.35879e-09
TANGO6	274.639	-1.07657	0.165529	-6.50385	7.82888e-11	3.4844e-09
ENSG00000309428	103.559	-2.02802	0.312054	-6.49895	8.0881e-11	3.58811e-09
TLR4	236.856	-2.13551	0.328741	-6.49603	8.24663e-11	3.6449e-09
CPA3	150.595	-3.49246	0.538195	-6.48921	8.62862e-11	3.78762e-09
UFC1	622.63	-1.42992	0.220801	-6.47605	9.41578e-11	4.10477e-09
ADAMTS5	1693.43	-3.35859	0.519209	-6.46866	9.88731e-11	4.30053e-09
PDLIM2	291.268	-2.13198	0.329683	-6.46676	1.00127e-10	4.34519e-09
IKBKE	98.877	-2.8214	0.437669	-6.44643	1.14513e-10	4.93593e-09
CAMTA2	834.037	-1.60674	0.249292	-6.44519	1.15457e-10	4.96543e-09
MYD88	1167.99	-0.902786	0.14011	-6.44339	1.16835e-10	5.01342e-09
DNAJC7	1742.36	-0.900727	0.139853	-6.44051	1.19072e-10	5.098e-09
CDA	313.247	-1.43829	0.22351	-6.435	1.23473e-10	5.25119e-09
UBE2Q2	684.782	-0.82438	0.128135	-6.43367	1.24561e-10	5.28569e-09
ENSG00000287839	67.6236	-2.02486	0.314746	-6.43331	1.24857e-10	5.28653e-09
TGFBRAP1	1050.74	-0.923618	0.143636	-6.43029	1.2736e-10	5.38061e-09
TNFRSF14	34.8568	-3.42497	0.532937	-6.4266	1.30489e-10	5.50067e-09
ZHX2	75.0272	-2.53755	0.395106	-6.42244	1.34109e-10	5.64084e-09
TRAF3IP2	182.673	-2.14081	0.334142	-6.40689	1.48514e-10	6.19229e-09
TRIP6	1846	-1.31175	0.204816	-6.4045	1.50859e-10	6.26277e-09
TRERF1	557.028	-1.42821	0.223156	-6.40004	1.55337e-10	6.4208e-09
TMSB4X	11553	-0.716143	0.112048	-6.3914	1.64375e-10	6.77975e-09
NEK11	78.912	-1.60636	0.251368	-6.39048	1.65364e-10	6.80588e-09
FOXL2NB	397.055	-1.05965	0.166236	-6.37437	1.83722e-10	7.5452e-09
MYPN	95.5568	-4.55595	0.714963	-6.37228	1.86238e-10	7.63218e-09
CLMP	350.656	-2.0271	0.318275	-6.36902	1.90245e-10	7.77971e-09
SEMA4C	502.42	-1.18754	0.186556	-6.36561	1.9451e-10	7.9203e-09
EPSTI1	321.921	-3.0573	0.481498	-6.34957	2.15911e-10	8.71753e-09
IFITM2	1886.49	-0.898882	0.141603	-6.3479	2.18276e-10	8.77598e-09
FZD2	1224.05	-1.27724	0.201542	-6.33735	2.33751e-10	9.37847e-09
TRIB3	206.444	-1.89137	0.299648	-6.31198	2.75484e-10	1.10067e-08
PSMB8	883.818	-1.64318	0.260728	-6.30225	2.93346e-10	1.16233e-08
SLC22A5	146.624	-1.30922	0.208526	-6.27847	3.41921e-10	1.34092e-08
ZC3H7B	1781.95	-1.38522	0.221155	-6.26359	3.76217e-10	1.46342e-08
DBNDD2	388.151	-1.48787	0.237729	-6.25866	3.88294e-10	1.50734e-08
ARMCX6	560.019	-1.04242	0.166754	-6.25123	4.07225e-10	1.57762e-08
C6orf132	259.121	-2.40778	0.385643	-6.24354	4.27777e-10	1.6539e-08
MDFIC	597.211	-1.27033	0.203504	-6.24229	4.31218e-10	1.66384e-08
POLR1H	143.395	-1.49984	0.240454	-6.23754	4.44514e-10	1.70904e-08
ELFN2	349.813	-2.93199	0.470802	-6.22766	4.73463e-10	1.81586e-08
RCAN1	655.755	-0.807807	0.129773	-6.22478	4.82244e-10	1.84584e-08
LINC02861	45.6766	-2.53944	0.408219	-6.2208	4.94635e-10	1.88949e-08
CLN3	422.388	-1.52022	0.244864	-6.20843	5.35175e-10	2.03218e-08
GSTM1	843.497	-1.38485	0.223346	-6.20045	5.63014e-10	2.12944e-08
EEF1AKMT3	78.923	-2.22091	0.35871	-6.19139	5.96359e-10	2.24668e-08
C3orf33	51.1758	-2.10993	0.341339	-6.18134	6.35613e-10	2.38517e-08
INTS3	1459.53	-1.07823	0.174541	-6.17749	6.51293e-10	2.43446e-08
INO80D	164.736	-1.56818	0.253952	-6.1751	6.6123e-10	2.46679e-08
TCEAL8	509.454	-0.950848	0.15427	-6.16354	7.11358e-10	2.63326e-08
PARP2	1070.49	-0.649526	0.10551	-6.15609	7.45627e-10	2.74419e-08
TFPI	314.785	-2.01106	0.327605	-6.13866	8.32226e-10	3.03374e-08
DCLRE1A	267.99	-1.57786	0.257263	-6.13327	8.60886e-10	3.13225e-08
CHN1	579.325	-1.31081	0.213952	-6.12663	8.97576e-10	3.25955e-08
TCEA3	159.723	-1.43409	0.234242	-6.12226	9.22597e-10	3.33774e-08
CARM1	1914.79	-0.757432	0.123865	-6.115	9.65568e-10	3.48661e-08
RCC1L	1101.29	-0.863532	0.141935	-6.08399	1.17226e-09	4.17001e-08
MORN4	120.341	-2.23869	0.369018	-6.0666	1.30646e-09	4.62163e-08
TRANK1	370.531	-2.39047	0.394288	-6.06274	1.33822e-09	4.72524e-08
STRN3	629.916	-1.13656	0.187763	-6.05316	1.42028e-09	4.98741e-08
TMEM101	487.108	-0.953556	0.158034	-6.03387	1.60076e-09	5.58022e-08
IFIT1	1387.28	-3.07884	0.511859	-6.01501	1.79876e-09	6.22506e-08
RCN1	2986.76	-0.771185	0.128285	-6.01149	1.83824e-09	6.35024e-08
MLLT11	464.311	-1.67138	0.278048	-6.01111	1.84253e-09	6.35356e-08
APCDD1L	99.0518	-1.64167	0.273192	-6.00921	1.86435e-09	6.39425e-08
UBA7	307.118	-2.2859	0.380868	-6.00182	1.95115e-09	6.65617e-08
ELMOD3	237.099	-1.32494	0.22077	-6.00146	1.95555e-09	6.65931e-08
DCTD	1143.36	-1.0216	0.170237	-6.00101	1.96097e-09	6.66591e-08
COA7	555.122	-1.35944	0.227174	-5.98415	2.17523e-09	7.31628e-08
PCDHGC3	1110.06	-0.800392	0.133973	-5.97428	2.31112e-09	7.75969e-08
PRUNE2	118.567	-1.60938	0.269494	-5.97187	2.34553e-09	7.86142e-08
GYPC	52.5709	-2.13652	0.358498	-5.95964	2.52791e-09	8.3846e-08
ENSG00000291099	48.4664	-2.35604	0.395554	-5.9563	2.58014e-09	8.52121e-08
USP21	427.854	-0.812986	0.136499	-5.95598	2.58516e-09	8.52121e-08
ATOH8	499.839	-2.04984	0.344172	-5.95587	2.58691e-09	8.52121e-08
ZMYM3	1111.14	-1.12801	0.189708	-5.94602	2.74742e-09	9.0189e-08
XPOT	2330.97	-0.705881	0.118806	-5.94147	2.82478e-09	9.25695e-08
HOXD10	124.805	-2.35685	0.396784	-5.93989	2.85218e-09	9.33076e-08
ENG	1673.1	-1.14707	0.19329	-5.93443	2.94874e-09	9.63021e-08
COMMD7	582.362	-1.62023	0.273068	-5.93342	2.96686e-09	9.67288e-08
TMPO	4821.81	-0.678961	0.114606	-5.92428	3.1366e-09	1.01915e-07
MRPS15	797.894	-1.07232	0.181087	-5.92156	3.18894e-09	1.03091e-07
PML	1591.1	-0.870336	0.147274	-5.90964	3.42848e-09	1.10276e-07
GFRA1	5658.83	-1.54126	0.261019	-5.90477	3.53141e-09	1.1264e-07
HIVEP1	215.096	-1.28369	0.217534	-5.90108	3.61138e-09	1.14618e-07
MAGI2-AS3	928.25	-1.0094	0.171134	-5.89831	3.67243e-09	1.16363e-07
FAM136A	674.208	-1.10524	0.187396	-5.89791	3.68139e-09	1.16454e-07
WNT2	788.657	-2.52468	0.428583	-5.89077	3.84409e-09	1.214e-07
NR2F1	475.597	-1.15042	0.195504	-5.88436	3.99603e-09	1.25165e-07
USP24	1738.33	-0.861749	0.146754	-5.87206	4.30411e-09	1.34375e-07
ZEB2	703.937	-1.2794	0.217981	-5.86934	4.3754e-09	1.36379e-07
FBLIM1	418.112	-2.4868	0.424368	-5.86	4.6287e-09	1.43805e-07
INTS14	860.958	-0.871418	0.149129	-5.84338	5.11537e-09	1.579e-07
ABLIM1	916.249	-1.14712	0.196705	-5.83166	5.48792e-09	1.68584e-07
CSTPP1	408.395	-0.920831	0.157944	-5.83013	5.53849e-09	1.69865e-07
MFSD5	421.267	-0.888374	0.15243	-5.82806	5.60745e-09	1.71705e-07
PTPN9	1082.23	-1.02449	0.176028	-5.82005	5.88317e-09	1.79573e-07
SWINGN	56.8933	-2.47132	0.424649	-5.81968	5.89592e-09	1.79675e-07
KIFC3	1482.46	-0.884085	0.152038	-5.81491	6.06682e-09	1.84296e-07
VXN	16.2247	-8.24924	1.42321	-5.79621	6.78305e-09	2.04432e-07
VEGFB	367.439	-1.15812	0.200065	-5.78873	7.09211e-09	2.12408e-07
TBKBP1	96.4437	-2.4009	0.414811	-5.78794	7.1254e-09	2.13072e-07
ENSG00000288838	228.01	-1.84458	0.318935	-5.78356	7.31364e-09	2.1768e-07
C1orf159	268.177	-1.09298	0.18901	-5.78266	7.35298e-09	2.18511e-07
ENSG00000289047	425.428	-0.895745	0.154961	-5.78046	7.44953e-09	2.21037e-07
IPO8	1409.46	-0.951744	0.165342	-5.75622	8.60166e-09	2.53259e-07
PDCD1LG2	74.1901	-3.67352	0.640699	-5.73361	9.83159e-09	2.87263e-07
RUSC2	1112.54	-0.673808	0.117639	-5.72778	1.01756e-08	2.96623e-07
YAP1	3692.55	-0.686071	0.119782	-5.72765	1.01829e-08	2.96623e-07
ARMCX1	242.339	-1.29659	0.226518	-5.724	1.04047e-08	3.02621e-07
FAAP24	157.674	-1.5341	0.26829	-5.71806	1.0775e-08	3.12442e-07
ZNF827	278.839	-2.39368	0.418891	-5.71433	1.10135e-08	3.18392e-07
EXOSC8	762.793	-0.951151	0.16661	-5.70886	1.13737e-08	3.28311e-07
TCF4	803.218	-2.18756	0.383233	-5.70818	1.14192e-08	3.29126e-07
INSYN2B	333.645	-4.81081	0.843011	-5.7067	1.1519e-08	3.31505e-07
GULP1	756.33	-1.19226	0.209066	-5.70279	1.17865e-08	3.38695e-07
FRMPD4	74.5725	-2.62366	0.460451	-5.69802	1.21208e-08	3.47778e-07
SNX13	618.07	-1.01089	0.177557	-5.69329	1.24613e-08	3.57012e-07
CDK5RAP2	2052.01	-0.63288	0.111216	-5.69054	1.26641e-08	3.62281e-07
STAT5A	100.209	-2.29168	0.402781	-5.68965	1.27299e-08	3.63618e-07
USP18	317.158	-2.60005	0.457581	-5.68217	1.32998e-08	3.78767e-07
ENSG00000259807	46.9818	-3.33932	0.588104	-5.67811	1.36195e-08	3.86914e-07
METAP1D	116.433	-2.30669	0.406282	-5.67757	1.3662e-08	3.87353e-07
TNFRSF1A	1614.81	-1.1509	0.202886	-5.67267	1.40593e-08	3.9744e-07
KDELR1	3228.47	-0.848126	0.149598	-5.66936	1.43332e-08	4.04586e-07
TNFSF12	136.311	-2.65842	0.470779	-5.64686	1.63409e-08	4.599e-07
IGFBP3	1727.85	-1.88491	0.333939	-5.64447	1.65688e-08	4.64948e-07
GPR162	93.9666	-1.8695	0.331253	-5.64371	1.66422e-08	4.66324e-07
GAR1	221.323	-1.32996	0.236888	-5.61432	1.9734e-08	5.49738e-07
CRPPA	18.7543	-3.90342	0.696767	-5.60218	2.11667e-08	5.82861e-07
ERGIC1	3089.54	-0.824508	0.147484	-5.59048	2.26444e-08	6.19098e-07
PTBP2	247.527	-1.10713	0.198232	-5.58503	2.33655e-08	6.37902e-07
CUTA	1827.86	-0.793568	0.142169	-5.58185	2.37975e-08	6.47848e-07
PSMB6	2299.39	-0.587585	0.105317	-5.57919	2.41647e-08	6.56909e-07
LINC00840	14.0825	-7.72984	1.38613	-5.57658	2.45296e-08	6.64939e-07
UQCC1	1215.33	-1.1032	0.197923	-5.57391	2.49081e-08	6.74244e-07
MIR503HG	138.911	-1.58566	0.28492	-5.56527	2.61752e-08	7.06545e-07
SLC6A9	305.073	-2.1985	0.395135	-5.56393	2.63767e-08	7.10981e-07
APOBEC3G	120.008	-1.83685	0.330352	-5.56028	2.69335e-08	7.2497e-07
STXBP2	293.766	-1.50305	0.270491	-5.55675	2.74845e-08	7.36693e-07
CCDC106	191.373	-1.62779	0.292965	-5.55627	2.75604e-08	7.37695e-07
ECHDC2	51.947	-2.0375	0.367543	-5.54357	2.96374e-08	7.8778e-07
KRT81	272.888	-2.29136	0.414158	-5.53257	3.15566e-08	8.35311e-07
MZT2B	758.285	-0.849772	0.153764	-5.52648	3.26712e-08	8.61242e-07
KRTAP2-3	23.3502	-4.14671	0.750481	-5.5254	3.28738e-08	8.65391e-07
ZNF521	359.399	-1.78518	0.323249	-5.52261	3.34004e-08	8.78044e-07
RAB3IL1	75.8186	-1.73434	0.314205	-5.51976	3.39462e-08	8.91169e-07
DAB2	2421.62	-1.01733	0.184684	-5.50847	3.6197e-08	9.46363e-07
CLIC1	6741.63	-0.989115	0.179817	-5.50068	3.78331e-08	9.85102e-07
RAI1	1152.42	-0.836579	0.152194	-5.49678	3.86789e-08	1.00439e-06
TMEM204	74.1996	-1.59794	0.290782	-5.4953	3.90037e-08	1.01145e-06
AGAP2-AS1	180.872	-1.01536	0.184832	-5.49344	3.94182e-08	1.02082e-06
ANP32B	2585.04	-0.943424	0.172073	-5.48269	4.18901e-08	1.07899e-06
ISOC2	433.745	-1.10573	0.201689	-5.48237	4.19658e-08	1.07949e-06
PLEKHA4	411.85	-2.67431	0.488202	-5.47786	4.30498e-08	1.10589e-06
PHF14	423.34	-0.95822	0.174973	-5.47638	4.34122e-08	1.1137e-06
GSAP	37.3345	-3.08816	0.56431	-5.47245	4.4386e-08	1.13564e-06
MDM2	1102.92	-1.1677	0.213402	-5.47183	4.45419e-08	1.13775e-06
EPC1	476.185	-0.952135	0.174012	-5.47165	4.45871e-08	1.13775e-06
HDAC7	1379.24	-1.55455	0.284282	-5.46833	4.54287e-08	1.15767e-06
TRIM6	75.771	-2.28209	0.417642	-5.46421	4.64969e-08	1.18175e-06
APOL6	697.726	-2.66561	0.488389	-5.45797	4.8162e-08	1.22245e-06
IFIH1	266.618	-2.69095	0.493181	-5.45631	4.86134e-08	1.23227e-06
RBMS3	234.126	-1.7498	0.32099	-5.45127	5.00115e-08	1.26226e-06
VASP	1405.79	-1.04811	0.192271	-5.45122	5.00265e-08	1.26226e-06
NIPAL2	82.8888	-2.00978	0.368692	-5.4511	5.00602e-08	1.26226e-06
DHX58	161.71	-2.65502	0.487459	-5.44665	5.13268e-08	1.29249e-06
BAIAP2L1	114.268	-1.18519	0.217647	-5.44549	5.1663e-08	1.29925e-06
HRH1	435.194	-0.972679	0.17864	-5.44492	5.1829e-08	1.30171e-06
CYB5D1	432.063	-1.01236	0.185952	-5.44421	5.20348e-08	1.30517e-06
PSG1	15.9027	-4.22821	0.777158	-5.44061	5.30982e-08	1.3301e-06
MTA2	3099.7	-0.508545	0.0934844	-5.43989	5.33138e-08	1.33375e-06
CALD1	6951.92	-1.65388	0.304765	-5.42676	5.73871e-08	1.42448e-06
MFSD10	1045.9	-0.726632	0.133971	-5.42381	5.83432e-08	1.4426e-06
LINC00632	84.4946	-1.36921	0.252594	-5.4206	5.94007e-08	1.46685e-06
EHMT2	1639.15	-0.880186	0.162438	-5.4186	6.00682e-08	1.48142e-06
PGGT1B	401.128	-0.792545	0.146306	-5.41706	6.05887e-08	1.49234e-06
OASL	283.456	-3.50075	0.64721	-5.40899	6.33809e-08	1.55312e-06
VPS36	437.388	-1.55915	0.288573	-5.40296	6.55491e-08	1.60419e-06
PSTPIP2	131.837	-1.91772	0.3554	-5.39595	6.81616e-08	1.666e-06
SLC10A7	72.1883	-1.54914	0.287136	-5.39514	6.84712e-08	1.67143e-06
HINT3	373.308	-1.03087	0.191238	-5.39052	7.0253e-08	1.71274e-06
DCAF15	816.959	-0.909945	0.168946	-5.38601	7.20402e-08	1.75408e-06
SP100	1041.59	-1.46781	0.272722	-5.38206	7.36387e-08	1.78167e-06
CDK5	353.904	-0.952564	0.177046	-5.38031	7.43556e-08	1.7948e-06
COL16A1	161.455	-2.34548	0.43594	-5.38028	7.43691e-08	1.7948e-06
PRDM10	225.728	-1.11855	0.207985	-5.37805	7.52973e-08	1.81075e-06
C1orf43	2084.19	-0.584859	0.10875	-5.37801	7.5314e-08	1.81075e-06
ACP6	98.1932	-1.46791	0.273152	-5.37396	7.70246e-08	1.84956e-06
MRGPRF	26.8482	-2.90111	0.540432	-5.36812	7.95596e-08	1.90326e-06
NDST1	3387.33	-1.35886	0.253348	-5.3636	8.15794e-08	1.94429e-06
MTA1	1517.36	-0.85014	0.158636	-5.35905	8.36591e-08	1.9889e-06
DUS2	224.829	-1.11922	0.208945	-5.35654	8.48306e-08	2.01425e-06
UBE2L6	610.113	-1.61323	0.301193	-5.35613	8.50255e-08	2.01638e-06
EIF2D	702.72	-0.957825	0.178854	-5.35534	8.53954e-08	2.02265e-06
TNFRSF11B	42.2942	-3.20147	0.598479	-5.34934	8.82778e-08	2.08318e-06
RGS19	248.563	-1.06957	0.200043	-5.34672	8.95641e-08	2.10834e-06
MVB12B	114.059	-2.40284	0.449703	-5.34318	9.13309e-08	2.14729e-06
LNCAROD	26.7979	-3.16195	0.592065	-5.34055	9.26674e-08	2.17071e-06
CHST3	1509.62	-1.0339	0.193649	-5.33902	9.34504e-08	2.18174e-06
AK1	838.796	-0.779268	0.14629	-5.32686	9.99229e-08	2.31797e-06
PHF23	958.606	-0.888173	0.166767	-5.32582	1.00497e-07	2.32847e-06
PHF2	1129.74	-0.767154	0.144057	-5.32536	1.00751e-07	2.33152e-06
PTPRQ	25.5349	-6.83714	1.28569	-5.31788	1.04986e-07	2.42074e-06
RHOBTB1	404.146	-1.50968	0.283987	-5.31603	1.06054e-07	2.44243e-06
DTX3L	1331.17	-1.8521	0.348869	-5.30887	1.10305e-07	2.53728e-06
CCNJ	184.72	-0.953365	0.179795	-5.30252	1.14216e-07	2.61781e-06
ENSG00000286695	16.2065	-5.89197	1.11148	-5.30104	1.15147e-07	2.63599e-06
ARSJ	262.876	-1.25043	0.235972	-5.29906	1.16402e-07	2.65924e-06
CLIC6	22.1255	-3.85734	0.727937	-5.299	1.16441e-07	2.65924e-06
SAMD9L	629.88	-2.70126	0.509881	-5.29782	1.17192e-07	2.67003e-06
CRYBG1	370.122	-1.38178	0.261331	-5.28748	1.24011e-07	2.81532e-06
MRPL3	1246.8	-1.37633	0.260369	-5.28607	1.24969e-07	2.82701e-06
NR2F1-AS1	114.039	-1.5232	0.28828	-5.28374	1.26576e-07	2.85662e-06
SUV39H1	672.15	-0.789022	0.149387	-5.28173	1.27968e-07	2.88463e-06
RGS3	567.572	-1.11239	0.210727	-5.2788	1.30035e-07	2.92777e-06
GYG2	244.885	-1.57557	0.298596	-5.27659	1.31612e-07	2.9598e-06
SGO1	455.754	-1.0624	0.201401	-5.27501	1.32747e-07	2.98181e-06
ARHGAP23	3339.54	-0.632837	0.12	-5.27365	1.3374e-07	3.00061e-06
DDX20	656.1	-0.787683	0.149482	-5.26942	1.36853e-07	3.06327e-06
BACE1-AS	81.4863	-1.5154	0.287634	-5.26849	1.37553e-07	3.07535e-06
NUCB2	1106.62	-0.763393	0.144991	-5.26512	1.401e-07	3.12499e-06
BTN3A2	267.71	-1.20434	0.228803	-5.26364	1.41227e-07	3.14646e-06
LINC02210	269.676	-0.992568	0.189016	-5.25125	1.51074e-07	3.35025e-06
MZT2A	345.187	-0.839021	0.160127	-5.23972	1.60822e-07	3.56227e-06
KCNK2	43.4835	-2.81191	0.537483	-5.23161	1.68038e-07	3.70071e-06
CDK20	181.834	-1.54635	0.295624	-5.23081	1.68768e-07	3.71251e-06
ADAMTS6	157.231	-2.27365	0.435073	-5.22592	1.73294e-07	3.80332e-06
PPT2	343.089	-0.90283	0.172767	-5.2257	1.73499e-07	3.80346e-06
NREP	750.724	-2.10378	0.402699	-5.2242	1.74911e-07	3.83003e-06
TCEAL1	190.362	-1.38024	0.264553	-5.21725	1.81604e-07	3.95846e-06
STK36	506.52	-1.23845	0.237481	-5.21493	1.83885e-07	3.99997e-06
LINC01605	30.2046	-3.02307	0.5797	-5.21489	1.83926e-07	3.99997e-06
MCTS1	616.244	-0.964167	0.18523	-5.20524	1.9375e-07	4.19153e-06
CREB3L1	2676.23	-1.22588	0.235589	-5.20345	1.95623e-07	4.22555e-06
ZMYND8	553.227	-1.77893	0.342264	-5.19754	2.01946e-07	4.34741e-06
TRIB2	151.304	-1.96806	0.378975	-5.19312	2.06795e-07	4.44313e-06
MTX1	603.959	-0.794337	0.153133	-5.18724	2.13436e-07	4.56396e-06
LINC01836	40.7906	-2.1655	0.417493	-5.18693	2.13791e-07	4.56645e-06
KIRREL1	2228.52	-0.979847	0.188931	-5.18627	2.14546e-07	4.5752e-06
ZNF469	123.706	-2.42738	0.468337	-5.18298	2.18369e-07	4.64349e-06
MFSD14A	842.848	-0.739557	0.142698	-5.18269	2.18712e-07	4.64563e-06
CASP4	584.32	-1.23854	0.239068	-5.18069	2.21069e-07	4.69049e-06
DYNC2H1	660.769	-0.772673	0.149244	-5.17724	2.25195e-07	4.76218e-06
NRAS	2387.34	-0.993513	0.192216	-5.16872	2.35697e-07	4.96781e-06
TRIM38	591.242	-0.929748	0.180149	-5.16101	2.45627e-07	5.16005e-06
ENSG00000286805	14.9461	-4.83961	0.938196	-5.15843	2.49033e-07	5.22015e-06
TLE4	1678.29	-1.45677	0.282488	-5.15693	2.51027e-07	5.2562e-06
LPAR1	1076.32	-2.11269	0.409821	-5.15516	2.53408e-07	5.30025e-06
PLXNB3-AS1	36.6473	-2.12089	0.411458	-5.15457	2.54217e-07	5.31135e-06
ENSG00000288534	341.885	-1.85281	0.35964	-5.15184	2.57946e-07	5.3725e-06
ZNF764	125.858	-1.0072	0.195553	-5.15053	2.59748e-07	5.40333e-06
IFI44	821.631	-2.59842	0.504596	-5.14949	2.61191e-07	5.42155e-06
ENSG00000282936	88.9278	-1.45734	0.283062	-5.14849	2.62597e-07	5.43958e-06
ANGPT1	24.7015	-4.21473	0.818637	-5.14846	2.62628e-07	5.43958e-06
B9D1	333.098	-0.772816	0.150253	-5.14343	2.69772e-07	5.58151e-06
ODAD2	258.224	-1.46977	0.285776	-5.1431	2.70237e-07	5.58508e-06
HAX1	1132.24	-0.963373	0.187707	-5.13232	2.862e-07	5.88956e-06
METTL21A	178.762	-0.986458	0.19223	-5.13166	2.87198e-07	5.90376e-06
CMPK2	53.1148	-3.89929	0.761035	-5.12367	2.99648e-07	6.12927e-06
SLC43A3	1082.4	-0.801277	0.15639	-5.12359	2.9977e-07	6.12927e-06
HTR1D	177.57	-1.4338	0.279943	-5.12175	3.02711e-07	6.1828e-06
MR1	337.032	-1.30543	0.254973	-5.11986	3.05756e-07	6.23833e-06
CENPL	550.544	-0.663412	0.129692	-5.11527	3.13292e-07	6.37848e-06
EPC2	595.092	-0.852427	0.166667	-5.11455	3.14495e-07	6.38965e-06
B4GALT2	1381.06	-0.782008	0.152899	-5.11454	3.14508e-07	6.38965e-06
GBP3	637.95	-1.70818	0.334235	-5.11071	3.20947e-07	6.50666e-06
MAGED2	2025.67	-1.12518	0.22051	-5.10262	3.34989e-07	6.76983e-06
BRIX1	1111.89	-1.07301	0.210415	-5.09949	3.40574e-07	6.86096e-06
LINC01182	64.8947	-4.71508	0.924862	-5.09815	3.42997e-07	6.89531e-06
PRICKLE1	500.308	-1.3916	0.272962	-5.09814	3.43e-07	6.89531e-06
PHLDA3	311.729	-0.960807	0.188494	-5.09728	3.4456e-07	6.91214e-06
OSR1	96.4929	-2.33609	0.458879	-5.09086	3.56438e-07	7.14295e-06
SMO	598.76	-1.13773	0.223564	-5.08904	3.59873e-07	7.20425e-06
MON1A	116.646	-0.99425	0.195552	-5.08431	3.68963e-07	7.37078e-06
FAP	49.1627	-3.06507	0.602889	-5.08397	3.69623e-07	7.37626e-06
SERP2	71.8086	-1.24754	0.24543	-5.08307	3.71381e-07	7.40363e-06
FAAP20	559.72	-0.81401	0.160231	-5.08022	3.76998e-07	7.50779e-06
COPZ2	194.86	-1.03144	0.203055	-5.07962	3.78185e-07	7.5236e-06
STOML2	2166.18	-0.834461	0.164417	-5.07528	3.86921e-07	7.68143e-06
TRIM14	1167.1	-1.6078	0.316863	-5.07411	3.89305e-07	7.72075e-06
RRP15	496.309	-1.42223	0.280393	-5.07227	3.93106e-07	7.78806e-06
ELL2	6671.36	-1.17122	0.23104	-5.06936	3.99158e-07	7.89978e-06
RGS14	63.4009	-1.82829	0.360774	-5.06769	4.02673e-07	7.95289e-06
DECR1	404.995	-1.04315	0.205892	-5.06649	4.05211e-07	7.99477e-06
ENSG00000268926	17.7601	-4.78339	0.944395	-5.06503	4.0833e-07	8.04023e-06
ACSS1	107.453	-1.10947	0.219095	-5.06388	4.10804e-07	8.07252e-06
ARPIN	748.587	-0.959152	0.189464	-5.06246	4.13879e-07	8.12244e-06
NLRP1	253.565	-1.13529	0.224329	-5.06082	4.17457e-07	8.16901e-06
APOBEC3B	537.83	-1.66556	0.329235	-5.05887	4.21758e-07	8.24474e-06
SLC7A14	62.5905	-3.30844	0.654067	-5.05826	4.23089e-07	8.26232e-06
CCDC107	208.516	-0.914373	0.180845	-5.05612	4.27863e-07	8.34704e-06
ATF1	348.866	-1.15934	0.229633	-5.04866	4.44916e-07	8.66205e-06
RASL10B	119.252	-1.75903	0.348788	-5.04326	4.57678e-07	8.87441e-06
LARS1	2724.69	-0.685588	0.136038	-5.03967	4.66341e-07	9.03324e-06
TSPAN17	874.628	-0.768325	0.15257	-5.03588	4.75663e-07	9.20449e-06
TRAPPC13	358.021	-1.07289	0.213318	-5.02952	4.91713e-07	9.50547e-06
SNAI2	384.123	-1.09733	0.21825	-5.02788	4.95925e-07	9.56755e-06
LINC02709	17.4372	-3.31328	0.659079	-5.02713	4.97868e-07	9.58825e-06
ZNF496-DT	207.333	-0.834426	0.165987	-5.02706	4.9806e-07	9.58825e-06
ALDH1B1	537.044	-1.60851	0.319982	-5.02689	4.98501e-07	9.58825e-06
OAS3	3674.71	-1.90081	0.378341	-5.02407	5.05883e-07	9.71072e-06
PPP4R1	2236.57	-0.616757	0.12281	-5.02203	5.11294e-07	9.78514e-06
STARD10	94.2107	-1.5011	0.299132	-5.01818	5.21625e-07	9.96293e-06
SLC38A7	433.992	-1.08872	0.216993	-5.01732	5.23972e-07	9.99778e-06
DEF6	60.8455	-2.87723	0.574115	-5.01159	5.39828e-07	1.02594e-05
CHMP6	466.524	-0.888713	0.177688	-5.00152	5.688e-07	1.07779e-05
PDHX	525.486	-0.868981	0.173844	-4.99861	5.77445e-07	1.09309e-05
ZDHHC1	70.7911	-1.25738	0.251597	-4.9976	5.80488e-07	1.09776e-05
CARD6	41.5909	-2.03947	0.408208	-4.99614	5.84882e-07	1.10498e-05
AURKA	3236.83	-1.24538	0.249822	-4.98509	6.19345e-07	1.16434e-05
TROAP	980.475	-0.796312	0.159825	-4.98239	6.28041e-07	1.17722e-05
FKBP10	4904.97	-0.929742	0.186635	-4.98161	6.30587e-07	1.18084e-05
PLSCR3	949.311	-0.780565	0.156798	-4.97814	6.41968e-07	1.19746e-05
RAB13	1281.18	-1.0292	0.206871	-4.97511	6.52112e-07	1.2152e-05
CDC42SE1	1774.46	-0.580859	0.11683	-4.97184	6.63214e-07	1.23349e-05
PDGFB	34.2021	-3.0251	0.609118	-4.96635	6.82246e-07	1.26275e-05
PATJ	160.756	-1.64002	0.330306	-4.96516	6.86461e-07	1.26889e-05
CCBE1	1282.12	-1.94351	0.391439	-4.96503	6.8689e-07	1.26889e-05
BTBD3	554.27	-0.971112	0.195638	-4.96383	6.91151e-07	1.2747e-05
RIGI	698.414	-2.05657	0.414316	-4.96377	6.91366e-07	1.2747e-05
NDUFB4	755.211	-0.914117	0.184212	-4.96232	6.96571e-07	1.28183e-05
CXCL12	1260.75	-4.14651	0.836925	-4.95446	7.25332e-07	1.3287e-05
SBNO2	1629.59	-0.831126	0.167859	-4.95134	7.37042e-07	1.34376e-05
MKS1	236.041	-1.35139	0.272937	-4.95129	7.37247e-07	1.34376e-05
RAD51D	409.351	-1.2413	0.250814	-4.94909	7.45618e-07	1.35772e-05
IFIT2	867.457	-2.29155	0.463181	-4.94741	7.5207e-07	1.36817e-05
PARP9	752.56	-2.41479	0.488951	-4.93871	7.86408e-07	1.42792e-05
ZNF579	137.881	-1.21627	0.246287	-4.93841	7.87616e-07	1.42876e-05
UCKL1	706.28	-0.664558	0.134584	-4.93785	7.89884e-07	1.43152e-05
RP9P	139.291	-1.14002	0.231229	-4.93026	8.21212e-07	1.48548e-05
AP1S1	993.769	-0.687918	0.139576	-4.92864	8.28042e-07	1.4936e-05
NCOR2	3860.81	-0.825444	0.167547	-4.92665	8.36516e-07	1.50746e-05
SPATA20	499.817	-1.23126	0.250049	-4.92408	8.47566e-07	1.5245e-05
CCDC9B	165.999	-2.89722	0.588802	-4.92054	8.63077e-07	1.54949e-05
AIMP1	876.787	-0.745883	0.151665	-4.91797	8.74479e-07	1.56702e-05
HDAC8	245.88	-0.742442	0.150997	-4.91693	8.79139e-07	1.57096e-05
C1RL	378.754	-1.23423	0.251062	-4.91604	8.83107e-07	1.57658e-05
COQ3	191.469	-1.13166	0.230218	-4.9156	8.85131e-07	1.57872e-05
CHD3	2842.14	-1.70755	0.347544	-4.9132	8.96029e-07	1.59667e-05
XAF1	656.088	-5.0553	1.02927	-4.91152	9.0373e-07	1.60889e-05
ITPRIPL2	630.613	-0.761855	0.155173	-4.90971	9.1213e-07	1.62083e-05
SAMD12	629.08	-1.64163	0.334793	-4.90341	9.41867e-07	1.67212e-05
LPP	1178.32	-0.889761	0.181608	-4.89935	9.61538e-07	1.69916e-05
SHROOM2	13.053	-4.43874	0.906256	-4.89789	9.68697e-07	1.71023e-05
CARD16	31.7106	-2.37549	0.485075	-4.89716	9.72313e-07	1.71346e-05
AMPD3	66.383	-1.4647	0.299402	-4.89209	9.97715e-07	1.7566e-05
GALC	124.287	-2.15604	0.440749	-4.89176	9.99373e-07	1.7579e-05
KMT2E	1389.02	-0.54422	0.111257	-4.89154	1.00048e-06	1.75824e-05
SLC12A8	83.2093	-2.2262	0.455655	-4.88572	1.03052e-06	1.80771e-05
MX2	643.802	-3.60817	0.738725	-4.88432	1.03785e-06	1.81723e-05
BHLHE40	581.329	-1.51362	0.309918	-4.88395	1.03982e-06	1.81902e-05
HSBP1L1	124.817	-1.64715	0.337482	-4.8807	1.05711e-06	1.84589e-05
CCDC59	267.449	-0.978381	0.200469	-4.88046	1.05837e-06	1.84641e-05
PDGFC	681.986	-1.26879	0.259999	-4.88	1.06085e-06	1.84672e-05
NSD1	1852.97	-0.816901	0.167644	-4.87282	1.10015e-06	1.90886e-05
TMEM218	220.324	-0.930714	0.191155	-4.8689	1.12223e-06	1.94188e-05
STT3A	4027	-0.520453	0.106909	-4.86816	1.1264e-06	1.94733e-05
JRK	851.866	-0.707254	0.145301	-4.86753	1.13004e-06	1.95186e-05
ZFP37	61.6759	-1.66865	0.343188	-4.86221	1.16083e-06	2.00144e-05
PLAC8	67.7554	-2.51776	0.518167	-4.85897	1.18e-06	2.03267e-05
ABT1	468.95	-0.715142	0.147188	-4.8587	1.1816e-06	2.03358e-05
PDGFRB	879.162	-1.86154	0.383643	-4.85227	1.22057e-06	2.08938e-05
MED24	1491.48	-1.26436	0.260646	-4.85088	1.22915e-06	2.10219e-05
RSAD2	55.5309	-3.6637	0.755468	-4.84958	1.23726e-06	2.11228e-05
ZNF689	191.87	-1.45784	0.300954	-4.84405	1.2722e-06	2.16806e-05
APH1A	3093.8	-0.505597	0.104569	-4.83508	1.33095e-06	2.25413e-05
PTPRB	48.0267	-2.28924	0.47389	-4.83074	1.36028e-06	2.30177e-05
RHOT1	615.436	-0.655534	0.135775	-4.82809	1.37851e-06	2.32644e-05
SYT16	19.1841	-2.81907	0.583989	-4.82726	1.38424e-06	2.33405e-05
PRR11	2992.04	-0.719625	0.149193	-4.82346	1.41088e-06	2.37688e-05
HNRNPR	5560.61	-0.47601	0.0987549	-4.82012	1.43471e-06	2.40856e-05
FGF1	39.5297	-3.03444	0.629868	-4.81758	1.45312e-06	2.43731e-05
B3GALT6	503.979	-0.620992	0.128937	-4.81622	1.46301e-06	2.44961e-05
MYG1	471.859	-0.732781	0.152161	-4.81582	1.46593e-06	2.45236e-05
MBNL1-AS1	149.141	-1.4841	0.30873	-4.80712	1.53121e-06	2.55487e-05
PRKCZ-AS1	13.5633	-3.46582	0.721027	-4.80679	1.53375e-06	2.55688e-05
LARP1	5121.41	-0.828364	0.172381	-4.80543	1.54417e-06	2.572e-05
TMEM167A	1385.82	-0.628619	0.130863	-4.80366	1.55792e-06	2.59266e-05
ANK1	48.5589	-2.53992	0.528938	-4.80193	1.57147e-06	2.61292e-05
RBBP9	259.975	-0.938282	0.19542	-4.80135	1.57598e-06	2.61815e-05
ALKBH8	151.455	-1.74197	0.362899	-4.80016	1.58537e-06	2.63146e-05
SPRYD4	169.058	-0.991361	0.206556	-4.79947	1.59087e-06	2.63759e-05
RARG	564.148	-1.70816	0.355916	-4.79935	1.59182e-06	2.63759e-05
ZNF546	39.707	-2.1605	0.450747	-4.79316	1.64175e-06	2.71797e-05
MIR99AHG	53.0962	-2.06317	0.430914	-4.7879	1.68537e-06	2.78538e-05
LMAN2L	763.48	-0.687574	0.143936	-4.77695	1.77976e-06	2.92338e-05
DMTN	72.0266	-2.36318	0.49472	-4.7768	1.78109e-06	2.92338e-05
S100A2	47.4763	-2.09792	0.439478	-4.77366	1.80903e-06	2.96415e-05
MLPH	373.235	-1.26007	0.264211	-4.76918	1.84978e-06	3.02573e-05
TMEM62	228.167	-1.35158	0.283572	-4.76626	1.8768e-06	3.06208e-05
ENSG00000287516	56.8279	-2.57565	0.540464	-4.76563	1.88262e-06	3.06818e-05
JPH2	125.458	-2.99781	0.629063	-4.76551	1.88374e-06	3.06818e-05
TCERG1	1629.84	-0.606689	0.127339	-4.76437	1.89444e-06	3.08298e-05
ZNF37A	513.387	-0.981856	0.206375	-4.75763	1.9588e-06	3.1769e-05
XKR8	197.569	-1.11606	0.234595	-4.75739	1.96116e-06	3.17804e-05
TMEM154	99.0634	-2.20478	0.463494	-4.75688	1.96612e-06	3.18338e-05
PLCL2	203.841	-1.24176	0.261458	-4.74935	2.04067e-06	3.27637e-05
CAPSL	11.2277	-3.99926	0.842213	-4.74851	2.04919e-06	3.2873e-05
PORCN	193.526	-1.00358	0.211412	-4.74702	2.06437e-06	3.30611e-05
SERPINH1	4219.09	-1.64127	0.34576	-4.74684	2.06617e-06	3.30622e-05
QTRT2	459.098	-1.19554	0.251983	-4.74452	2.09001e-06	3.33618e-05
TM4SF1	1132.11	-1.42625	0.300615	-4.74445	2.09075e-06	3.33618e-05
BMPER	142.149	-2.45929	0.518381	-4.74417	2.09361e-06	3.33618e-05
MUC1	133.082	-2.44896	0.516237	-4.74387	2.09676e-06	3.33842e-05
ITGA4	467.669	-1.04298	0.219893	-4.74314	2.10435e-06	3.34772e-05
RBM7	594.408	-0.735112	0.155098	-4.73965	2.14083e-06	3.4001e-05
TRPC4	38.0321	-2.10533	0.444469	-4.73674	2.17181e-06	3.44359e-05
MGST2	65.1081	-1.47641	0.311721	-4.73633	2.17625e-06	3.44778e-05
ADNP	2476	-0.87775	0.1856	-4.72926	2.25344e-06	3.5617e-05
PLEKHG5	190.9	-1.58043	0.334184	-4.72923	2.25375e-06	3.5617e-05
RCHY1	130.646	-1.50038	0.317348	-4.72785	2.26913e-06	3.58305e-05
COMT	1523.76	-1.07038	0.226449	-4.72679	2.281e-06	3.59883e-05
ZNF621	701.337	-0.965362	0.204358	-4.72387	2.31398e-06	3.64786e-05
KMT2D	942.314	-1.14745	0.243049	-4.72107	2.34607e-06	3.6938e-05
ENSG00000228521	22.1828	-2.91051	0.616772	-4.71893	2.37088e-06	3.72834e-05
ANXA6	3710.58	-1.042	0.220833	-4.71851	2.37579e-06	3.73299e-05
LRRC17	249.117	-2.35362	0.499269	-4.71414	2.42735e-06	3.80153e-05
COL27A1	235.707	-1.57263	0.333619	-4.71385	2.43084e-06	3.80388e-05
OCIAD2	137.975	-1.82081	0.386917	-4.70594	2.52701e-06	3.93874e-05
GPN1	661.898	-0.893355	0.18999	-4.70211	2.57484e-06	4.00954e-05
FRMD6	4147.49	-1.18518	0.252538	-4.69308	2.69128e-06	4.17388e-05
GTF2I	3439.97	-0.948614	0.202253	-4.69023	2.72893e-06	4.22885e-05
S100A3	35.8106	-3.07599	0.655865	-4.68997	2.73242e-06	4.22995e-05
PLCB4	290.825	-0.993277	0.211793	-4.68985	2.73406e-06	4.22995e-05
SH3TC2	43.9345	-1.99094	0.424919	-4.68545	2.79341e-06	4.30438e-05
ZNF343	115.662	-1.59205	0.339855	-4.6845	2.80644e-06	4.32097e-05
KAZN	410.689	-0.985446	0.210768	-4.67551	2.93229e-06	4.50749e-05
SOCS6	711.261	-0.846831	0.181243	-4.67234	2.97782e-06	4.57014e-05
GANC	290.503	-0.881101	0.188586	-4.67215	2.98059e-06	4.57072e-05
PIGB	129.763	-1.2002	0.25699	-4.67021	3.00894e-06	4.6105e-05
SSRP1	5774.04	-0.569649	0.121988	-4.66969	3.01648e-06	4.61465e-05
SLC35B4	808.404	-1.03157	0.221049	-4.66671	3.06057e-06	4.67105e-05
MSL1	1685.86	-0.757839	0.162452	-4.665	3.08619e-06	4.69209e-05
CWC22	583.315	-0.870927	0.186695	-4.66496	3.08671e-06	4.69209e-05
NFIC	2532.9	-1.04758	0.224636	-4.66344	3.1097e-06	4.72328e-05
ERCC8	262.608	-1.11891	0.240448	-4.65343	3.2646e-06	4.94287e-05
STYK1	28.961	-3.08785	0.664767	-4.64501	3.40068e-06	5.13266e-05
FARS2	146.063	-0.891145	0.192001	-4.64135	3.46143e-06	5.21614e-05
YIPF2	599.894	-0.924634	0.199264	-4.64023	3.48014e-06	5.24019e-05
ENSG00000278834	34.8112	-2.05469	0.44285	-4.63969	3.48925e-06	5.24978e-05
PSG6	42.8189	-4.73244	1.02021	-4.63867	3.50663e-06	5.27001e-05
FILIP1L	817.907	-1.17523	0.25336	-4.63857	3.5082e-06	5.27001e-05
SPDL1	3211.41	-1.13263	0.24426	-4.63698	3.53531e-06	5.30657e-05
CBS	904.758	-1.12199	0.242244	-4.63167	3.6273e-06	5.42762e-05
PSRC1	922.829	-0.763451	0.164925	-4.62908	3.67302e-06	5.48745e-05
LINC01270	86.4005	-1.69201	0.365633	-4.62762	3.69895e-06	5.52044e-05
CAPN1	2618.09	-0.678028	0.146527	-4.62732	3.70422e-06	5.52044e-05
ENSG00000305513	50.6835	-1.76532	0.381534	-4.62689	3.71196e-06	5.52044e-05
CERS2	3494.43	-0.66806	0.14439	-4.62677	3.71404e-06	5.52044e-05
BRSK1	37.1487	-2.9876	0.64573	-4.62671	3.71521e-06	5.52044e-05
MVP	2239.09	-0.944817	0.20421	-4.6267	3.71529e-06	5.52044e-05
CHCHD6	88.7243	-1.24912	0.27045	-4.61867	3.86212e-06	5.712e-05
RNF214	260.55	-1.62147	0.35109	-4.61837	3.86758e-06	5.71565e-05
DNAAF5	1050.45	-0.552945	0.119785	-4.61616	3.90908e-06	5.76808e-05
GRIN2D	29.2285	-1.90161	0.412187	-4.61347	3.96008e-06	5.83434e-05
SECTM1	413.885	-0.858306	0.186115	-4.61169	3.99403e-06	5.87531e-05
FMNL1	609.648	-1.9306	0.419331	-4.60401	4.14437e-06	6.08244e-05
RHBDL2	45.3619	-2.23473	0.485468	-4.60325	4.15956e-06	6.10005e-05
LSM5	607.09	-1.0574	0.229958	-4.59825	4.26058e-06	6.23387e-05
OR2W3	125.66	-1.21437	0.264199	-4.59641	4.29826e-06	6.2794e-05
SENP6	1250.93	-0.830938	0.180836	-4.59499	4.32778e-06	6.3177e-05
IGF2BP3	257.944	-1.37384	0.299273	-4.5906	4.41984e-06	6.43735e-05
TMEM126A	232.886	-1.56564	0.341153	-4.58924	4.44861e-06	6.45959e-05
SLC26A11	298.336	-0.846505	0.18452	-4.58761	4.48353e-06	6.50536e-05
CIPC	304.021	-1.10905	0.242154	-4.57994	4.65106e-06	6.72804e-05
GPATCH3	349.825	-0.664667	0.145156	-4.57897	4.67269e-06	6.75423e-05
SLC9A8	463.25	-1.0988	0.24017	-4.57511	4.75959e-06	6.87464e-05
DGKG	22.3816	-2.9711	0.649666	-4.57328	4.80153e-06	6.92999e-05
MOCOS	90.1007	-1.63013	0.356471	-4.57296	4.80882e-06	6.93163e-05
PTGR3	410.187	-1.13613	0.248454	-4.5728	4.81255e-06	6.93163e-05
CAP2	1010.31	-1.06839	0.233643	-4.57275	4.81353e-06	6.93163e-05
LINC01410	42.5521	-1.92071	0.420148	-4.57152	4.84208e-06	6.9675e-05
ISG20	26.2463	-3.59908	0.787879	-4.56806	4.92249e-06	7.07256e-05
MBD5	263.323	-1.10563	0.242093	-4.56698	4.94812e-06	7.10406e-05
PARP14	1468.37	-1.91886	0.420299	-4.56548	4.98358e-06	7.1496e-05
DNPH1	264.48	-0.807407	0.176929	-4.56345	5.03205e-06	7.20834e-05
ENSG00000303859	73.5512	-1.55161	0.34007	-4.56261	5.05215e-06	7.23171e-05
TMEM237	705.427	-0.858094	0.188107	-4.56173	5.07332e-06	7.25117e-05
PDLIM1	4123.66	-0.618992	0.135815	-4.5576	5.17412e-06	7.38421e-05
ISG15	1609.87	-1.66064	0.364794	-4.55225	5.30746e-06	7.56323e-05
FCGRT	267.121	-1.31757	0.289457	-4.55188	5.31694e-06	7.5711e-05
GLI1	28.3236	-3.63065	0.799033	-4.54381	5.52468e-06	7.83775e-05
POLR1G	423.829	-0.988469	0.217642	-4.54172	5.57967e-06	7.90405e-05
KAT2A	1126.69	-1.12053	0.246902	-4.53837	5.66915e-06	8.01301e-05
PLAAT4	46.2418	-2.6699	0.588833	-4.53422	5.7816e-06	8.15423e-05
LYSMD1	96.5175	-1.40588	0.31006	-4.53421	5.78184e-06	8.15423e-05
SLC35C1	366.655	-1.28557	0.283668	-4.53195	5.84423e-06	8.22434e-05
MPP7	292.916	-1.16118	0.256338	-4.52989	5.90157e-06	8.29253e-05
TYRO3	698.742	-1.01143	0.223353	-4.5284	5.94318e-06	8.34353e-05
SAMD10	65.1309	-2.02297	0.446742	-4.52828	5.94658e-06	8.34353e-05
ASXL1	5287.81	-0.488254	0.107907	-4.52475	6.04683e-06	8.47176e-05
FHIP2A	763.907	-0.907146	0.200615	-4.52183	6.13064e-06	8.57662e-05
ZNF649	134.802	-1.15086	0.254664	-4.51912	6.20978e-06	8.68099e-05
RARA	504.22	-0.732125	0.162069	-4.51738	6.26107e-06	8.73992e-05
EML2	365.689	-1.01499	0.224751	-4.51605	6.30045e-06	8.78848e-05
NPR2	275.652	-1.80639	0.400768	-4.50731	6.56534e-06	9.13816e-05
ENSG00000255639	98.9572	-1.39188	0.308805	-4.50731	6.56546e-06	9.13816e-05
FADD	562.975	-0.558842	0.124063	-4.50452	6.65245e-06	9.23908e-05
CDH10	12.3483	-4.657	1.03434	-4.50237	6.71994e-06	9.31929e-05
SH3TC1	34.4741	-2.62734	0.584666	-4.49375	6.99806e-06	9.65601e-05
GNB3	74.5824	-1.60413	0.357226	-4.49052	7.10511e-06	9.7896e-05
THBS1	13354.7	-1.62539	0.361979	-4.49027	7.11316e-06	9.79365e-05
NOB1	788.734	-0.644192	0.143486	-4.48959	7.136e-06	9.81803e-05
CCDC149	53.1226	-1.49448	0.332926	-4.48893	7.15806e-06	9.83424e-05
ZNF783	244.446	-0.964254	0.214988	-4.48515	7.28619e-06	9.98876e-05
OLFM3	18.9659	-6.34624	1.4151	-4.48467	7.30272e-06	0.000100043
LINC02844	11.1679	-5.63943	1.25856	-4.48084	7.43491e-06	0.000101635
ABRACL	278.346	-1.1831	0.26413	-4.47922	7.49158e-06	0.000102337
DTX2	523.862	-0.604276	0.134985	-4.47663	7.58294e-06	0.000103485
SMAD6	470.382	-0.903826	0.201903	-4.47654	7.58642e-06	0.000103485
CUL7	1076.86	-0.845118	0.188904	-4.4738	7.68431e-06	0.000104745
SH3YL1	62.4568	-2.07143	0.463034	-4.4736	7.69153e-06	0.000104769
CBLN3	35.0161	-2.56134	0.572632	-4.47293	7.71551e-06	0.000105021
PDE1C	291.425	-2.52499	0.56502	-4.46886	7.86368e-06	0.000106962
CNOT9	2008.12	-0.447832	0.100414	-4.45988	8.20073e-06	0.000111073
THBS4	11.5731	-3.33021	0.747447	-4.45545	8.37158e-06	0.000113067
GBP1P1	10.3152	-4.89395	1.09877	-4.45401	8.42803e-06	0.000113669
KDM4D	41.4382	-1.6245	0.364753	-4.4537	8.4404e-06	0.000113755
ANK3	9.9863	-5.62924	1.2647	-4.45104	8.54548e-06	0.000115009
TMUB1	529.661	-0.902523	0.202798	-4.45035	8.57288e-06	0.000115297
LINC01278	156.949	-1.11112	0.24981	-4.44784	8.67363e-06	0.00011657
ICAM3	85.7077	-1.25634	0.28273	-4.44359	8.84697e-06	0.000118816
PLXNB1	317.636	-1.53733	0.345984	-4.44336	8.85635e-06	0.000118859
TMC3-AS1	24.929	-2.73233	0.615164	-4.44163	8.92788e-06	0.000119651
MAPK3	579.919	-1.39452	0.314062	-4.44029	8.98391e-06	0.000120318
ZBTB4	2426.76	-0.575031	0.129864	-4.42795	9.5132e-06	0.000126962
RNLS	80.3156	-1.44324	0.32652	-4.42006	9.86723e-06	0.000131138
HPS4	579.809	-0.872361	0.197434	-4.4185	9.93881e-06	0.000131998
DNAJB11	1733.51	-0.626523	0.141805	-4.41821	9.95222e-06	0.000132084
FAM50B	201.505	-0.834956	0.189033	-4.417	1.00081e-05	0.000132642
ZNF484	81.43	-1.1255	0.255032	-4.41318	1.01863e-05	0.00013491
FRA10AC1	251.973	-0.996824	0.225983	-4.41106	1.02867e-05	0.000136068
TCOF1	2935.68	-0.698611	0.158378	-4.41103	1.02879e-05	0.000136068
DPAGT1	585.407	-1.12026	0.254706	-4.39823	1.09139e-05	0.000143752
IL7	21.5368	-2.07835	0.472923	-4.39468	1.10935e-05	0.000145715
GOLGA5	1028.95	-0.529275	0.12047	-4.3934	1.1159e-05	0.000146475
MTMR6	837.267	-0.96415	0.219494	-4.3926	1.12003e-05	0.00014671
SCP2	1171.08	-0.788894	0.179602	-4.39246	1.12075e-05	0.00014671
SCG2	31.2671	-2.99286	0.681712	-4.39021	1.13243e-05	0.000147935
ALKBH3	282.43	-1.24703	0.284312	-4.38614	1.15382e-05	0.000150523
SSC5D	310.691	-1.85357	0.422773	-4.38432	1.16347e-05	0.000151473
SARDH	34.9279	-1.82532	0.416509	-4.38242	1.17369e-05	0.000152596
MRPS24	1173.31	-0.656905	0.149979	-4.37997	1.18693e-05	0.000154108
DIS3L	639.423	-0.740721	0.169184	-4.37821	1.19658e-05	0.000155255
MED12L	340.894	-2.3604	0.539453	-4.37554	1.21133e-05	0.000156744
GPR85	48.7485	-2.9933	0.684216	-4.37479	1.2155e-05	0.000157177
RIN2	236.358	-1.78639	0.408884	-4.36895	1.24847e-05	0.000161223
C1S	835.109	-1.44691	0.331506	-4.36465	1.27324e-05	0.0001642
MMP3	21.0841	-3.72573	0.853863	-4.36338	1.28068e-05	0.000164938
PMP22	1600.51	-0.614595	0.140987	-4.35925	1.30509e-05	0.000167873
C2orf74-AS1	151.196	-1.03986	0.238613	-4.35792	1.31307e-05	0.000168768
AADAT	73.5529	-1.66602	0.382747	-4.3528	1.34408e-05	0.000172522
CALHM5	70.6771	-2.68462	0.617214	-4.34958	1.36399e-05	0.000174961
PIGC	334.309	-1.12647	0.259028	-4.34883	1.36867e-05	0.000175443
MAPK13	28.0991	-2.01108	0.462675	-4.34663	1.38243e-05	0.000176969
ZNF777	359.729	-0.965974	0.222529	-4.34089	1.4191e-05	0.000180937
KDELR3	579.489	-1.13512	0.261584	-4.33941	1.42864e-05	0.000182032
BCAT1	939.161	-2.0835	0.480398	-4.33702	1.44426e-05	0.000183778
ELP5	893.258	-0.502544	0.115886	-4.33655	1.44734e-05	0.000184035
KIF17	36.8321	-2.43834	0.562313	-4.33628	1.44917e-05	0.000184035
PRC1	6847.91	-0.682466	0.157462	-4.33416	1.46319e-05	0.000185693
LYSMD2	83.5169	-1.47092	0.339401	-4.33386	1.46515e-05	0.000185818
BICRAL	252.152	-1.10429	0.254839	-4.33327	1.46913e-05	0.0001862
DDX60L	386.353	-1.51319	0.349582	-4.32856	1.50087e-05	0.000190097
RNASEH2B	305.411	-1.14752	0.26514	-4.32799	1.50476e-05	0.000190393
LOX	1692.12	-1.75203	0.404837	-4.32775	1.50639e-05	0.000190393
ZNF362	432.409	-0.778757	0.179975	-4.32702	1.51141e-05	0.000190674
MMS19	1284.18	-0.723537	0.167219	-4.32687	1.5124e-05	0.000190674
GNPAT	728.064	-0.70818	0.163777	-4.32404	1.53198e-05	0.000192888
DDX60	477.813	-2.14793	0.497417	-4.31817	1.57328e-05	0.000197958
SHFL	483.714	-1.23398	0.285966	-4.31514	1.59498e-05	0.000200425
PRDM1	54.2575	-2.82264	0.654656	-4.31164	1.62045e-05	0.000203041
RAB42	74.2862	-1.43128	0.331963	-4.31155	1.62111e-05	0.000203041
PIGP	129.023	-1.03306	0.239688	-4.31	1.63252e-05	0.000204337
RP9	195.456	-1.05353	0.244888	-4.30209	1.69191e-05	0.000211086
CPSF2	1659.44	-0.69127	0.160847	-4.29769	1.72589e-05	0.00021504
CASP10	44.1473	-2.33309	0.542943	-4.29711	1.73039e-05	0.00021546
RREB1	310.021	-1.22101	0.284726	-4.28839	1.79975e-05	0.000223313
RTN4IP1	148.967	-1.46867	0.342548	-4.28749	1.80706e-05	0.000223986
DKK1	10903.1	-1.55905	0.364105	-4.28188	1.85322e-05	0.000228818
TIMM21	511.21	-0.652905	0.152551	-4.27992	1.86957e-05	0.000230689
MTA3	445.628	-1.01722	0.23786	-4.27655	1.89815e-05	0.000233914
FSD1	271.61	-1.2596	0.295167	-4.26741	1.97754e-05	0.000243071
TSC22D3	91.5651	-1.14837	0.269225	-4.26548	1.99475e-05	0.000245029
NDUFC1	282.754	-1.22606	0.287496	-4.2646	2.00261e-05	0.000245573
ENSG00000289337	9.44212	-4.67052	1.0952	-4.26455	2.00303e-05	0.000245573
HOXB6	99.9828	-1.1986	0.281208	-4.26233	2.02309e-05	0.000247557
CPED1	75.4896	-1.45319	0.341521	-4.25506	2.08994e-05	0.000254922
SNAPC1	939.42	-0.595117	0.139882	-4.25442	2.09591e-05	0.000255487
WNT5A	334.91	-1.70258	0.400547	-4.25063	2.1317e-05	0.00025919
HOXD11	95.4439	-1.97314	0.464609	-4.24688	2.16771e-05	0.000263067
ARAP1	914.419	-0.744537	0.175418	-4.24435	2.19225e-05	0.000265708
HRCT1	25.6287	-2.5214	0.594805	-4.23904	2.24475e-05	0.000271899
BTN3A3	271.491	-1.44476	0.340959	-4.23734	2.26179e-05	0.000273616
SCNM1	646.595	-0.593775	0.140139	-4.23703	2.26493e-05	0.000273823
MMP19	87.0678	-1.623	0.383171	-4.23572	2.27819e-05	0.000275253
ZNF688	53.4261	-1.55504	0.36718	-4.23509	2.28456e-05	0.000275716
ATE1	577.037	-0.879688	0.207716	-4.23506	2.28491e-05	0.000275716
CNRIP1	677.067	-0.935983	0.221026	-4.23471	2.28844e-05	0.000275968
GBP2	757.055	-1.10219	0.260514	-4.23084	2.32821e-05	0.000279883
ARHGAP31	370.241	-2.41311	0.570658	-4.22865	2.35098e-05	0.000282089
ZSCAN9	194.65	-0.73538	0.173941	-4.22775	2.36045e-05	0.00028266
BTF3L4	1180.3	-0.548614	0.129769	-4.22763	2.36166e-05	0.00028266
KCNIP3	112.439	-1.49145	0.353446	-4.21974	2.44582e-05	0.000292185
ZNF710	182.441	-1.46969	0.348362	-4.21886	2.4554e-05	0.000292964
NEK10	59.7621	-1.87488	0.445127	-4.21201	2.53109e-05	0.000301619
ZMPSTE24	1457.18	-0.607063	0.144185	-4.21029	2.55039e-05	0.000303684
ETV6	116.216	-1.53948	0.36587	-4.20773	2.57947e-05	0.000306573
FAXC	160.154	-0.990276	0.235353	-4.20763	2.58068e-05	0.000306573
DLG3	189.205	-1.68826	0.401711	-4.20267	2.63782e-05	0.000312446
MRPL19	886.746	-0.780409	0.185695	-4.20263	2.63827e-05	0.000312446
MSRB3	680.77	-0.69689	0.166228	-4.19236	2.76064e-05	0.000326131
ADAMTSL1	1232.79	-1.64309	0.392083	-4.19066	2.78139e-05	0.000328379
PLAU	755.822	-1.14069	0.272293	-4.18921	2.79932e-05	0.000330088
L3MBTL2	625.15	-1.00209	0.239396	-4.18591	2.84031e-05	0.00033451
EPHB4	1884.37	-0.707459	0.169098	-4.18373	2.8676e-05	0.000337309
BORA	420.111	-1.00457	0.240236	-4.1816	2.89471e-05	0.00034008
TRIM56	2081.63	-0.623057	0.149043	-4.18039	2.91011e-05	0.000341679
MAP3K10	138.785	-1.5217	0.364094	-4.1794	2.92275e-05	0.000342953
PDE1A	11.2823	-4.32888	1.03649	-4.17648	2.96058e-05	0.000347179
NFXL1	214.37	-1.00821	0.241614	-4.1728	3.00885e-05	0.000352623
CCNB1	4943.97	-0.805837	0.193145	-4.17218	3.01695e-05	0.00035314
TAGLN2	11476.9	-0.579582	0.138988	-4.17001	3.04587e-05	0.000356089
LINC00702	14.7181	-4.98178	1.1949	-4.16919	3.05688e-05	0.000356723
AP5B1	442.546	-1.17134	0.280961	-4.16903	3.05894e-05	0.000356746
KANSL1	1045.25	-0.471623	0.113131	-4.16882	3.06183e-05	0.000356866
PCDHB2	28.3449	-2.78646	0.668549	-4.16792	3.07396e-05	0.000358061
NDUFAF6	218.711	-0.857891	0.206011	-4.1643	3.12303e-05	0.000363113
CORO2B	137.037	-0.98843	0.237525	-4.16138	3.1633e-05	0.00036735
SNX9	1463.75	-0.707791	0.170119	-4.16058	3.17446e-05	0.000368091
ZBTB39	182.673	-0.874574	0.210209	-4.1605	3.17545e-05	0.000368091
CLCN4	88.7375	-1.9108	0.460129	-4.15275	3.2851e-05	0.000379937
CHROMR	175.956	-0.975261	0.234849	-4.15271	3.28559e-05	0.000379937
FOXL1	37.9834	-3.67719	0.885735	-4.15157	3.30202e-05	0.000381529
AMMECR1L	814.585	-0.647192	0.155894	-4.15148	3.30334e-05	0.000381529
OAS2	1061.16	-3.9882	0.961317	-4.14869	3.34384e-05	0.000385508
LIMK1	1666.86	-1.04889	0.252885	-4.1477	3.35839e-05	0.000386883
CCDC80	3026.24	-1.55503	0.374924	-4.1476	3.3598e-05	0.000386883
RNF5	955.919	-0.545237	0.131487	-4.1467	3.37296e-05	0.000387931
LAMTOR1	1502.7	-0.578214	0.139484	-4.14537	3.3927e-05	0.000389967
MTX3	435.461	-0.777267	0.187515	-4.1451	3.3966e-05	0.000390181
TCTN2	497.575	-0.591435	0.142714	-4.1442	3.41004e-05	0.00039149
WDR75	1178.64	-0.581849	0.140623	-4.13765	3.50881e-05	0.000401625
PEAR1	84.1856	-2.48876	0.601627	-4.13672	3.523e-05	0.000403007
NLRX1	264.639	-0.93608	0.226397	-4.13469	3.55437e-05	0.000406111
PPP1R8	1367.98	-0.462958	0.112017	-4.13292	3.58185e-05	0.000408519
KRT17	21.9443	-2.62346	0.635095	-4.13082	3.61469e-05	0.000411774
ZNF133	92.3108	-1.14144	0.276397	-4.1297	3.63235e-05	0.000413539
PPP1R13L	470.643	-1.43969	0.348642	-4.12942	3.63686e-05	0.000413806
DTYMK	1061.35	-0.683895	0.165687	-4.12764	3.66513e-05	0.000416059
MTBP	278.845	-0.920629	0.223057	-4.12733	3.67003e-05	0.000416343
TLL1	106.873	-2.24689	0.544543	-4.12619	3.68818e-05	0.000418154
DNLZ	107.675	-0.955402	0.231706	-4.12334	3.73422e-05	0.000422623
PTPRE	136.001	-1.68142	0.408104	-4.12007	3.78763e-05	0.000427656
HOXB2	181.308	-1.18776	0.288416	-4.11824	3.8178e-05	0.000430808
WASF2	4930.41	-0.410364	0.0997999	-4.11187	3.92471e-05	0.000440793
GLIPR1	453.928	-1.937	0.471115	-4.11154	3.93034e-05	0.000441167
ZBED1	589.761	-0.961457	0.23395	-4.10967	3.96222e-05	0.000444224
GRAMD1A	508.982	-0.809765	0.197098	-4.10844	3.98344e-05	0.000446341
FAM98C	107.92	-1.20098	0.292361	-4.10788	3.99309e-05	0.000447161
COA6	202.569	-1.46153	0.355855	-4.10709	4.00681e-05	0.000448435
ZSCAN12	198.64	-0.905324	0.220439	-4.10692	4.00972e-05	0.000448498
DENND2B	1225.32	-0.779794	0.189893	-4.1065	4.01697e-05	0.000448631
SPEF2	236.527	-1.33576	0.325283	-4.10645	4.01794e-05	0.000448631
PAQR7	323.64	-0.969032	0.236183	-4.10289	4.08028e-05	0.000454531
GLT8D2	72.6134	-1.7272	0.421094	-4.1017	4.10118e-05	0.000456328
DHRS4-AS1	224.144	-1.01548	0.247853	-4.0971	4.18354e-05	0.000464852
PSG9	51.7308	-2.84104	0.693489	-4.09673	4.19028e-05	0.000465075
ECSIT	463.803	-0.626371	0.152899	-4.09664	4.19195e-05	0.000465075
CCDC51	120.145	-1.13673	0.277514	-4.09613	4.20117e-05	0.000465829
PWWP2B	54.91	-1.66897	0.407465	-4.09598	4.20379e-05	0.000465842
MYL6B	642.356	-0.883388	0.215688	-4.09567	4.20953e-05	0.000465842
KRT86	10.8836	-3.21559	0.785135	-4.09559	4.21103e-05	0.000465842
ATP8B1	1544.75	-1.05598	0.257869	-4.09504	4.22089e-05	0.000466663
ENSG00000261327	13.4033	-4.55944	1.11383	-4.09349	4.24927e-05	0.000469259
HOXA7	92.6753	-0.980767	0.239822	-4.08956	4.32185e-05	0.000476366
SP110	452.646	-1.47309	0.360243	-4.08914	4.32972e-05	0.000476768
DEPDC1	1444	-0.878931	0.215363	-4.08116	4.48115e-05	0.000491463
SLC7A1	3206.15	-0.536478	0.131595	-4.07674	4.5671e-05	0.000499613
FAR2	73.1988	-1.88672	0.46281	-4.07667	4.56852e-05	0.000499613
RAC2	33.6473	-1.69171	0.415124	-4.07519	4.59764e-05	0.00050199
MRPL11	580.758	-0.743183	0.182422	-4.07397	4.62181e-05	0.000504289
SLC38A6	94.4113	-1.4193	0.348457	-4.0731	4.63921e-05	0.000505611
SH3RF2	69.7963	-2.18644	0.536894	-4.07239	4.65329e-05	0.000506857
ARID1B	1473.79	-0.710916	0.174648	-4.07056	4.69008e-05	0.000510282
APEX1	3182.52	-0.446598	0.109744	-4.06946	4.71218e-05	0.000512396
RABGGTA	383.812	-0.747964	0.183837	-4.06863	4.72905e-05	0.000513938
GOPC	2189.86	-0.557171	0.136957	-4.06823	4.73723e-05	0.000514215
LZTFL1	178.223	-0.894023	0.219764	-4.06811	4.73957e-05	0.000514215
FLRT2	779.574	-2.29492	0.564125	-4.06811	4.73966e-05	0.000514215
MAP3K7CL	41.2361	-2.80249	0.688982	-4.06757	4.75056e-05	0.000515106
ARHGEF2	1758.49	-0.813621	0.200047	-4.06714	4.7593e-05	0.000515471
MARS1	2893.33	-0.62711	0.154189	-4.06714	4.75931e-05	0.000515471
TEAD3	1132.79	-0.515816	0.126985	-4.06204	4.86458e-05	0.000525386
BNIP1	134.565	-1.0309	0.253949	-4.05948	4.91829e-05	0.000530588
UBE2Q1	1333.12	-0.52096	0.128341	-4.05917	4.92467e-05	0.000530976
UBXN11	537.189	-0.969341	0.238897	-4.05757	4.95861e-05	0.000534034
PSG4	18.6924	-3.58642	0.884598	-4.0543	5.02852e-05	0.000540651
GABPB2	203.176	-1.24642	0.307485	-4.05358	5.04402e-05	0.000542012
B4GAT1	415.095	-0.701093	0.172976	-4.05313	5.05379e-05	0.000542758
QRSL1	387.101	-1.06179	0.262017	-4.05237	5.07022e-05	0.000544217
NMI	280.07	-1.40586	0.347341	-4.04748	5.1772e-05	0.000555077
LRRC8D	948.512	-1.0976	0.271222	-4.04685	5.19105e-05	0.000556251
RTL3	6.29122	-6.60323	1.63229	-4.04538	5.22392e-05	0.000558834
TPX2	10051	-0.637206	0.1576	-4.04318	5.27311e-05	0.000563781
LIMA1	2817.69	-1.00161	0.247847	-4.04125	5.31681e-05	0.000568136
AGPAT1	2264.54	-0.491495	0.121655	-4.04009	5.3431e-05	0.000570627
DFFB	101.255	-1.40261	0.347295	-4.03868	5.37539e-05	0.000573755
ZRANB2-DT	5.66623	-4.62621	1.14653	-4.03498	5.46069e-05	0.000582535
RIC8A	3810.47	-0.502332	0.124614	-4.03111	5.5514e-05	0.000591551
BAD	477.698	-0.632429	0.156909	-4.03055	5.56461e-05	0.000592629
PADI1	11.3138	-4.26494	1.05934	-4.02602	5.67286e-05	0.000603487
UPRT	123.841	-1.38229	0.34344	-4.02484	5.70134e-05	0.000606179
CCDC167	131.956	-0.991368	0.246581	-4.02045	5.80865e-05	0.000616903
RFFL	352.488	-1.13312	0.281884	-4.01981	5.82461e-05	0.000617913
TCF12	1083.42	-0.896028	0.223038	-4.01739	5.88473e-05	0.000622322
SLC38A5	22.8518	-3.49806	0.870788	-4.01712	5.89146e-05	0.000622588
PARD3B	368.859	-0.645845	0.160831	-4.01569	5.9273e-05	0.00062603
METTL18	68.6227	-1.11254	0.27718	-4.01379	5.97514e-05	0.000630387
OAS1	441.349	-4.07528	1.01545	-4.01326	5.9886e-05	0.000631459
FBXW4	342.169	-0.950156	0.236996	-4.00916	6.09349e-05	0.000642165
OSCP1	77.4673	-1.06092	0.264632	-4.00902	6.0972e-05	0.000642203
MAP3K4-AS1	50.4359	-1.435	0.358051	-4.00782	6.12814e-05	0.000645106
EPHA4	466.753	-1.29135	0.322352	-4.00603	6.17487e-05	0.000649669
DNAAF10	274.854	-0.703459	0.175644	-4.00503	6.20088e-05	0.000652047
SCRN2	296.017	-1.01739	0.254183	-4.0026	6.26501e-05	0.000658067
ROM1	23.0175	-2.09575	0.523738	-4.00153	6.29348e-05	0.000660332
SLC52A1	12.0839	-3.17244	0.793334	-3.99887	6.36465e-05	0.000667068
WIZ	985.662	-0.654091	0.163632	-3.99733	6.40597e-05	0.000670664
CITED2	7860.97	-1.03065	0.258058	-3.99388	6.50007e-05	0.000679772
KRBA1	136.382	-1.70528	0.427063	-3.99305	6.52301e-05	0.000681799
SLC4A1AP	650.075	-0.724013	0.181335	-3.99267	6.53336e-05	0.000682508
DNAJC14	941.706	-0.45124	0.113034	-3.99209	6.54945e-05	0.000683815
SAMD9	734.039	-1.38392	0.346855	-3.9899	6.61021e-05	0.000689407
ITPA	311.558	-0.559867	0.140336	-3.98947	6.6221e-05	0.000690271
HYI	275.604	-1.08251	0.27146	-3.98774	6.67055e-05	0.000694564
CCDC81	7.33743	-4.15777	1.0427	-3.98751	6.67698e-05	0.000694856
TIMM44	832.469	-0.492465	0.123627	-3.98347	6.79159e-05	0.000705633
FHL3	366.119	-0.834373	0.209489	-3.98289	6.80811e-05	0.000706581
TMEM63A	913.921	-0.601536	0.151158	-3.97953	6.90511e-05	0.000715872
ENSG00000307842	29.9708	-1.7038	0.428204	-3.97896	6.92177e-05	0.000717211
KRTAP1-5	11.1727	-2.88794	0.725864	-3.97862	6.93172e-05	0.000717853
NCSTN	2354.55	-0.465332	0.116996	-3.97734	6.96908e-05	0.000720942
ENSG00000251257	6.61563	-3.99017	1.00336	-3.9768	6.98477e-05	0.000722174
YARS2	268.865	-0.863905	0.217359	-3.97456	7.05094e-05	0.000727836
PPP1R14B	1344.38	-1.01815	0.256221	-3.97371	7.07621e-05	0.000730052
ERG28	717.233	-0.624535	0.157288	-3.97066	7.16748e-05	0.000738095
ZFP91	2594.76	-0.378892	0.0954247	-3.97059	7.1696e-05	0.000738095
TMEM223	171.982	-0.990308	0.24979	-3.96456	7.35309e-05	0.000755765
TMEM9	703.538	-0.946634	0.238849	-3.96331	7.39183e-05	0.00075877
RAB7B	133.051	-1.88413	0.475418	-3.9631	7.39834e-05	0.000758785
NUPR1	140.015	-4.23759	1.06958	-3.96193	7.43475e-05	0.000762111
FBXL19-AS1	89.4414	-0.924307	0.233327	-3.96142	7.45064e-05	0.000762923
ESPL1	1655.98	-0.617651	0.155948	-3.96063	7.47535e-05	0.000764635
KCTD18	222.541	-0.923106	0.233276	-3.95713	7.58545e-05	0.000775068
ALG8	432.415	-0.836099	0.211303	-3.95686	7.59398e-05	0.000775526
RWDD3	139.216	-0.876137	0.221487	-3.95571	7.63069e-05	0.000778859
NR1H3	105.59	-0.895015	0.226302	-3.95496	7.65467e-05	0.00078089
NDUFS2	1899.42	-0.531137	0.134355	-3.95323	7.7102e-05	0.000784882
PLPPR5	49.5236	-2.4601	0.622585	-3.95143	7.76868e-05	0.000790262
FGF2	1205.11	-0.99704	0.252655	-3.94625	7.93848e-05	0.000805977
C1RL-AS1	21.301	-2.50592	0.635337	-3.94424	8.00531e-05	0.000812331
SMAGP	72.204	-1.23789	0.314304	-3.93849	8.19943e-05	0.000829391
MAGOHB	318.059	-1.32505	0.336496	-3.93779	8.22352e-05	0.000831231
SFXN4	188.1	-1.3388	0.340226	-3.93501	8.31917e-05	0.000839284
AKR1A1	1066.27	-0.58909	0.149739	-3.9341	8.35099e-05	0.000840962
PAPPA	77.5524	-3.0165	0.76677	-3.93403	8.35338e-05	0.000840962
TAP1	1765.59	-0.898727	0.228711	-3.92953	8.51118e-05	0.000854153
AOX1	648.49	-1.51805	0.386416	-3.92855	8.54612e-05	0.00085721
MGST1	2077.03	-0.69293	0.176531	-3.92526	8.66356e-05	0.000867992
ZNF300	47.9485	-1.51764	0.386643	-3.92516	8.66722e-05	0.000867992
TSSC4	401.665	-0.881169	0.224516	-3.92475	8.68215e-05	0.000869032
MED12	1169.97	-0.826198	0.210532	-3.92434	8.6967e-05	0.000870034
MSANTD3	770.426	-1.28769	0.328312	-3.92215	8.77607e-05	0.000877057
CYB561	827.797	-1.09314	0.278721	-3.92199	8.78198e-05	0.00087719
THOC5	1066.58	-0.71018	0.181111	-3.92124	8.80961e-05	0.00087949
COPG1	4315.71	-0.536171	0.136775	-3.9201	8.85119e-05	0.000883181
PPP1R26-AS1	32.2931	-2.0883	0.532737	-3.91995	8.85671e-05	0.000883271
SV2A	1355.89	-0.595426	0.151988	-3.91758	8.94431e-05	0.000891079
TIMM13	685.495	-0.668186	0.170575	-3.91725	8.95663e-05	0.000891842
TET1	95.2792	-1.38792	0.354696	-3.91299	9.11599e-05	0.000907238
PCDHB14	14.9454	-2.93577	0.750337	-3.91259	9.131e-05	0.00090826
IRAK1	4255.8	-1.05337	0.26931	-3.91135	9.17835e-05	0.000912495
CWC27	551.607	-0.713511	0.182595	-3.90763	9.32074e-05	0.000925209
RIN1	276.771	-1.92507	0.492667	-3.90744	9.32794e-05	0.000925444
IL17RE	17.6536	-2.22201	0.569078	-3.90458	9.43892e-05	0.000935
VPS35L	733.838	-1.51725	0.388655	-3.90384	9.46785e-05	0.000937381
SORBS3	1262.14	-1.22446	0.313774	-3.90234	9.52654e-05	0.000942216
MAMSTR	115.524	-0.978857	0.250866	-3.90191	9.54382e-05	0.000943438
SLITRK5	385.38	-1.75438	0.449783	-3.9005	9.59955e-05	0.000947968
TMBIM4	393.22	-0.748402	0.191997	-3.89799	9.69946e-05	0.000956847
PSORS1C1	61.7151	-1.60772	0.412524	-3.89728	9.72792e-05	0.000958666
SPOPL	1148.39	-1.00544	0.258077	-3.89591	9.78313e-05	0.000963611
PLXNB3	92.3397	-2.12743	0.546624	-3.89194	9.94441e-05	0.000976982
BCL9	221.95	-1.17059	0.30096	-3.88953	0.000100437	0.000986235
TRIM58	2816.18	-0.629184	0.161846	-3.88756	0.000101259	0.00099277
TMEM267	154.592	-1.04923	0.269957	-3.88665	0.000101638	0.000995469
KLHDC8B	136.009	-1.17113	0.301386	-3.88581	0.000101991	0.000997908
C19orf44	119.542	-1.10418	0.284392	-3.88258	0.000103353	0.0010102
CDCA8	2677.31	-0.54861	0.141354	-3.8811	0.000103986	0.00101587
CFAP97	646.499	-0.825297	0.212692	-3.88025	0.000104347	0.00101887
MX1	3212.95	-2.79205	0.719872	-3.87854	0.000105086	0.001024
TPM1	10290.6	-0.964288	0.248887	-3.87441	0.000106885	0.00104047
ADAM19	772.816	-1.12668	0.291016	-3.87152	0.000108157	0.00105232
ZFHX4-AS1	18.5222	-2.79074	0.721007	-3.87062	0.00010856	0.00105517
PKN3	807.984	-0.611939	0.158119	-3.87012	0.000108782	0.00105625
PABPN1	3242.04	-0.409814	0.106009	-3.86585	0.000110705	0.00107112
ENSG00000296101	6.96942	-4.94705	1.27983	-3.8654	0.000110905	0.00107251
SMIM10	146.173	-1.03434	0.267796	-3.86244	0.000112262	0.00108345
BDNF	533.91	-1.71303	0.443565	-3.86196	0.000112479	0.00108499
CALHM2	682.302	-1.42704	0.369586	-3.86119	0.000112836	0.00108788
LAMTOR4	458.385	-0.61791	0.160044	-3.86088	0.000112981	0.00108826
RGS9	28.6995	-1.65214	0.42792	-3.86086	0.000112988	0.00108826
STEAP3	1911.52	-0.819378	0.212401	-3.85769	0.000114465	0.00110082
INHBB	21.637	-2.95836	0.767302	-3.85554	0.000115476	0.00110943
RACGAP1	2826.17	-0.606531	0.157357	-3.8545	0.000115969	0.00111304
PDZD2	164.55	-1.54173	0.400105	-3.85332	0.000116526	0.00111784
MID2	178.582	-0.829707	0.215404	-3.85187	0.000117221	0.00112393
CCNA2	2474.89	-0.533851	0.138635	-3.85076	0.000117752	0.00112846
GPSM3	32.0415	-2.43162	0.632147	-3.84661	0.000119764	0.00114647
SPATA18	31.6474	-2.91464	0.757898	-3.84568	0.000120217	0.00114978
PCDHGA4	66.1186	-2.59072	0.673818	-3.84484	0.00012063	0.00115316
ACKR3	32.4557	-1.69472	0.440908	-3.8437	0.000121191	0.00115794
B3GNT5	191.438	-1.1287	0.293825	-3.84142	0.000122326	0.00116593
DPH5	260.689	-1.19883	0.312092	-3.84128	0.000122393	0.00116593
CAMK1	755.808	-0.448269	0.11676	-3.83924	0.000123415	0.0011745
OBSL1	1295.57	-0.733321	0.191037	-3.83863	0.000123725	0.00117576
DDAH2	1378.96	-0.627127	0.163387	-3.8383	0.000123891	0.00117611
TFAP4	163.454	-1.61109	0.420023	-3.83572	0.000125196	0.00118673
ICAM1	352.705	-1.3128	0.342516	-3.8328	0.000126693	0.00119973
TFIP11-DT	51.2206	-1.26606	0.330371	-3.83223	0.000126986	0.00120132
CRYZL2P	81.5278	-1.85853	0.485095	-3.83127	0.000127484	0.00120543
S100A11	3739.56	-0.525496	0.137217	-3.82966	0.00012832	0.00121273
HOXB5	38.0499	-1.50361	0.393335	-3.82272	0.000131987	0.00124493
VIRMA	1834.43	-0.490426	0.128297	-3.82257	0.000132067	0.00124507
ARID5B	1805.25	-0.897539	0.2349	-3.82094	0.000132946	0.00125274
CDH3	25.9389	-2.75913	0.722243	-3.82023	0.000133328	0.00125572
SLC16A14	248.511	-1.4027	0.367232	-3.81965	0.000133643	0.00125807
ZYX	5054.96	-0.994879	0.260583	-3.8179	0.000134591	0.00126512
NUTM2B-AS1	296.508	-0.777314	0.203817	-3.81378	0.000136857	0.0012858
CTSZ	2033.08	-0.788035	0.206637	-3.81362	0.000136947	0.00128584
STAG1	2057.33	-0.510756	0.133933	-3.81352	0.000137001	0.00128584
ELK3	565.915	-0.727618	0.190969	-3.81014	0.000138889	0.00130106
LINC01089	63.8299	-1.3766	0.361357	-3.80954	0.000139223	0.00130291
HS3ST3A1	108.005	-1.30024	0.341369	-3.8089	0.000139586	0.00130503
TRIM5	571.907	-0.783397	0.205767	-3.80721	0.000140543	0.0013127
PITPNM2	213.357	-1.02139	0.268353	-3.80614	0.000141151	0.00131645
TSPAN4	895.315	-0.69084	0.181518	-3.80589	0.000141293	0.00131706
GTF2IRD1	524.397	-0.668251	0.175588	-3.80579	0.000141355	0.00131706
GOSR1	969.669	-0.848372	0.223137	-3.80202	0.000143522	0.00133596
NR2F2-AS1	32.2462	-2.02927	0.533855	-3.80116	0.000144022	0.00133996
STBD1	312.643	-0.785763	0.206766	-3.80024	0.000144555	0.0013439
SETD1B	574.574	-0.512342	0.134847	-3.79944	0.000145022	0.0013473
KIF26B	16.6561	-3.22024	0.847995	-3.79747	0.000146178	0.00135738
OLR1	37.6564	-3.99159	1.05268	-3.79184	0.000149537	0.0013879
HHAT	100.007	-1.28924	0.340192	-3.78973	0.00015081	0.00139564
ACY1	108.116	-0.99753	0.263413	-3.78695	0.000152507	0.00141068
ENSG00000289961	7.1863	-4.80294	1.26867	-3.78582	0.000153205	0.00141645
SEMA3A	241.067	-1.367	0.361196	-3.78466	0.000153921	0.00142205
ELAPOR1	35.6523	-1.84428	0.487702	-3.78157	0.000155844	0.00143876
PIGK	899.479	-0.675888	0.178898	-3.77807	0.000158049	0.00145771
SLC4A3	168.86	-1.03245	0.273396	-3.77639	0.000159119	0.00146616
BMP5	5.21194	-6.35136	1.68206	-3.77594	0.000159408	0.00146772
PRX	109.843	-1.16051	0.307347	-3.77588	0.000159441	0.00146772
MAGED4B	119.589	-1.70326	0.451159	-3.77529	0.000159819	0.00147049
FASTKD1	256.043	-0.926811	0.245603	-3.77361	0.000160903	0.00147976
PLK1	4383.96	-0.517563	0.137161	-3.77339	0.000161043	0.00147982
UBL4A	946.007	-0.583686	0.15469	-3.77325	0.000161132	0.00147982
SPART	1125.62	-0.629282	0.166775	-3.77324	0.000161142	0.00147982
CEP57	871.238	-0.611325	0.162048	-3.7725	0.00016162	0.00148278
IL15	55.0373	-1.13062	0.299754	-3.77184	0.000162051	0.00148531
CLEC2B	6.92877	-3.83968	1.01834	-3.77055	0.00016289	0.00149229
FOXM1	5191.67	-1.08003	0.286488	-3.76988	0.000163328	0.00149559
ENPP2	25.1858	-1.60379	0.425483	-3.76934	0.000163678	0.00149736
DISC1	235.3	-0.721758	0.191547	-3.76805	0.000164527	0.00150369
ACTRT3	65.9855	-1.48755	0.395178	-3.76426	0.000167042	0.00152231
ENSG00000233251	101.682	-1.73674	0.461545	-3.76289	0.000167963	0.00152997
SERPINB7	232.429	-3.45834	0.91949	-3.76114	0.000169138	0.00153994
ANXA11	2256.14	-0.645517	0.171732	-3.75887	0.000170686	0.00155256
CAVIN3	360.182	-0.697789	0.185665	-3.75832	0.000171056	0.00155518
IFRD2	562.124	-1.30674	0.347803	-3.75712	0.000171878	0.00156192
SCAF8	1321.33	-0.512528	0.136496	-3.75488	0.000173422	0.00157445
TNFSF10	15.4919	-3.6756	0.979037	-3.7543	0.000173824	0.00157735
PSG8	6.67799	-4.83441	1.28881	-3.75106	0.000176089	0.00159715
RHBDD3	207.469	-0.862185	0.229903	-3.75022	0.000176682	0.00160025
ANKRD34A	27.5079	-1.78959	0.477712	-3.74616	0.00017956	0.00162325
MTREX	1578.72	-0.575146	0.153664	-3.74287	0.000181928	0.00164156
LONP1	2089.61	-0.634171	0.169575	-3.73978	0.000184185	0.00166075
TMX3	1584.89	-0.797004	0.213119	-3.73971	0.000184229	0.00166075
HSPBAP1	54.6468	-1.2584	0.336682	-3.73764	0.000185759	0.00167218
CD27-AS1	121.317	-1.26553	0.338682	-3.73663	0.000186504	0.0016781
LINC01638	37.0201	-2.3389	0.626398	-3.73388	0.000188553	0.00169494
EGF	21.6637	-3.60073	0.964584	-3.73294	0.000189258	0.00169968
NME6	196.972	-1.06708	0.285939	-3.73183	0.000190093	0.00170558
SPRED3	40.4319	-1.8051	0.484063	-3.72906	0.000192192	0.00172361
HMGCR	1493.03	-0.58585	0.157129	-3.72846	0.000192653	0.00172693
MRPL24	683.244	-0.986596	0.264719	-3.72695	0.000193812	0.00173569
EMP1	1890.1	-1.10846	0.297426	-3.72683	0.000193903	0.00173569
SMIM15	938.783	-0.57675	0.15482	-3.72529	0.00019509	0.00174469
CLCA2	7.20959	-5.14982	1.3828	-3.72421	0.000195927	0.00175136
ENSG00000280132	15.6352	-2.17665	0.58452	-3.72382	0.000196231	0.00175198
SLC11A2	449.398	-0.791081	0.212466	-3.72333	0.000196612	0.0017542
AGPAT3	2167.82	-1.07137	0.287852	-3.72195	0.000197691	0.00176218
FDPS	2841.99	-0.595726	0.160085	-3.72131	0.000198194	0.00176585
ATP5PB	2846.06	-0.39456	0.106057	-3.72028	0.000199001	0.00177221
TBC1D22B	469.353	-0.467137	0.125625	-3.7185	0.000200411	0.00178394
EVI2A	7.36829	-6.81001	1.83181	-3.71764	0.000201089	0.00178914
DDX39A	1941.3	-0.557898	0.150229	-3.71365	0.000204294	0.00181512
CASP8	197.201	-1.34437	0.362552	-3.70807	0.000208847	0.00185128
EDN1	19.9158	-2.64093	0.712509	-3.70651	0.000210131	0.00185927
LDOC1	1271.36	-0.70666	0.190654	-3.70651	0.000210137	0.00185927
CARINH	26.2346	-2.65873	0.717619	-3.70493	0.00021145	0.00186916
PTPRC	7.82984	-4.99778	1.34941	-3.70368	0.000212493	0.00187751
TLE5	3766.9	-0.964389	0.260666	-3.69971	0.00021585	0.0019019
SHLD2	842.965	-0.649864	0.175725	-3.69819	0.000217143	0.00191154
ZNF16	112.167	-1.05023	0.284254	-3.69468	0.000220166	0.00193459
RDH11	1727.38	-0.42979	0.116357	-3.69373	0.000220987	0.00194091
ARHGAP11A	3078.7	-0.460113	0.124601	-3.6927	0.000221882	0.00194788
ENSG00000297583	4.48073	-6.07861	1.64673	-3.69131	0.000223099	0.00195767
BIVM	299.958	-0.732549	0.198609	-3.68841	0.000225663	0.00197925
TADA3	1986.56	-0.638256	0.173072	-3.68781	0.00022619	0.00198297
BOD1	819.819	-0.499227	0.135392	-3.68727	0.000226671	0.00198628
KAZALD1	128.9	-1.44728	0.392584	-3.68655	0.000227312	0.00199079
SEC13	3469.99	-0.465752	0.126341	-3.68646	0.000227394	0.00199079
ZCRB1	528.645	-0.811591	0.220185	-3.68594	0.000227858	0.00199394
URM1	1164.37	-0.495797	0.134539	-3.68517	0.000228554	0.00199591
ANXA2R-OT1	289.63	-0.88372	0.239808	-3.68511	0.000228605	0.00199591
LURAP1L	98.759	-1.94557	0.528053	-3.68443	0.000229215	0.00200033
ZNF605	215.599	-1.13726	0.308717	-3.68381	0.000229774	0.00200429
FAS	86.748	-1.74933	0.475075	-3.68221	0.000231219	0.00201597
INPP5J	88.1543	-1.63909	0.445232	-3.68142	0.000231941	0.00202135
IMPDH1P10	11.8367	-2.94299	0.7995	-3.68104	0.000232283	0.00202341
AGER	40.9818	-1.62611	0.441845	-3.68026	0.000232995	0.00202684
HSD17B11	622.683	-0.873455	0.237447	-3.67853	0.000234582	0.00203973
SLC9B2	123.705	-0.842446	0.229181	-3.6759	0.000237009	0.00205895
RNF7	971.993	-0.571754	0.155556	-3.67554	0.000237344	0.00206093
ZNF407-AS1	137.059	-0.900842	0.245245	-3.67324	0.000239498	0.00207586
MED6	450.243	-0.665154	0.181228	-3.67027	0.000242299	0.00209919
ENSG00000290644	5.01305	-6.07476	1.65874	-3.66227	0.000249987	0.00215507
RTL6	785.125	-1.23868	0.33835	-3.66095	0.000251279	0.00216426
PPRC1	1606.51	-0.991199	0.270783	-3.66049	0.000251735	0.00216721
NOL10	725.869	-0.51817	0.141614	-3.65903	0.000253171	0.00217761
LRRC27	99.3728	-1.21777	0.332913	-3.65793	0.000254264	0.00218572
MRPL9	1169.41	-0.521097	0.14246	-3.65785	0.000254341	0.00218572
CRADD	47.3042	-1.3396	0.366478	-3.65533	0.000256855	0.00220237
PYROXD1	131.002	-1.72666	0.472715	-3.65263	0.000259565	0.00222262
SHC1	5115.73	-0.768028	0.210348	-3.65123	0.000260988	0.0022338
APOL3	82.4919	-2.92178	0.800651	-3.64926	0.000263	0.00224801
MAD2L1BP	578.664	-0.430429	0.117998	-3.64777	0.000264528	0.00226006
ERCC5	617.288	-0.814201	0.223244	-3.64713	0.000265187	0.00226367
ENSG00000255330	205.304	-0.604791	0.165998	-3.64336	0.000269098	0.00229399
GDF15	25.998	-3.11805	0.856145	-3.64197	0.000270561	0.00230543
GFER	394.958	-0.975423	0.268116	-3.63807	0.00027469	0.00233645
IRF9	960.378	-1.42389	0.391707	-3.63508	0.000277896	0.00236162
DHCR7-DT	23.743	-2.29251	0.630975	-3.63329	0.000279835	0.00237599
DENND1B	126.219	-1.64827	0.453761	-3.63247	0.000280725	0.00238249
MRPL43	898.581	-0.468299	0.12894	-3.63191	0.000281328	0.00238655
AP1G2-AS1	51.4594	-1.62994	0.448915	-3.63083	0.000282508	0.00239444
ACOT1	109.229	-1.22385	0.337275	-3.62863	0.000284924	0.00240985
TMEM138	468.157	-0.981184	0.27044	-3.6281	0.00028551	0.0024124
ENSG00000298622	18.3357	-2.28575	0.630611	-3.62466	0.000289344	0.00244372
KLHL18	314.867	-0.661968	0.182652	-3.62421	0.000289844	0.00244686
LSM7	537.708	-0.602584	0.166325	-3.62293	0.00029128	0.00245682
MTMR11	173.625	-1.39407	0.385008	-3.62088	0.0002936	0.00247312
HKDC1	13.963	-4.29634	1.18679	-3.62014	0.000294449	0.00247818
STARD4	662.158	-0.719535	0.198855	-3.61839	0.000296445	0.00249269
TFG	2914.82	-0.403534	0.111582	-3.61647	0.000298648	0.00250791
KRT7	53.9301	-1.94033	0.536557	-3.61626	0.000298889	0.00250883
SIMC1	247.948	-0.567553	0.156983	-3.61539	0.000299894	0.00251396
SPHK2	312.084	-0.765462	0.211825	-3.61365	0.00030192	0.00252873
RBM3	7722.59	-0.543284	0.150415	-3.61189	0.000303971	0.00254146
SSH3	417.769	-0.80509	0.222994	-3.61036	0.000305771	0.00255316
KMT5B	482.551	-0.702971	0.19473	-3.60999	0.00030621	0.00255571
SBSPON	43.1151	-3.54785	0.983333	-3.60798	0.000308589	0.00257332
ALYREF	2366.62	-0.426761	0.118291	-3.60771	0.000308912	0.0025749
MLLT10	518.53	-0.683761	0.189676	-3.6049	0.000312278	0.00259514
ARHGEF39	340.211	-0.844976	0.234397	-3.60489	0.00031229	0.00259514
LIN9	312.237	-0.918868	0.25501	-3.60326	0.000314256	0.00260808
ERF	1036.8	-0.854016	0.237046	-3.60274	0.000314885	0.00261217
QTRT1	394.963	-1.20171	0.333593	-3.60233	0.00031538	0.00261514
ENSG00000291211	29.189	-1.55269	0.431159	-3.60121	0.000316742	0.00262529
TCP11L2	35.93	-1.70346	0.473367	-3.59861	0.000319922	0.00264936
NEIL3	713.329	-0.543504	0.151125	-3.59638	0.000322671	0.00266982
MTA1-DT	77.9026	-1.34772	0.37478	-3.59602	0.000323124	0.0026724
SUGCT	31.1297	-2.59482	0.721882	-3.59452	0.000324995	0.00268556
FBXO4	117.361	-1.0609	0.295233	-3.59343	0.000326351	0.00269327
F2RL1	222.915	-0.846904	0.23594	-3.58949	0.000331325	0.00272962
GREM1-AS1	19.0908	-2.7167	0.757127	-3.58817	0.000333007	0.00274229
TMEM140	75.6789	-1.17148	0.326584	-3.58708	0.000334403	0.00275142
PLAUR	689.943	-0.50683	0.141339	-3.58591	0.000335904	0.00276021
TIAM2	497.67	-0.878178	0.244977	-3.58473	0.000337421	0.00277149
SLC19A1	732.755	-1.02845	0.286947	-3.58411	0.000338225	0.0027769
ZNF714	768.529	-0.516399	0.144091	-3.58385	0.000338571	0.00277735
ENSG00000234147	10.8168	-4.90366	1.36922	-3.58134	0.000341832	0.0028029
ZNF254	212.721	-0.686622	0.191732	-3.58116	0.000342069	0.00280364
DCHS1	547.411	-1.47558	0.412225	-3.57954	0.000344199	0.00281763
C12orf75-AS1	6.68219	-5.70468	1.5937	-3.57953	0.000344216	0.00281763
KCNJ5-AS1	16.922	-2.20844	0.617051	-3.57901	0.000344892	0.00282195
IGDCC4	37.2897	-2.30615	0.6446	-3.57764	0.000346712	0.00283442
PVR	2290.02	-0.364172	0.101833	-3.57618	0.00034865	0.00284904
TESMIN	27.6992	-3.38798	0.947538	-3.57556	0.000349473	0.0028544
PTCH1	739.151	-1.36099	0.38072	-3.57478	0.000350523	0.00285984
CDKAL1	391.074	-0.607281	0.169881	-3.57475	0.000350568	0.00285984
TMEM216	118.49	-1.12821	0.31573	-3.57334	0.000352458	0.00287281
SPC24	973.838	-0.506466	0.141809	-3.57147	0.000354981	0.0028909
PIERCE1	58.337	-1.08122	0.303046	-3.56785	0.000359924	0.00292605
MIA2	215.234	-0.76502	0.214427	-3.56775	0.000360061	0.00292605
IFI27L2	329.597	-0.551349	0.154548	-3.56748	0.000360429	0.00292779
TMBIM1	1689.81	-0.691698	0.193919	-3.56694	0.00036117	0.00293257
NPM3	443.907	-0.668747	0.187602	-3.56471	0.000364254	0.00295385
FIGN	115.143	-1.22948	0.345005	-3.56365	0.000365733	0.00296334
DENND1A	518.579	-0.831216	0.233259	-3.56348	0.000365969	0.00296399
PGAP2	223.349	-0.777136	0.218221	-3.56123	0.000369118	0.00298823
TRIM46	23.9992	-2.12008	0.595381	-3.56088	0.000369608	0.00299056
ARHGAP19	969.127	-0.547902	0.15387	-3.56081	0.000369719	0.00299056
ITPKB	64.0531	-2.21292	0.621579	-3.56015	0.000370638	0.00299547
EVI2B	44.0031	-3.2127	0.902496	-3.55979	0.000371148	0.00299833
MAP3K20	2578.4	-0.486399	0.136771	-3.5563	0.000376112	0.00303459
THYN1	342.621	-0.641829	0.180491	-3.55601	0.000376531	0.00303668
PHLDB2	1111.59	-0.768839	0.216344	-3.55377	0.000379747	0.00305875
CAV2	1574.5	-0.985483	0.277377	-3.55287	0.000381051	0.00306797
NMU	94.5509	-1.08759	0.306184	-3.55209	0.000382188	0.00307453
HSCB	148.484	-0.745172	0.209987	-3.54866	0.00038719	0.00311215
LINC00941	70.3154	-1.90073	0.535681	-3.54824	0.000387809	0.00311582
MMP16	254.938	-0.90337	0.254712	-3.54664	0.000390181	0.00313357
RIOX2	374.297	-1.19561	0.337152	-3.54619	0.000390839	0.00313753
LINC00899	37.5664	-1.7717	0.499658	-3.54583	0.000391372	0.0031405
DGLUCY	148.099	-1.43395	0.40468	-3.54343	0.000394963	0.00316668
CCDC115	352.447	-0.731644	0.206486	-3.54331	0.000395132	0.00316668
TUBA8	11.1097	-2.7805	0.784834	-3.54278	0.000395927	0.00317172
POLI	327.332	-0.636057	0.17958	-3.54192	0.000397229	0.00318082
DAZAP1	2066.54	-0.680359	0.192126	-3.54121	0.000398302	0.00318675
VILL	33.5241	-1.66392	0.469905	-3.54098	0.000398645	0.00318816
PFAS	1605.42	-0.848143	0.239574	-3.54022	0.000399798	0.00319605
DGKB	19.3146	-3.61818	1.02299	-3.53687	0.000404901	0.00323279
NAV3	153.51	-2.65406	0.750689	-3.5355	0.000407004	0.00324687
FAH	325.545	-1.09738	0.310535	-3.53383	0.000409586	0.00326475
ATN1	4015.03	-0.687513	0.194565	-3.5336	0.000409946	0.0032659
ERBIN	4169.6	-0.609303	0.172447	-3.53329	0.000410426	0.00326736
USP30	223.271	-0.912901	0.258557	-3.53075	0.000414384	0.00329339
COX10	354.431	-0.741431	0.210178	-3.52763	0.000419292	0.00332825
KCNQ5	67.9748	-1.94224	0.551015	-3.52484	0.000423733	0.00336211
ENSG00000256664	28.3173	-2.2428	0.636562	-3.5233	0.000426216	0.00337804
VEPH1	11.173	-3.01989	0.857167	-3.52311	0.000426514	0.00337804
HSPA5	11949.8	-0.517087	0.146884	-3.52038	0.000430921	0.00340784
CBR3	250.423	-0.943943	0.268274	-3.51858	0.00043386	0.00342683
ZNF462	231.753	-1.323	0.376257	-3.51621	0.000437758	0.0034562
PIP4K2B	2708.17	-0.4825	0.137258	-3.51526	0.000439317	0.0034659
LY6K	113.431	-2.17229	0.617964	-3.51524	0.000439349	0.0034659
TSPAN10	62.085	-1.59246	0.453155	-3.51416	0.00044115	0.00347723
ENSG00000260604	38.0609	-3.15394	0.897553	-3.51393	0.000441523	0.00347874
FXYD5	1399.49	-0.584531	0.166411	-3.51258	0.000443779	0.00349221
DYNLRB2-AS1	5.87962	-4.56436	1.29975	-3.51172	0.000445223	0.00350213
BAIAP2-DT	442.689	-1.03771	0.295596	-3.51056	0.000447157	0.0035159
B4GALT5	2505.06	-0.535351	0.152503	-3.51043	0.000447377	0.00351618
LRRC49	178.299	-0.930673	0.265136	-3.51017	0.000447828	0.00351808
ADAR	8546.83	-0.694484	0.197857	-3.51003	0.000448051	0.00351808
MUS81	556.984	-0.820967	0.233896	-3.50996	0.000448171	0.00351808
PRELID1	2737.59	-0.376392	0.10729	-3.50818	0.000451188	0.00353742
GASK1B	7.27658	-4.71718	1.34498	-3.50724	0.000452788	0.00354851
CIAO2A	687.506	-0.507688	0.144798	-3.50618	0.000454592	0.00356119
VPS54	399.616	-0.895322	0.255497	-3.50424	0.000457911	0.00358279
RBM43	168.367	-0.866257	0.247414	-3.50124	0.000463098	0.00362189
MFAP2	83.1308	-2.42635	0.693032	-3.50106	0.000463409	0.00362284
FLT3LG	73.9397	-1.88868	0.539742	-3.49923	0.0004666	0.00364442
ARL4A	583.579	-0.805987	0.230377	-3.49856	0.000467786	0.0036511
FBXO39	6.11755	-5.57144	1.59256	-3.49841	0.000468047	0.00365165
PRICKLE2	145.627	-1.0502	0.300298	-3.49721	0.00047016	0.00366663
DENND4B	1240.34	-0.843012	0.241247	-3.4944	0.000475132	0.00369337
WARS1	3636.95	-0.609401	0.174476	-3.49275	0.000478078	0.00371024
CCDC43	677.97	-0.557557	0.159641	-3.49258	0.000478385	0.00371112
MRPL23	369.541	-0.996733	0.285579	-3.49022	0.000482623	0.00374096
SMAD3	3111.01	-0.603784	0.173018	-3.48971	0.000483552	0.00374463
SCG5	6.87021	-5.77769	1.65595	-3.48906	0.000484727	0.00375119
PHKB	687.209	-0.398986	0.114427	-3.48682	0.000488807	0.00378124
IFT70B	156.441	-0.720169	0.206586	-3.48604	0.000490221	0.00378804
NSMAF	830.882	-0.908819	0.260705	-3.48601	0.000490279	0.00378804
MIR34AHG	14.6393	-3.28839	0.943522	-3.48522	0.000491726	0.00379768
TGIF2	592.171	-0.927852	0.266294	-3.48432	0.000493397	0.00380751
MYL9	5155.52	-1.18603	0.340845	-3.47969	0.000502001	0.00387235
GTF3C3	905.327	-0.525842	0.151341	-3.47456	0.000511695	0.00393602
FRK	44.9095	-1.657	0.477046	-3.47345	0.000513813	0.00395072
CCDC7	30.1345	-1.53888	0.443112	-3.4729	0.000514869	0.00395592
FAM204A	531.084	-0.815312	0.234945	-3.47022	0.000520025	0.00399048
GBGT1	45.7569	-1.78189	0.513524	-3.46993	0.000520602	0.0039917
KCNK6	168.61	-0.790136	0.227784	-3.46879	0.000522804	0.00400123
ENSG00000272668	46.3849	-1.92949	0.556963	-3.46431	0.000531603	0.00405979
DTX3	276.593	-1.28442	0.370786	-3.46404	0.000532128	0.00406217
CNTLN	369.027	-0.825326	0.23831	-3.46324	0.000533707	0.00407089
PRMT6	524.02	-0.6344	0.183187	-3.46312	0.000533942	0.00407089
BEST3	6.10542	-4.45956	1.28776	-3.46303	0.000534121	0.00407089
SPATA17	14.4362	-2.54418	0.734797	-3.46243	0.000535325	0.00407682
PCNP	1867.96	-0.426087	0.123079	-3.4619	0.000536376	0.00408158
ICA1L	95.7408	-1.18083	0.341338	-3.4594	0.000541372	0.00411468
DHRS3	7.47231	-3.39394	0.981287	-3.45866	0.000542861	0.00412436
NRROS	18.2747	-2.79629	0.808762	-3.45749	0.000545222	0.00414066
ENSG00000259345	7.13678	-3.14138	0.90866	-3.45716	0.000545896	0.00414352
ENSG00000285587	15.727	-1.87442	0.542195	-3.4571	0.000546032	0.00414352
RAPGEF3	7.39913	-3.14864	0.911355	-3.4549	0.000550503	0.00417083
VWF	3.81528	-5.97538	1.72968	-3.45461	0.000551081	0.00417356
AP4S1	114.382	-1.31917	0.381918	-3.45406	0.000552215	0.0041805
VIT	35.364	-4.03802	1.16922	-3.45359	0.000553173	0.00418545
CATSPER1	6.69709	-4.02886	1.16659	-3.45353	0.000553307	0.00418545
TTC5	363.366	-0.599175	0.173628	-3.45092	0.000558684	0.00421818
FBXO41	54.3486	-1.37647	0.399137	-3.44861	0.000563476	0.00425061
FBXO6	88.4837	-1.29334	0.37526	-3.44652	0.000567848	0.00428022
ZBTB8A	203.585	-0.857415	0.248843	-3.4456	0.00056979	0.00429317
PIGO	621.486	-0.651321	0.189085	-3.4446	0.000571911	0.00430745
SLC39A11	193.932	-0.864861	0.251112	-3.44413	0.000572908	0.00431326
SNTB1	18.8781	-2.34455	0.680799	-3.44383	0.000573538	0.00431631
TRPV3	12.0199	-2.81687	0.818577	-3.44118	0.000579193	0.00435373
PABPC4L	104.684	-1.45312	0.42259	-3.43861	0.00058471	0.00439175
CUTC	253.558	-0.828522	0.240966	-3.43834	0.000585296	0.00439442
PRSS23	2283.54	-1.55714	0.452894	-3.4382	0.000585592	0.00439493
ZFHX2-AS1	17.3005	-2.2481	0.654169	-3.43657	0.000589125	0.00441798
CIZ1	4060.26	-0.568035	0.165461	-3.43305	0.000596826	0.00446872
MVB12A	352.162	-0.882875	0.257266	-3.43176	0.000599684	0.00448486
BABAM2	372.402	-0.54116	0.15772	-3.43115	0.000601023	0.00449312
CCDC102A	62.2588	-1.06624	0.310807	-3.43055	0.00060237	0.00450142
RNF6	815.667	-0.441257	0.128656	-3.42975	0.000604127	0.00451104
NFKBIL1	235.004	-0.723824	0.211187	-3.42741	0.000609368	0.00454662
ZFYVE9	527.769	-0.519052	0.151474	-3.42667	0.000611031	0.00455658
TTC27	342.601	-0.98811	0.288364	-3.4266	0.000611178	0.00455658
IDH3B	906.116	-0.433185	0.126446	-3.42586	0.000612856	0.00456731
MSMO1	620.596	-0.920884	0.268832	-3.4255	0.000613673	0.00457161
RAD9B	15.0902	-2.42165	0.707461	-3.42302	0.0006193	0.00460995
MINDY1	160.829	-1.38114	0.404061	-3.41816	0.000630455	0.00468569
VSTM5	7.07126	-3.0455	0.89165	-3.41558	0.000636458	0.0047248
GEMIN8	166.128	-1.10273	0.322877	-3.41531	0.000637089	0.00472765
PCBD1	603.607	-0.494141	0.144742	-3.41394	0.000640301	0.00474413
APOL1	870.811	-1.42672	0.417967	-3.41348	0.000641397	0.00475041
NFKB1	717.875	-0.722479	0.211685	-3.41299	0.000642552	0.00475712
GRAMD2B	705.211	-0.763684	0.223797	-3.4124	0.000643935	0.00476406
ZNF205	322.048	-0.653092	0.191389	-3.41238	0.000643986	0.00476406
SLC9A9	43.6657	-1.73334	0.50803	-3.41189	0.000645152	0.00476899
ENSG00000295329	25.2782	-2.00395	0.587468	-3.41117	0.000646847	0.00477879
C1orf131	213.11	-0.669777	0.196367	-3.41085	0.000647618	0.00478168
ENSG00000227496	6.77171	-3.9098	1.14704	-3.40859	0.000652998	0.00481954
ZNF22-AS1	33.6859	-1.98086	0.581873	-3.40428	0.000663375	0.00488212
ZNF365	173.484	-1.29655	0.380946	-3.4035	0.000665276	0.00489318
SYNJ2	2068.48	-0.445606	0.130948	-3.40291	0.000666712	0.00490185
HSPBP1	798.731	-0.594496	0.174838	-3.40026	0.000673208	0.00494738
AGTRAP	467.828	-0.606111	0.178259	-3.40018	0.00067342	0.00494738
MED18	253.006	-0.680766	0.200505	-3.39526	0.000685645	0.00502369
INO80	987.693	-0.523276	0.154181	-3.39391	0.000689018	0.00504068
ZSCAN26	185.022	-0.738365	0.217684	-3.39192	0.000694057	0.00507367
BIRC5	3829.03	-0.507117	0.149522	-3.39159	0.000694871	0.00507664
HEXIM2	50.7747	-1.227	0.361969	-3.3898	0.000699441	0.00510717
ANAPC15	485.094	-0.84437	0.249102	-3.38966	0.000699806	0.00510789
MCTS2	448.747	-1.2378	0.36549	-3.38667	0.000707463	0.00515804
PAXIP1-AS2	101.947	-1.38779	0.409781	-3.38666	0.000707486	0.00515804
PPME1	3239.03	-0.798968	0.236029	-3.38504	0.000711683	0.00518272
TNS2	759.905	-1.38636	0.409625	-3.38445	0.000713199	0.00519179
MRPL28	1371.07	-0.509762	0.150652	-3.3837	0.000715161	0.00520211
BABAM1	1538.22	-0.514742	0.152193	-3.38216	0.000719172	0.00522533
PFN2	5514.16	-0.577436	0.170838	-3.38002	0.000724805	0.00526226
MARK1	144.649	-0.801613	0.237171	-3.3799	0.000725131	0.00526263
MTHFD1	4165.64	-0.389591	0.115282	-3.37945	0.000726299	0.00526786
LAMB3	268.947	-1.77112	0.52409	-3.37941	0.000726403	0.00526786
KDM6B	307.465	-1.30022	0.384979	-3.37738	0.000731807	0.00530103
CSK	1778.46	-0.485908	0.143878	-3.37722	0.00073222	0.00530201
VCAM1	86.7235	-3.05572	0.905235	-3.37561	0.000736533	0.00532922
PODNL1	35.5817	-2.14964	0.636893	-3.3752	0.000737631	0.00533514
SCAF11	1810.3	-0.571803	0.16949	-3.37367	0.000741745	0.00535882
EIF3F	3229.89	-0.459323	0.136191	-3.37263	0.000744543	0.00537498
FERRY3	443.198	-0.608529	0.180462	-3.37206	0.00074609	0.00538411
ENSG00000277715	9.09964	-3.05896	0.907777	-3.36973	0.000752427	0.00542078
PARL	705.946	-0.597259	0.177246	-3.36967	0.000752588	0.00542078
SLC35D1	702.1	-0.48789	0.144811	-3.36916	0.000753984	0.0054288
RAB11FIP2	326.153	-1.09908	0.326258	-3.36874	0.000755131	0.00543501
ADSS2	1192.07	-0.372108	0.110689	-3.36175	0.000774513	0.0055657
KCNMA1	456.094	-1.65208	0.491672	-3.36013	0.000779045	0.00559241
LINC00842	60.4884	-2.35929	0.702421	-3.3588	0.000782813	0.00561524
LINC01106	59.5652	-1.57535	0.469036	-3.35869	0.000783134	0.00561545
DTNBP1	238.218	-0.968195	0.288381	-3.35735	0.000786946	0.00563644
WDFY1	1544.94	-0.535303	0.159488	-3.35638	0.000789698	0.00565192
MLLT6	1429.24	-0.780601	0.232678	-3.35485	0.000794086	0.00567982
EEF1AKMT2	299.895	-0.946599	0.282188	-3.35449	0.000795104	0.00568424
BUD13	481.781	-0.466937	0.139206	-3.35428	0.00079572	0.00568651
TMEM117	23.7897	-1.47929	0.441209	-3.35281	0.000799945	0.00571458
ZBTB24	324.222	-0.648457	0.193466	-3.35179	0.0008029	0.00573354
USF2	753.307	-0.985833	0.294157	-3.35139	0.000804079	0.00573768
MIIP	445.9	-1.04627	0.312229	-3.35095	0.000805343	0.00574456
CWF19L1	861.985	-0.530686	0.158408	-3.35013	0.000807733	0.00575946
SHOX2	542.533	-0.786554	0.23481	-3.34975	0.00080884	0.00576521
ABCC9	368.125	-2.89266	0.863932	-3.34825	0.000813245	0.00578798
NUAK1	758.505	-0.99359	0.296778	-3.34793	0.000814186	0.00579252
CDK6	619.415	-0.948034	0.283414	-3.34506	0.000822661	0.0058487
LETM2	62.3348	-1.69556	0.507056	-3.34392	0.000826035	0.0058681
ECT2	4780.7	-0.507382	0.151848	-3.34137	0.000833653	0.00591782
WIPF1	859.626	-0.509171	0.152403	-3.34094	0.00083494	0.00592476
MORN2	161.932	-0.808902	0.242181	-3.34007	0.000837575	0.00594126
MRGBP	1235.5	-0.493481	0.147795	-3.33895	0.000840943	0.00596294
CERS4	25.8047	-1.68358	0.504291	-3.3385	0.000842309	0.00596837
AFG1L	45.7	-1.38931	0.416148	-3.3385	0.000842334	0.00596837
KIF18B	2215.14	-0.420269	0.125899	-3.33814	0.000843403	0.00597282
ZMIZ1-AS1	8.24951	-3.46347	1.03756	-3.33808	0.000843585	0.00597282
SERPINB9P1	13.7065	-2.63	0.787948	-3.33779	0.000844484	0.00597697
ARID2	404.122	-0.742078	0.222446	-3.336	0.00084994	0.00600893
ZNF202	187.679	-1.24982	0.374696	-3.33555	0.000851301	0.00601632
LZTR1	1090.55	-0.646211	0.193743	-3.33541	0.000851732	0.00601714
SNHG11	193.682	-0.80965	0.242755	-3.33525	0.000852222	0.00601838
NEMF	866.241	-0.433922	0.130148	-3.33406	0.00085588	0.00603795
OVCA2	372.49	-0.626827	0.188042	-3.33344	0.000857801	0.00604846
PKP3	49.0778	-2.18483	0.655712	-3.33199	0.000862273	0.00607591
PPP1R14B-AS1	27.4815	-1.62674	0.488288	-3.33151	0.000863765	0.00608219
TYW3	507.285	-0.888777	0.26678	-3.3315	0.0008638	0.00608219
PDS5A	3419.31	-0.334242	0.100334	-3.33128	0.000864465	0.00608464
ENSG00000278126	5.06584	-5.13813	1.54323	-3.32946	0.000870144	0.00612011
CCN5	9.69257	-3.57336	1.07334	-3.32919	0.00087099	0.00612381
ITPRIP	508.385	-0.633085	0.190239	-3.32784	0.00087523	0.00615136
CDK4	2562.76	-0.457515	0.137527	-3.32674	0.000878672	0.00617328
FGF13	46.3571	-1.20217	0.361412	-3.32632	0.000880007	0.00618039
PER2	189.291	-0.670464	0.201691	-3.32421	0.000886694	0.00622007
JAM2	87.6863	-1.09027	0.328039	-3.32361	0.000888616	0.00622943
ATP6AP1-DT	18.4943	-1.80606	0.543503	-3.32301	0.000890533	0.00623871
SUCLG2-DT	38.3246	-1.7744	0.533979	-3.32299	0.000890592	0.00623871
PSMB8-AS1	103.356	-1.30436	0.39264	-3.32202	0.000893698	0.00625589
BHLHE40-AS1	11.8335	-2.29434	0.69107	-3.31998	0.00090024	0.00629482
CEP20	866.531	-0.67204	0.202423	-3.31998	0.000900247	0.00629482
RPL29	3590.18	-0.380689	0.114731	-3.31809	0.00090636	0.00633294
HOXB3	358.08	-0.765942	0.230869	-3.31765	0.000907794	0.00634064
LINC00327	14.8065	-3.42999	1.03396	-3.31735	0.000908773	0.00634285
PRMT5	2809.58	-0.521898	0.157339	-3.31703	0.000909789	0.00634531
C11orf68	611.708	-1.0308	0.310973	-3.31476	0.000917205	0.00639005
NME4	905.675	-1.23444	0.373192	-3.30778	0.00094039	0.00653737
FOSL2	2706.62	-0.484695	0.146538	-3.30764	0.000940849	0.00653811
HMBOX1	69.9612	-0.876617	0.265186	-3.30566	0.000947513	0.00657543
TAOK1	2881.47	-0.410356	0.124165	-3.30492	0.00095003	0.00658995
EIF6	4456.69	-0.724159	0.219352	-3.30136	0.000962174	0.00666694
COA3	518.877	-0.733641	0.222258	-3.30086	0.000963905	0.00667652
LY6S-AS1	43.6995	-1.61192	0.488428	-3.30023	0.000966066	0.00668664
TRIM21	296.802	-0.774994	0.234848	-3.29999	0.00096689	0.00668993
PHB2	2650.7	-0.400091	0.121278	-3.29896	0.000970431	0.006712
MBIP	227.826	-0.595745	0.180707	-3.29674	0.000978144	0.00675802
SPC25	574.302	-0.573293	0.173977	-3.29523	0.00098342	0.00678915
WDR12	532.321	-0.854842	0.259421	-3.29519	0.000983552	0.00678915
ENSG00000288885	12.9781	-2.38775	0.724638	-3.2951	0.000983858	0.00678915
HEIH	103.755	-0.803372	0.243836	-3.29471	0.000985217	0.00679462
ZNF384	955.182	-0.375775	0.114107	-3.29318	0.000990613	0.00682692
RIT1	753.281	-0.472092	0.143443	-3.29115	0.000997797	0.00686653
UTP25	407.966	-0.760679	0.231195	-3.29021	0.00100114	0.00688458
CSPG4P11	30.9743	-1.46682	0.445944	-3.28925	0.00100456	0.00690561
KIAA0753	394.623	-0.884719	0.268983	-3.28912	0.00100499	0.00690614
GYPE	8.31233	-2.92059	0.888469	-3.28722	0.00101182	0.00695057
SLC39A6	1397.68	-0.595942	0.181416	-3.28494	0.00102003	0.00700194
RNF207	160.477	-0.958546	0.292041	-3.28223	0.00102989	0.00706283
CIAO3	291.718	-0.942469	0.287303	-3.2804	0.00103661	0.00710299
CUL5	820.608	-0.708691	0.216092	-3.27958	0.00103962	0.00712106
SPCS2	1076.28	-0.396555	0.120953	-3.2786	0.00104323	0.00714324
SPATC1L	328.03	-0.634252	0.193476	-3.2782	0.00104472	0.00715091
ZNF613	63.3943	-1.23451	0.376615	-3.27791	0.00104578	0.00715559
PAMR1	31.9329	-2.23764	0.683243	-3.27502	0.00105653	0.0072188
LTBP2	1178.04	-0.953625	0.291294	-3.27375	0.0010613	0.00724366
LRRC4C	7.79868	-3.47485	1.06161	-3.27319	0.0010634	0.00725541
DYRK4	72.811	-1.22233	0.373505	-3.27258	0.00106571	0.00726226
COG7	315.42	-0.810129	0.247708	-3.2705	0.00107359	0.00730925
TSTD3	42.4412	-1.31215	0.401433	-3.26866	0.00108059	0.00734729
ZNF768	619.659	-0.728714	0.222947	-3.26856	0.00108096	0.00734729
PEX14	579.1	-0.50274	0.153827	-3.26822	0.00108227	0.00735008
PCBP4	553.362	-0.645931	0.197699	-3.26724	0.001086	0.00737015
TSEN15	784.845	-0.706647	0.216297	-3.26703	0.00108684	0.00737324
PYM1	213.317	-0.65924	0.20183	-3.26632	0.00108956	0.0073865
INTU	114.327	-1.85428	0.56835	-3.26256	0.00110412	0.0074746
CEP120	377.743	-0.80318	0.246646	-3.25641	0.0011283	0.00761687
HCG11	250.401	-1.03841	0.319155	-3.25362	0.00113943	0.00767293
TRMT1	627.869	-1.02861	0.316174	-3.25332	0.00114065	0.0076784
NAB2in2_STAT6ex16_INTfusion	54.6617	-2.86825	0.881921	-3.25227	0.00114485	0.00770044
JHY	31.425	-2.05309	0.631291	-3.25221	0.00114513	0.00770044
RGP1	1394.71	-0.411608	0.12657	-3.252	0.00114595	0.00770324
LCLAT1	299.184	-0.94732	0.291319	-3.25183	0.00114666	0.00770533
ENSG00000259529	156.518	-0.764771	0.235238	-3.25106	0.00114977	0.00772082
SPAG5	3995.85	-0.584633	0.179889	-3.24997	0.00115417	0.00774488
RNF169	452.24	-0.53375	0.164258	-3.24947	0.00115622	0.00775595
ENSG00000289586	56.1007	-0.93098	0.286595	-3.24841	0.00116051	0.00777927
DHRS4L1	50.9307	-1.85619	0.571639	-3.24714	0.00116571	0.00780319
QPRT	9.99417	-2.88442	0.888951	-3.24475	0.00117555	0.0078581
BANF1	2262.37	-0.409284	0.126179	-3.24369	0.00117994	0.00788192
TNFRSF25	69.0994	-1.12825	0.348146	-3.24073	0.00119225	0.00795779
HUNK	756.227	-1.53128	0.472523	-3.24066	0.00119255	0.00795779
XRCC4	137.229	-0.999066	0.308317	-3.24039	0.00119368	0.00796188
PLPPR3	25.4629	-3.10976	0.959971	-3.23943	0.00119769	0.00798377
DENND11	225.044	-0.636452	0.19657	-3.23779	0.00120461	0.00802151
NAT9	619.234	-0.580586	0.17935	-3.23716	0.00120725	0.00803323
ARMC6	882.117	-0.517251	0.159838	-3.2361	0.00121175	0.00805786
SASS6	392.06	-0.498528	0.154205	-3.2329	0.00122542	0.00813463
RBM42	1640.57	-0.466149	0.144262	-3.23126	0.00123245	0.00817846
ENSG00000286905	56.6113	-0.929028	0.287639	-3.22984	0.00123861	0.0082136
CIAPIN1	1088.7	-0.499803	0.154751	-3.22973	0.00123907	0.00821383
SPAAR	4.17116	-5.89206	1.82468	-3.22909	0.00124183	0.00822927
NLE1	521.793	-0.766256	0.237383	-3.22793	0.00124688	0.0082599
ARHGAP22	35.895	-1.68777	0.523268	-3.22544	0.00125781	0.00832651
VARS1	3046.21	-0.71314	0.221474	-3.21997	0.00128206	0.00847827
ZMYND11	1735.27	-0.514793	0.159888	-3.21972	0.00128317	0.00848265
PRR5L	440.079	-1.41538	0.439817	-3.21812	0.00129035	0.00852127
S100PBP	643.61	-0.852213	0.264957	-3.21642	0.00129799	0.00855991
PHF21A	466.988	-0.789392	0.245545	-3.21486	0.00130508	0.00859816
NLRC5	688.908	-1.12938	0.3513	-3.21485	0.00130513	0.00859816
CCDC191	49.1508	-1.54519	0.480658	-3.21474	0.00130561	0.00859835
MRPL44	602.453	-0.3946	0.122788	-3.21367	0.0013105	0.0086276
LZIC	896.547	-0.582326	0.181251	-3.21281	0.00131444	0.00865053
SHANK3	42.582	-1.42208	0.442809	-3.2115	0.00132043	0.00868098
SPG21	1504.45	-0.396636	0.123581	-3.20953	0.0013295	0.00872845
ENSG00000289198	6.74754	-3.54835	1.10557	-3.20951	0.00132961	0.00872845
NXPE3	1326.1	-0.417386	0.130078	-3.20875	0.00133314	0.00874654
OFD1	500.506	-0.486086	0.151527	-3.20793	0.00133696	0.00876861
CTDNEP1	1927.55	-0.613229	0.191211	-3.20707	0.00134093	0.00879163
KNSTRN	1572.52	-0.848284	0.264556	-3.20644	0.00134388	0.00880796
ERAP2	986.105	-1.46186	0.455944	-3.20623	0.00134486	0.00880833
TENM2	37.9794	-2.75414	0.859194	-3.2055	0.0013483	0.00882482
SNCG	12.7115	-2.15998	0.674071	-3.20438	0.00135352	0.00884989
PRR29	3.41498	-5.5516	1.73264	-3.20414	0.00135468	0.0088512
RWDD4	369.36	-0.596552	0.186276	-3.20252	0.00136229	0.00888215
IFT81	408.352	-0.572072	0.178797	-3.19956	0.00137638	0.00896264
ENSG00000289182	15.4121	-1.67094	0.522552	-3.19765	0.00138553	0.00901609
SYT12	38.9317	-2.16709	0.677761	-3.19743	0.0013866	0.00901999
SNRNP40	1638.43	-0.357508	0.111897	-3.19498	0.00139842	0.00908759
AFF3	149.16	-1.66396	0.520899	-3.19439	0.00140126	0.00909677
ZNF275	265.489	-0.833802	0.261063	-3.19387	0.00140378	0.00911006
PLSCR1	1601.34	-1.16614	0.365884	-3.18718	0.00143667	0.00929514
CDCA3	1401.64	-0.609813	0.191398	-3.18609	0.00144207	0.00932379
BTBD19	87.9537	-0.910844	0.285928	-3.18557	0.00144467	0.00933745
TMEM102	28.4885	-1.39414	0.438182	-3.18165	0.0014644	0.00944901
ARHGEF25	223.355	-0.993961	0.312513	-3.18054	0.00147001	0.0094756
TFPT	265.087	-0.814254	0.256259	-3.17747	0.00148568	0.00956371
NHLRC3	150.465	-1.18207	0.37206	-3.1771	0.00148754	0.00957249
PSMB10	248.067	-1.08721	0.342473	-3.1746	0.00150045	0.00963934
CGB8	5.72119	-4.33462	1.36556	-3.17425	0.00150224	0.00964759
SINHCAF	235.5	-1.03448	0.325911	-3.17412	0.00150293	0.0096488
SERTAD3	401.035	-0.673731	0.212376	-3.17235	0.00151213	0.00970458
BUB1B	2672	-0.525998	0.165853	-3.17147	0.00151671	0.00973071
PTGFR	481.38	-0.49807	0.157102	-3.17035	0.00152253	0.00976153
NPR3	38.0499	-2.59982	0.820071	-3.17024	0.00152313	0.0097621
TMEM184A	24.7449	-2.08594	0.658114	-3.16958	0.00152661	0.00978116
MMADHC	2078.18	-0.322685	0.101811	-3.16945	0.00152726	0.00978204
FOXO3B	184.468	-1.00361	0.316701	-3.16897	0.00152981	0.00979506
COL6A3	16970.1	-1.47715	0.466176	-3.16865	0.00153148	0.00980251
KLHL9	827.486	-0.413491	0.130526	-3.16789	0.00153549	0.00982485
ACTN1	17771.4	-0.694129	0.219162	-3.16719	0.00153919	0.00983866
FLVCR1	258.954	-0.662297	0.209433	-3.16233	0.00156511	0.00997109
ACTA2	110.058	-1.65295	0.522917	-3.16102	0.00157218	0.0100094
HIVEP2	690.51	-0.752737	0.238251	-3.15942	0.00158081	0.0100561
NCOR1	3117.56	-0.362187	0.114639	-3.15937	0.00158109	0.0100561
CACNB1	229.65	-0.814958	0.258365	-3.15429	0.00160888	0.0102092
GSTM4	381.681	-0.97591	0.309469	-3.15349	0.00161329	0.0102337
APH1B	235.944	-0.671241	0.212874	-3.15323	0.00161473	0.0102395
IL17RC	570.154	-0.679625	0.215756	-3.14997	0.00163286	0.0103332
SMARCE1	2220.22	-0.66003	0.209536	-3.14996	0.00163293	0.0103332
EFEMP2	1892.82	-0.573999	0.182228	-3.1499	0.00163329	0.0103332
SEMA3E	28.4221	-1.78833	0.567782	-3.14968	0.00163448	0.0103373
YARS1	4077.59	-0.412724	0.131095	-3.14828	0.00164233	0.0103835
DCBLD1	1676.77	-0.957117	0.304213	-3.14621	0.00165402	0.0104471
C16orf87	216.798	-0.587286	0.186686	-3.14585	0.00165604	0.0104529
ENSG00000290950	4.37255	-5.18293	1.64807	-3.14484	0.00166176	0.0104821
CRACR2A	86.1866	-1.30599	0.415395	-3.14397	0.00166675	0.0105032
RPL30	7335.95	-0.305011	0.0970637	-3.14238	0.00167579	0.0105479
SERTAD4	200.966	-0.826005	0.262995	-3.14076	0.00168511	0.010598
MALL	322.536	-1.64817	0.52487	-3.14015	0.00168862	0.0106066
PRR13	1335.66	-0.62206	0.198142	-3.13946	0.00169259	0.0106275
USP27X-DT	12.3749	-2.00184	0.637774	-3.1388	0.00169641	0.010648
UGP2	1049.86	-0.623401	0.198649	-3.1382	0.00169989	0.0106664
MED8	885.435	-0.731919	0.233328	-3.13686	0.00170766	0.01071
RIN3	359.902	-1.57061	0.500702	-3.13681	0.00170796	0.01071
MMP14	4917.34	-1.01757	0.325066	-3.13036	0.00174593	0.0109159
LINC02454	20.8382	-3.17403	1.01419	-3.12961	0.00175037	0.0109401
NRP2	247.356	-0.901731	0.288386	-3.12682	0.00176707	0.0110301
LDLR	2234.2	-0.747563	0.239088	-3.12672	0.00176767	0.0110302
MPP4	13.8338	-2.36181	0.755548	-3.12596	0.00177228	0.0110518
MYO1B-AS1	16.7336	-2.17315	0.695562	-3.1243	0.00178226	0.0111068
ZNF839	220.64	-1.11423	0.356689	-3.12382	0.00178522	0.0111144
TMEM39A	590.432	-0.884763	0.28327	-3.1234	0.00178778	0.0111206
ZNF853	60.3701	-1.69932	0.54417	-3.12277	0.00179156	0.0111357
COMMD9	735.724	-0.504509	0.161582	-3.12231	0.00179439	0.0111497
KCNH1	101.437	-1.51978	0.486902	-3.12133	0.00180034	0.011183
SERTAD4-AS1	38.1478	-1.07649	0.34492	-3.12098	0.00180253	0.0111911
SLC7A7	4.43958	-4.57494	1.46589	-3.12093	0.00180281	0.0111911
PLEKHG4	201.046	-2.95193	0.946225	-3.11969	0.00181039	0.0112345
DNAJC22	173.343	-2.2999	0.737578	-3.11818	0.0018197	0.0112886
AFAP1	2325.69	-0.339068	0.108746	-3.11799	0.00182091	0.0112925
ALKBH6	261.409	-0.930633	0.298583	-3.11684	0.00182803	0.0113293
SPIN1	4125.03	-0.551562	0.176989	-3.11637	0.00183092	0.0113412
CCDC163	85.5483	-0.851087	0.273112	-3.11626	0.00183163	0.0113412
ENSG00000299897	81.1591	-1.74832	0.561164	-3.11553	0.00183617	0.011365
ALG3	955.84	-0.617044	0.198118	-3.11453	0.00184237	0.0113997
ILVBL	937.063	-0.440801	0.141536	-3.1144	0.00184321	0.0114012
ZNF93	178.123	-0.926917	0.297639	-3.11423	0.00184425	0.011404
SCRN3	357.062	-0.652717	0.209903	-3.10962	0.0018733	0.0115687
DAGLA	182.527	-0.649045	0.208765	-3.10897	0.00187741	0.0115903
BCL9L	1678	-0.951065	0.305979	-3.10826	0.00188191	0.0116143
NYAP2	13.9462	-2.34362	0.754226	-3.10733	0.00188788	0.0116474
FNTB	476.101	-0.691329	0.222529	-3.10669	0.00189195	0.0116688
KBTBD7	123.725	-1.20878	0.389124	-3.10641	0.00189375	0.0116761
PLPPR4	542.736	-1.06323	0.342437	-3.10488	0.00190357	0.0117329
DRAM2	363.341	-0.56369	0.181575	-3.10445	0.00190635	0.0117427
AAR2	1416.49	-0.336823	0.108497	-3.10444	0.00190639	0.0117427
ABCE1	1814.08	-0.569005	0.183304	-3.10415	0.00190824	0.0117503
PPT1	2715.82	-0.650557	0.209604	-3.10374	0.00191089	0.0117628
GRIA4	52.619	-1.32402	0.42665	-3.10328	0.00191386	0.0117735
NUDT3	1255.7	-0.67874	0.218979	-3.09957	0.001938	0.0118991
ZNF3	433.23	-0.485613	0.15668	-3.0994	0.00193912	0.0119021
TTC39B	210.861	-0.794181	0.256304	-3.09859	0.00194443	0.0119309
MYLK2	25.2144	-1.42522	0.460009	-3.09824	0.00194673	0.0119412
SCRN1	4885.11	-0.343216	0.1108	-3.09761	0.00195089	0.011959
CARD10	405.989	-1.0476	0.338281	-3.09684	0.00195593	0.0119822
ENSG00000304720	6.73183	-3.66071	1.18232	-3.09621	0.00196011	0.0120002
ENSG00000254910	16.1441	-1.6952	0.548662	-3.08971	0.00200353	0.0122386
CCDC28B	57.7704	-1.59167	0.515477	-3.08776	0.00201669	0.0123111
HMGA2	201.29	-1.64059	0.531462	-3.08693	0.00202235	0.0123339
RAB6A	1830.22	-0.443266	0.143677	-3.08515	0.00203448	0.012396
LRRC61	37.2953	-1.27639	0.41408	-3.08248	0.00205282	0.0124958
SERPINB8	557.43	-0.655752	0.21312	-3.07692	0.00209153	0.0127103
STAMBPL1	187.224	-1.33268	0.433133	-3.07685	0.00209204	0.0127103
UVRAG	292.69	-0.581696	0.189123	-3.07576	0.00209967	0.0127405
DDX6	2252.29	-0.595766	0.193736	-3.07515	0.00210398	0.0127575
NHERF2	981.534	-0.667705	0.217134	-3.07508	0.00210447	0.0127575
ZNF281	836.719	-0.578953	0.18832	-3.07431	0.00210989	0.0127822
ZIC1	393.488	-0.695514	0.22629	-3.07355	0.00211529	0.0128028
SLC44A3-AS1	3.20622	-5.31118	1.7285	-3.07272	0.00212117	0.0128262
ENSG00000298073	8.28131	-4.03422	1.31303	-3.07246	0.00212303	0.0128293
LINC01348	3.88235	-4.92409	1.60288	-3.07202	0.00212613	0.01284
SREK1IP1	286.179	-1.07651	0.350425	-3.07202	0.00212614	0.01284
ZP3	34.4483	-1.39086	0.452944	-3.07071	0.00213553	0.0128927
LTBP4	504.868	-0.803351	0.261682	-3.06995	0.00214093	0.0129212
ITIH3	4.6251	-5.36697	1.74863	-3.06924	0.00214606	0.012944
INPP5D	4.57982	-4.83369	1.57508	-3.06885	0.00214884	0.0129567
ECM1	2371.33	-0.951453	0.310077	-3.06844	0.00215178	0.0129671
METTL5	363.649	-0.792456	0.258355	-3.06731	0.00215995	0.0130114
NOL4L	510.445	-1.12215	0.365977	-3.06617	0.00216819	0.0130528
TET2	290.403	-1.04118	0.339667	-3.0653	0.00217455	0.0130829
PSG11	6.02168	-4.65592	1.51934	-3.06444	0.00218077	0.0131162
SNX27	683.077	-0.514977	0.168058	-3.06428	0.00218194	0.0131162
GOLGA2	2177.06	-0.549148	0.179211	-3.06425	0.00218215	0.0131162
CAPS2	49.2207	-1.23321	0.402687	-3.06247	0.00219522	0.0131777
ENSG00000309529	5.7893	-3.9465	1.28889	-3.06194	0.00219905	0.0131805
HDAC2	3383.25	-0.36955	0.120725	-3.06109	0.00220533	0.0132099
TSPAN18	16.445	-4.00159	1.30729	-3.06098	0.00220617	0.0132108
MTMR4	1032.14	-0.751263	0.245491	-3.06025	0.00221153	0.0132354
RAB36	362.076	-0.629634	0.205772	-3.05987	0.00221435	0.0132473
IL15RA	96.5209	-1.08051	0.353286	-3.05847	0.00222473	0.0132928
IRAK3	56.4823	-1.19555	0.390921	-3.0583	0.002226	0.0132962
NCAL1	362.601	-0.536884	0.175654	-3.05649	0.00223946	0.0133683
SMIM39	6.55562	-6.20404	2.03062	-3.05525	0.00224876	0.0134154
RSF1	907.682	-0.67112	0.219754	-3.05396	0.00225839	0.0134687
LPAR2	62.3734	-1.16737	0.382562	-3.05145	0.0022774	0.0135736
SLC38A11	11.345	-3.95925	1.29777	-3.05081	0.00228224	0.0135982
ZNF792	20.8353	-1.51415	0.496346	-3.05059	0.00228391	0.0136039
SAMD12-AS1	8.03178	-2.65437	0.871064	-3.04727	0.0023093	0.0137295
PCBD2	127.572	-0.733538	0.241005	-3.04366	0.00233719	0.0138695
KCNE4	39.2904	-1.89708	0.62351	-3.04258	0.00234556	0.0139106
FIBIN	5.5724	-4.32468	1.42161	-3.04211	0.0023493	0.0139284
B3GNT9	637.013	-0.771027	0.253528	-3.04119	0.00235643	0.013962
SENP3	1647.03	-0.594479	0.195602	-3.03923	0.00237185	0.0140391
ZC3HAV1	2232.1	-0.544024	0.179091	-3.03769	0.00238396	0.0140946
CERCAM	1529.04	-0.482045	0.158712	-3.03723	0.00238763	0.014112
EIF2A	1884.1	-0.560149	0.184646	-3.03364	0.00241625	0.0142667
ENSG00000303771	7.84063	-3.38854	1.11733	-3.03271	0.00242369	0.0142942
NR2C2AP	274.887	-0.638999	0.21077	-3.03173	0.00243155	0.0143317
CDKN2AIPNL	475.082	-0.480608	0.158622	-3.0299	0.00244631	0.0144133
BTN3A1	392.961	-0.967046	0.319181	-3.02977	0.00244742	0.0144133
TYMP	45.4243	-1.72972	0.570914	-3.02974	0.00244765	0.0144133
POLR3D	437.056	-1.27375	0.420501	-3.02912	0.00245268	0.0144296
SYNE1	376.014	-0.909049	0.300193	-3.02821	0.00246005	0.014464
BBOF1	96.0397	-0.919125	0.303776	-3.02567	0.00248083	0.0145683
RRN3P2	28.9614	-1.71627	0.567416	-3.02472	0.00248863	0.0146052
ZNF189	270.339	-0.767419	0.253742	-3.0244	0.00249127	0.0146161
IQCK	83.8236	-0.84311	0.278843	-3.0236	0.00249786	0.0146504
BOK	1177.28	-0.590937	0.195482	-3.02297	0.00250307	0.0146764
FAM200B	283.033	-0.812125	0.26869	-3.02253	0.00250667	0.014693
MIX23	181.928	-1.16852	0.386832	-3.02074	0.0025216	0.0147659
LARS2	717.794	-0.671475	0.222314	-3.02039	0.00252452	0.014775
ZNF436	382.594	-0.681083	0.225681	-3.0179	0.00254529	0.0148784
NAV1	1950.36	-0.658544	0.218538	-3.01341	0.00258331	0.0150638
ENO3	19.4733	-1.84522	0.612373	-3.01323	0.00258479	0.0150678
RHOQ	545.575	-0.809081	0.268539	-3.0129	0.00258767	0.0150754
CD177	4.48689	-5.0341	1.67251	-3.0099	0.00261331	0.0152063
C8orf48	45.1027	-1.05241	0.349766	-3.00891	0.00262187	0.0152469
SYNGAP1	447.181	-1.18095	0.392525	-3.0086	0.00262452	0.015253
AK5	188.975	-2.1411	0.712051	-3.00694	0.0026389	0.0153179
ESD	1199.07	-0.582873	0.193858	-3.0067	0.00264098	0.0153254
ENSG00000309814	3.74521	-4.71385	1.5689	-3.00457	0.00265961	0.0154241
OXTR	2891.55	-2.74545	0.913847	-3.00427	0.00266217	0.0154343
CIMAP1B	4.3579	-4.87833	1.62409	-3.00372	0.00266699	0.0154482
ZMYM4	1659.98	-0.633413	0.211015	-3.00175	0.00268435	0.0155378
UBXN8	107.95	-1.42284	0.474124	-3.001	0.00269098	0.0155636
JCHAIN	9.18047	-3.40605	1.13535	-3.00001	0.00269971	0.0156002
RABEPK	447.433	-0.872942	0.291082	-2.99896	0.00270904	0.0156303
RAB29	701.781	-0.420599	0.140264	-2.99862	0.00271206	0.0156382
SEC24A	1320.71	-0.416706	0.138978	-2.99835	0.00271445	0.0156473
RBM41	265.721	-0.820124	0.273555	-2.99802	0.00271737	0.0156595
ZNF561	375.18	-0.830172	0.277134	-2.99556	0.00273942	0.015777
ZNF576	180.497	-0.932659	0.311388	-2.99517	0.00274295	0.0157926
KMO	7.30135	-4.35781	1.45501	-2.99505	0.00274404	0.0157941
ACTR3C	6.43996	-3.15746	1.05441	-2.99454	0.00274859	0.0158156
PACSIN3	485.362	-0.59707	0.199425	-2.99396	0.00275386	0.0158411
TMEM147	608.872	-0.505834	0.169031	-2.99256	0.00276652	0.0158996
PSG2	21.6657	-3.35888	1.12298	-2.99103	0.00278034	0.0159646
OTUD4	1123.5	-0.488811	0.163484	-2.98997	0.00279005	0.0160156
ENSG00000272279	5.44655	-3.53261	1.18213	-2.98835	0.00280493	0.0160962
ENSG00000267051	5.34551	-3.66486	1.22685	-2.98722	0.00281531	0.0161412
GLI2	458.98	-0.871759	0.291856	-2.98695	0.00281774	0.0161503
ENSG00000284691	37.3357	-2.18749	0.732474	-2.98645	0.00282242	0.0161723
KCTD10	1829.11	-0.528591	0.177025	-2.98596	0.0028269	0.0161883
INVS	245.34	-0.898647	0.301038	-2.98516	0.00283432	0.0162259
CDH20	6.62775	-3.47028	1.16302	-2.98385	0.00284642	0.0162757
IL27RA	220.587	-1.17994	0.395523	-2.98324	0.00285218	0.0162989
ST6GALNAC6	819.467	-0.553709	0.185781	-2.98044	0.00287832	0.0164336
KAT5	593.896	-0.454417	0.152602	-2.97779	0.00290332	0.0165516
FAM174A	111.61	-0.895657	0.300874	-2.97685	0.00291226	0.0165927
IBTK	1572.83	-0.608971	0.204569	-2.97685	0.00291227	0.0165927
ZNF239	78.7422	-1.24928	0.419688	-2.97668	0.00291389	0.016597
THTPA	114.256	-0.665873	0.223756	-2.97589	0.00292144	0.0166301
LOXL3	26.33	-1.68471	0.566147	-2.97575	0.00292274	0.0166326
DDA1	1278.57	-0.392952	0.13209	-2.97488	0.00293103	0.0166698
CREBBP	2460.26	-0.835551	0.280879	-2.97477	0.00293205	0.0166707
CDC16	1696.53	-0.381228	0.128222	-2.97319	0.00294719	0.0167518
C3orf38	500.314	-0.424501	0.142785	-2.97301	0.00294897	0.016757
ENSG00000255663	60.2621	-1.20484	0.40532	-2.97256	0.00295331	0.0167766
USF1	677.505	-0.717136	0.241268	-2.97236	0.00295516	0.0167821
VPS72	1001.74	-0.469096	0.157897	-2.97089	0.00296936	0.0168486
BATF2	18.6781	-2.16505	0.729255	-2.96886	0.00298909	0.0169296
PRRT1	25	-1.7538	0.590899	-2.96801	0.0029973	0.0169626
CAPN15	1006.53	-0.685064	0.230981	-2.96588	0.00301816	0.0170589
C1QTNF6	38.1613	-1.02216	0.344829	-2.96424	0.00303428	0.017114
ENSG00000298909	10.3997	-1.95239	0.65902	-2.96257	0.00305085	0.01717
ARL8A	530.482	-0.597206	0.201587	-2.96252	0.00305128	0.01717
DUS4L	52.8887	-1.47471	0.497959	-2.96151	0.00306134	0.0172186
TMEM248	2859.93	-0.39309	0.132774	-2.96059	0.00307051	0.0172512
GLDN	12.8855	-2.6547	0.896718	-2.96046	0.00307179	0.0172512
MAGI2	75.5115	-1.03001	0.348226	-2.95787	0.0030977	0.0173598
SLC4A10	27.1327	-2.07467	0.701762	-2.95638	0.00311276	0.017434
RNASEH1-DT	69.7143	-0.9584	0.324389	-2.95448	0.00313194	0.017526
E2F3	795.488	-0.470531	0.159291	-2.9539	0.00313785	0.0175463
ZNF438	153.517	-0.658508	0.222988	-2.95312	0.00314583	0.0175832
PRTFDC1	219.851	-0.745647	0.252511	-2.95293	0.00314777	0.0175889
STX18-AS1	38.5569	-1.36392	0.461963	-2.95244	0.00315269	0.0176061
RPS6KA4	1259.63	-0.872678	0.295625	-2.95197	0.0031575	0.0176278
ZNF747	228.19	-0.812791	0.275381	-2.95152	0.00316216	0.0176435
BMPR1B	22.4542	-1.99199	0.675231	-2.95009	0.00317677	0.0177045
POMGNT1	1661.44	-0.670976	0.227672	-2.94712	0.00320749	0.0178445
SPAG17	8.8263	-5.41563	1.83918	-2.94459	0.00323379	0.0179646
SIN3B	1204.88	-0.386779	0.131394	-2.94365	0.00324366	0.0180056
SLC45A3	112.764	-0.832799	0.282945	-2.94333	0.00324706	0.0180174
EMP3	1304.71	-1.29221	0.439222	-2.94205	0.00326048	0.018071
MEIS3P2	44.0183	-1.04653	0.355896	-2.94056	0.00327615	0.0181473
ABCC2	21.5622	-1.66919	0.567892	-2.93928	0.00328978	0.0182123
LINC01204	4.50737	-5.2257	1.77813	-2.93887	0.0032941	0.0182309
OSTC	846.907	-0.553009	0.188231	-2.93793	0.00330417	0.018276
PSG7	3.15978	-4.93085	1.67906	-2.93667	0.00331758	0.0183449
NME1	2028.09	-0.939091	0.319833	-2.93619	0.0033227	0.0183627
MAIP1	183.893	-1.09143	0.371774	-2.93574	0.00332748	0.0183785
LINC02701	7.87708	-3.22977	1.10044	-2.93498	0.00333567	0.0184072
ABCF2	1674.19	-0.749427	0.25535	-2.9349	0.00333654	0.0184072
C10orf88	227.633	-0.806139	0.27469	-2.93472	0.00333846	0.0184125
GIPC3	10.6693	-3.97983	1.35622	-2.93449	0.00334092	0.0184208
FBXO36	39.2488	-1.02666	0.349892	-2.93422	0.00334391	0.0184319
SLC4A2	4612.8	-0.438175	0.149353	-2.93382	0.00334821	0.0184504
PPIL3	198.823	-1.11037	0.378492	-2.93367	0.00334976	0.0184536
MYO7B	30.6117	-3.52697	1.20269	-2.93256	0.0033618	0.0185093
IFI35	838.849	-0.880087	0.300227	-2.9314	0.00337434	0.0185683
CAMKK1	145.483	-0.77807	0.265437	-2.93128	0.0033757	0.0185683
LINC03050	7.86298	-2.38979	0.81529	-2.93121	0.00337644	0.0185683
POSTN	4247.49	-2.29942	0.784466	-2.93119	0.00337663	0.0185683
NLRP10	11.2368	-3.08547	1.05329	-2.92937	0.0033965	0.0186466
TMEM209	721.981	-0.556064	0.189874	-2.92859	0.00340506	0.0186829
LCTL	4.33856	-5.10431	1.7437	-2.92728	0.0034194	0.0187514
BOC	30.4625	-1.69375	0.579232	-2.92413	0.00345419	0.0189091
PRR12	608.963	-0.80848	0.276564	-2.92331	0.00346335	0.018943
IFT70A	207.705	-0.532465	0.182177	-2.92278	0.00346921	0.0189692
ABHD16A	692.077	-0.362058	0.123878	-2.9227	0.00347011	0.0189692
BPNT1	520.445	-0.63166	0.216349	-2.91964	0.00350435	0.0191454
AKT3	1656.23	-0.493264	0.168957	-2.91947	0.00350628	0.0191504
KBTBD4	472.462	-0.594887	0.203896	-2.9176	0.00352736	0.0192491
UBE2E3	1114.66	-0.394322	0.135183	-2.91695	0.00353471	0.0192837
ENSG00000289275	9.40777	-1.88551	0.646497	-2.9165	0.00353978	0.0193059
ENSG00000279118	46.4405	-0.999198	0.342694	-2.91571	0.00354877	0.0193439
EDC3	1198.86	-0.514377	0.176439	-2.91532	0.00355328	0.019363
TMED2-DT	23.9361	-1.355	0.464802	-2.91521	0.00355447	0.0193639
ENSG00000261253	2.41621	-5.16701	1.77249	-2.91511	0.00355561	0.0193646
TCHP	545.04	-0.854254	0.293095	-2.9146	0.00356149	0.0193856
KCTD14	126.087	-0.984755	0.337923	-2.91414	0.00356666	0.0194082
ZNF562	592.312	-0.81028	0.278121	-2.91341	0.00357506	0.0194429
LINC00601	8.09704	-2.64296	0.907277	-2.91307	0.00357892	0.019451
SLC25A24	1925.16	-0.437739	0.15027	-2.91301	0.00357959	0.019451
KCNT2	23.4412	-1.79577	0.6166	-2.91238	0.00358685	0.0194848
ENSG00000261578	6.86928	-2.39971	0.82454	-2.91036	0.00361008	0.0195944
SCHIP1	449.554	-0.820059	0.281799	-2.91008	0.00361335	0.0196066
SNHG20	127.153	-0.981356	0.337269	-2.90971	0.00361765	0.0196243
ALG10B	214.092	-1.07474	0.369431	-2.90917	0.00362393	0.0196417
ENSG00000307709	3.03837	-5.52754	1.90031	-2.90875	0.00362872	0.0196509
CCDC40	75.8373	-1.1959	0.411255	-2.90794	0.00363822	0.0196968
ENSG00000279881	3.91408	-4.84549	1.66639	-2.90778	0.00364008	0.0197013
KRR1	610.443	-0.579114	0.199187	-2.90739	0.00364454	0.0197143
BCAR3	853.767	-1.01486	0.349135	-2.9068	0.00365152	0.0197465
GOLGA6L4	31.1502	-2.31372	0.79601	-2.90664	0.00365328	0.0197504
PEX11A	168.033	-0.701409	0.241319	-2.90656	0.00365432	0.0197504
NR2F6	554.906	-0.499178	0.171775	-2.906	0.00366078	0.0197798
NPHP1	107.429	-0.799981	0.275384	-2.90497	0.00367291	0.0198397
PSMB2	3862.58	-0.344997	0.118766	-2.90485	0.00367425	0.0198414
PSMC3	3883.92	-0.499174	0.171851	-2.90469	0.00367611	0.0198458
ENSG00000286728	8.41992	-2.23685	0.770423	-2.9034	0.0036913	0.0198941
KIF13A	1485.49	-0.299231	0.103082	-2.90286	0.00369778	0.0199178
PALLD	2799.52	-0.447028	0.154049	-2.90185	0.00370968	0.0199707
SLC25A26	128.888	-0.780551	0.269016	-2.9015	0.00371378	0.0199872
ANXA3	76.3816	-2.15781	0.74402	-2.9002	0.00372922	0.0200619
XYLT2	1025.31	-0.385316	0.132861	-2.90016	0.00372976	0.0200619
GPR39	72.5037	-2.0809	0.71775	-2.8992	0.00374119	0.0201064
NR3C1	1634.64	-0.337408	0.116384	-2.8991	0.00374239	0.0201072
LRRTM3	5.96055	-4.8302	1.66626	-2.89883	0.00374554	0.0201159
ARHGEF40	781.624	-1.18727	0.409643	-2.8983	0.00375188	0.0201412
TMEM222	905.533	-0.39647	0.136837	-2.89739	0.00376284	0.0201831
LACC1	79.9366	-0.826886	0.285424	-2.89705	0.00376692	0.0201993
RANGRF	430.436	-0.888339	0.306702	-2.89642	0.00377445	0.0202283
MRPS7	1298.49	-0.603363	0.208375	-2.89556	0.00378481	0.0202782
TMEM268	344.573	-0.556425	0.192364	-2.89257	0.00382107	0.0204553
SLX4IP	81.5782	-0.892252	0.308486	-2.89236	0.00382359	0.020463
WDSUB1	167.638	-0.598098	0.206824	-2.89182	0.00383018	0.0204926
FAM13A	110.587	-0.956988	0.331007	-2.89114	0.00383851	0.0205257
TRIP13	1490.49	-0.735306	0.25439	-2.89046	0.00384673	0.0205639
FHL2	1133.34	-1.09669	0.379441	-2.89028	0.00384895	0.02057
BLOC1S5-TXNDC5	37.2034	-8.98733	3.11042	-2.88943	0.00385942	0.0206202
GAL3ST4	35.6304	-1.91312	0.662356	-2.88835	0.00387267	0.0206795
ZXDA	48.6833	-0.994676	0.344628	-2.88623	0.00389881	0.0207958
LINC01948	2.79293	-5.36768	1.85983	-2.8861	0.00390043	0.0207987
SLFN12	452.398	-0.670225	0.232313	-2.88501	0.00391399	0.0208536
PMS2P6	8.64912	-6.10705	2.11736	-2.88428	0.00392313	0.0208952
TSPO	772.453	-0.811444	0.281371	-2.8839	0.00392789	0.0209102
INO80E	950.16	-0.490609	0.170157	-2.88328	0.00393558	0.0209394
MACROH2A2	110.094	-1.84914	0.6414	-2.88297	0.00393948	0.0209544
SBK2	7.09134	-3.27975	1.1377	-2.88278	0.00394185	0.0209611
ZNFX1	3241.84	-0.599368	0.20793	-2.88255	0.00394474	0.0209669
FGD1	678.015	-0.447045	0.155088	-2.88252	0.00394513	0.0209669
EXOSC10	2938.32	-0.416775	0.144655	-2.88117	0.00396196	0.021033
BTG3-AS1	22.5123	-1.64304	0.570744	-2.87877	0.00399232	0.0211843
MOK	356.478	-0.835901	0.290402	-2.87843	0.00399664	0.0211936
ZNF804A	207.514	-1.04244	0.362185	-2.87821	0.00399936	0.0212022
ZNF316	604.506	-0.653535	0.227125	-2.87743	0.00400931	0.0212431
TUBB	65831.9	-0.477788	0.166083	-2.8768	0.00401733	0.0212797
NUP205	3571.76	-0.532383	0.185069	-2.87668	0.00401881	0.0212817
ENSG00000260874	8.42481	-2.24897	0.782021	-2.87584	0.00402956	0.0213313
DAB2IP	896.703	-0.620555	0.215787	-2.87577	0.0040304	0.0213313
AGO4	388.835	-0.994789	0.34603	-2.87486	0.00404207	0.0213781
NAGPA	210.774	-1.11083	0.386413	-2.87473	0.00404372	0.0213781
BCL3	152.281	-1.19776	0.416673	-2.87458	0.00404571	0.0213794
REC8	125.403	-0.897235	0.312203	-2.87389	0.00405456	0.0214176
CFL2	2564.92	-0.414923	0.144439	-2.87265	0.0040704	0.0214954
UBE2C	3566.7	-0.657034	0.228764	-2.8721	0.00407754	0.0215272
SHLD3	40.5836	-1.19493	0.416227	-2.87087	0.00409344	0.0215932
ABL1	2399.12	-0.536616	0.18698	-2.86991	0.00410583	0.0216526
LNP1	38.0778	-0.968891	0.337683	-2.86923	0.0041147	0.0216874
MANEA	272.777	-0.732449	0.255287	-2.86912	0.00411619	0.0216893
GRPEL2	404.136	-0.70034	0.244163	-2.86833	0.00412642	0.0217372
TSR3	585.869	-0.442889	0.154437	-2.86778	0.00413369	0.0217636
KLHL4	12.73	-2.23047	0.777847	-2.86749	0.0041374	0.0217771
DEPP1	18.2424	-2.21767	0.773562	-2.86683	0.00414601	0.0217999
NAT14	370.716	-0.688668	0.240249	-2.86647	0.00415076	0.0218161
LRTOMT	10.5962	-2.99063	1.04363	-2.8656	0.00416221	0.0218656
TACSTD2	216.529	-1.81575	0.633704	-2.8653	0.00416617	0.0218804
GIN1	71.9432	-1.19985	0.418867	-2.86451	0.00417649	0.0219197
WDR59	448.789	-0.52278	0.182528	-2.8641	0.00418191	0.021933
ENSG00000293192	90.914	-1.07449	0.3752	-2.86378	0.00418621	0.0219495
TNFAIP2	1945.39	-0.858067	0.29971	-2.86299	0.00419661	0.021998
CACNB3	610.427	-0.837159	0.292732	-2.85981	0.0042389	0.0221893
ENSG00000309811	6.54372	-4.7554	1.66304	-2.85946	0.00424367	0.0222082
SERF1B	249.593	-0.758782	0.265418	-2.85882	0.00425219	0.0222467
ENSG00000289029	7.62944	-2.71329	0.949203	-2.85849	0.0042566	0.0222547
BDH2	135.089	-1.67781	0.587169	-2.85747	0.00427038	0.0223175
QNG1	416.804	-0.796195	0.278884	-2.85493	0.00430459	0.0224901
ENSG00000283183	13.4793	-2.23203	0.782313	-2.85311	0.00432936	0.0225963
LIAT1	174.527	-0.956853	0.335395	-2.85292	0.004332	0.0226025
ANKRD13D	439.462	-0.485247	0.1701	-2.85272	0.00433474	0.0226082
NNT-AS1	328.731	-0.507795	0.178015	-2.85255	0.00433704	0.0226103
AP1M2	6.47279	-3.81616	1.33854	-2.85099	0.00435827	0.0227148
ZNF25	136.729	-0.848776	0.297969	-2.84854	0.00439209	0.0228723
FMO4	10.1413	-2.35407	0.826627	-2.8478	0.00440223	0.0229145
MGAT4C	5.80045	-4.61907	1.62238	-2.8471	0.00441194	0.0229514
ETS1	2461.41	-0.444317	0.156112	-2.84614	0.00442522	0.0230073
KPNA3	1564.71	-0.373572	0.131266	-2.84592	0.00442827	0.0230169
CRYZL2P-SEC16B	3.54034	-6.09881	2.14349	-2.84527	0.00443742	0.0230582
TMEM54	335.831	-0.482926	0.170027	-2.84029	0.00450722	0.0233955
SALL4	4.29048	-5.03686	1.77365	-2.83984	0.00451369	0.0234227
PHF5A	572.293	-0.709245	0.249849	-2.8387	0.00452979	0.0234839
POLL	377.925	-0.513204	0.180836	-2.83795	0.00454045	0.0235233
HERC6	458.639	-1.54276	0.543666	-2.8377	0.00454403	0.0235291
MRPL39	600.734	-0.656544	0.231521	-2.83579	0.00457131	0.0236477
FAM83H	130.513	-1.12006	0.39498	-2.83575	0.00457188	0.0236477
LRRC2	6.18385	-3.49105	1.23128	-2.83529	0.00457836	0.0236748
ENSG00000306444	12.5222	-1.90218	0.670949	-2.83506	0.00458168	0.023685
MYO19	2101.1	-0.334956	0.118215	-2.83345	0.00460485	0.0237861
KRIT1	669.706	-0.458933	0.161999	-2.83293	0.0046123	0.0238117
ZNF286B	80.26	-0.765703	0.270324	-2.83254	0.004618	0.0238283
EGFLAM	228.619	-1.63602	0.577732	-2.83179	0.00462883	0.0238778
SCAT8	4.73863	-5.07121	1.79089	-2.83167	0.00463061	0.0238805
DNAH8	98.786	-1.42622	0.503772	-2.83107	0.00463922	0.0239185
KARS1	3119.5	-0.358755	0.126759	-2.8302	0.00465186	0.0239772
NUAK2	182.726	-0.587085	0.207472	-2.82971	0.00465904	0.0240013
SMAD1	259.34	-0.850373	0.30064	-2.82854	0.00467606	0.024076
ZNF746	343.712	-0.580226	0.205152	-2.82828	0.00467988	0.0240892
HSPB1	3673.68	-1.08671	0.384382	-2.82717	0.00469609	0.0241531
ZZZ3	1287.16	-0.522022	0.184735	-2.8258	0.00471631	0.0242395
DDR1	1139.76	-0.704348	0.249333	-2.82493	0.00472911	0.0242969
ENSG00000293322	115.895	-0.808967	0.286392	-2.82469	0.00473271	0.0243088
PRELID3B	2180.72	-0.403035	0.142716	-2.82404	0.00474227	0.0243318
THRA	789.472	-0.872276	0.308887	-2.82393	0.00474386	0.0243334
MEGF10	5.16625	-3.53466	1.25206	-2.82308	0.00475653	0.0243919
HSF2BP	14.5381	-2.42213	0.858278	-2.82208	0.00477131	0.0244611
LINC02518	2.88947	-5.39074	1.91066	-2.8214	0.00478143	0.0245064
ZFR	2696.8	-0.316168	0.112076	-2.82103	0.00478703	0.0245155
UBA6-DT	131.045	-1.17038	0.415095	-2.81955	0.00480916	0.0246222
DXO	345.46	-0.528773	0.187582	-2.8189	0.00481891	0.0246523
LRIG3	157.563	-1.04255	0.369869	-2.8187	0.00482184	0.0246531
ZNF668	219.935	-0.596539	0.211892	-2.8153	0.00487318	0.02489
PIP5K1A	3208.63	-0.38319	0.136176	-2.81394	0.00489381	0.0249687
CFAP251	26.4357	-1.79641	0.638487	-2.81355	0.00489983	0.0249877
PAIP1	1514.43	-0.551705	0.19609	-2.81353	0.00490013	0.0249877
EI24	1916.88	-0.368245	0.130895	-2.81329	0.00490367	0.024999
XRCC5	11132.8	-0.325769	0.115818	-2.81277	0.00491173	0.0250335
PRPF40B	118.577	-1.08783	0.386763	-2.81264	0.00491363	0.0250365
PNPT1	834.697	-0.971465	0.345423	-2.81239	0.00491751	0.0250429
UNC50	345.109	-0.752413	0.267671	-2.81096	0.00493938	0.0251409
RILPL1	262.909	-0.654324	0.232974	-2.80858	0.00497613	0.0253145
TRUB2	909.904	-0.407377	0.145138	-2.80683	0.00500316	0.0254385
NDUFAF8	268.648	-0.416794	0.148756	-2.80186	0.00508088	0.025772
EFCAB7	154.158	-0.587951	0.209984	-2.79997	0.00511066	0.0258888
ENSG00000296766	5.13148	-3.54511	1.26675	-2.79859	0.00513256	0.0259928
IRF2	356.106	-0.624939	0.223413	-2.79723	0.00515427	0.0260959
DNMT3A	200.207	-1.43782	0.514252	-2.79594	0.00517483	0.0261861
COMMD4	1571.59	-0.436366	0.156093	-2.79555	0.00518112	0.026211
NAA60	1033.24	-0.421476	0.150795	-2.79504	0.00518939	0.0262459
CKAP4	5415.54	-0.565491	0.202343	-2.79471	0.00519462	0.0262585
PREX2	15.9179	-2.82699	1.01173	-2.79422	0.00520258	0.0262918
GSTO1	859.748	-0.441697	0.158097	-2.79384	0.00520865	0.0263117
ROBO4	20.705	-2.30604	0.825435	-2.79373	0.00521044	0.0263117
DOHH	321.351	-0.517609	0.185276	-2.79371	0.00521065	0.0263117
PCDHB13	19.7067	-2.22032	0.794833	-2.79345	0.00521495	0.0263248
PCDHGA7	5.82181	-3.01535	1.08073	-2.79011	0.00526893	0.0265746
TARBP2	355.276	-0.668358	0.239549	-2.79007	0.00526965	0.0265746
ZNF561-AS1	51.2473	-1.15082	0.412933	-2.78693	0.00532093	0.0267767
ENSG00000280173	14.7946	-1.5589	0.559552	-2.78598	0.00533659	0.0268402
ATXN7L3	1880.06	-0.379015	0.136047	-2.78591	0.00533775	0.0268402
GLT8D1	455.05	-0.46836	0.168135	-2.78561	0.00534264	0.0268577
ENSG00000291064	194.029	-0.716505	0.257248	-2.78527	0.00534831	0.0268792
CRIM1	6650.09	-0.546874	0.196458	-2.78366	0.00537489	0.0269594
RBM26	1042.4	-0.505067	0.181442	-2.78362	0.00537554	0.0269594
SCN2A	3.39975	-5.61916	2.01968	-2.7822	0.00539922	0.0270711
DRC3	28.0603	-1.1391	0.409519	-2.78155	0.00540993	0.0271035
ENSG00000284906	351.002	-0.862844	0.310345	-2.78028	0.00543127	0.027189
SCN3A	2.4411	-5.32754	1.91673	-2.7795	0.00544429	0.0272471
VANGL1	1356.65	-0.465113	0.167401	-2.77843	0.00546217	0.0273294
FKBPL	196.818	-0.5153	0.185477	-2.77825	0.00546525	0.0273354
BAIAP2L2	60.5559	-1.28699	0.463248	-2.77819	0.00546622	0.0273354
DOCK10	1378.81	-0.746587	0.268748	-2.77802	0.0054692	0.0273431
EIF4E2	1762.44	-0.268532	0.0966937	-2.77713	0.00548404	0.027403
TRABD2A	290.462	-1.23688	0.445415	-2.77691	0.0054878	0.0274147
STK32B	244.045	-0.847714	0.305328	-2.77641	0.00549634	0.0274502
RFNG	728.638	-0.553663	0.199489	-2.77541	0.00551327	0.0275204
FOXL2	439.426	-0.416014	0.149909	-2.77512	0.00551819	0.0275377
KANK4	4.73769	-4.21026	1.51761	-2.77428	0.00553245	0.0275921
LRP10	4026.67	-0.55179	0.198899	-2.77422	0.00553341	0.0275921
RPAP2	448.847	-0.567055	0.204468	-2.77332	0.00554878	0.0276615
EIF2AK2	2967.8	-0.70443	0.254387	-2.76913	0.00562065	0.0279906
[truncated: 307 more rows]

## Sheet: Sheet2
	baseMean	log2FoldChange	lfcSE	stat	pvalue	padj
IL7R	3443.63	-6.89614	0.296463	-23.2614	1.09021e-119	2.08645e-115
JADE2	596.044	-2.64416	0.175757	-15.0444	3.75689e-51	2.39664e-47
GTF3C6	336.258	-2.9456	0.199808	-14.7422	3.45519e-49	1.65314e-45
COL8A1	1517.21	-2.04055	0.138758	-14.7058	5.91782e-49	2.26511e-45
DDR2	1803.62	-1.52767	0.105017	-14.5468	6.11821e-48	1.95151e-44
TRIM22	325.568	-4.00464	0.276008	-14.5092	1.06024e-47	2.89871e-44
GJA1	1008.26	-3.59241	0.25973	-13.8313	1.65019e-43	3.15813e-40
PRLR	733.337	-5.14423	0.37525	-13.7088	8.99233e-43	1.5645e-39
MYOF	6105.98	-1.44054	0.107473	-13.4037	5.75306e-41	8.46939e-38
VEGFC	650.963	-2.03556	0.159475	-12.7641	2.60061e-37	3.31803e-34
RUNX2	482.092	-1.96671	0.154955	-12.6921	6.53769e-37	7.8199e-34
ADAMTS1	4690.14	-2.09819	0.166772	-12.5812	2.68019e-36	3.01727e-33
TSKU	222.745	-2.36342	0.193104	-12.2391	1.92127e-34	1.93522e-31
CLDN11	1653.94	-2.76261	0.227141	-12.1625	4.92277e-34	4.48948e-31
PHF19	2139.92	-1.49504	0.122923	-12.1624	4.92628e-34	4.48948e-31
SLC17A9	827.338	-2.43075	0.203567	-11.9408	7.25153e-33	6.0339e-30
ZNF532	624.234	-3.68662	0.317891	-11.5971	4.26164e-31	3.21958e-28
GDF5	72.1594	-5.19935	0.449107	-11.5771	5.38474e-31	3.81679e-28
LRFN4	418.696	-2.39328	0.207556	-11.5308	9.22997e-31	6.30869e-28
VCAN	1213.51	-2.34584	0.205724	-11.4028	4.04679e-30	2.67061e-27
CAV1	8133.61	-2.20582	0.19455	-11.3381	8.49988e-30	5.42236e-27
PYCR1	948.925	-2.30873	0.208212	-11.0884	1.42806e-28	8.2819e-26
NRXN3	700.691	-1.60607	0.146085	-10.9941	4.08127e-28	2.29728e-25
GPR87	249.717	-2.34353	0.216421	-10.8286	2.52072e-27	1.26952e-24
UBE2E1	663.65	-1.89296	0.175183	-10.8056	3.23687e-27	1.58839e-24
CSF1	717.402	-2.1686	0.202133	-10.7286	7.47203e-27	3.4878e-24
PTPA	2636.2	-1.58713	0.149416	-10.6222	2.34959e-26	9.99254e-24
FRMD4A	805.614	-2.9196	0.275082	-10.6136	2.57719e-26	1.07222e-23
ADM2	86.9776	-2.80517	0.26563	-10.5604	4.54642e-26	1.81269e-23
NRG1	1205.15	-2.88729	0.273726	-10.5481	5.18342e-26	2.0245e-23
TOX	237.075	-2.70088	0.256124	-10.5452	5.34717e-26	2.04668e-23
RGS4	247.372	-4.20492	0.399042	-10.5375	5.79911e-26	2.17614e-23
ACTG1	80527.9	-1.36919	0.13106	-10.447	1.51171e-25	5.56369e-23
PON2	701.164	-1.54598	0.148079	-10.4402	1.62471e-25	5.86675e-23
LTBR	1256.43	-1.54308	0.148678	-10.3787	3.09937e-25	1.09844e-22
GPX8	1140.41	-1.70323	0.164288	-10.3674	3.49031e-25	1.2145e-22
GBP1	1052.88	-2.8736	0.279735	-10.2726	9.36947e-25	3.20202e-22
GPNMB	556.314	-1.54333	0.150516	-10.2536	1.1403e-24	3.82861e-22
ENTREP3	968.489	-1.2158	0.120939	-10.053	8.91112e-24	2.89052e-21
SLC15A3	127.1	-4.26962	0.424806	-10.0508	9.11639e-24	2.90783e-21
LZTS2	1671.25	-1.37489	0.137268	-10.0161	1.29471e-23	3.96081e-21
EXD2	383.473	-1.41052	0.140835	-10.0154	1.30385e-23	3.96081e-21
PCGF2	1104.83	-1.3157	0.131772	-9.98465	1.77922e-23	5.32042e-21
NNMT	523.706	-3.69634	0.372897	-9.91249	3.67373e-23	1.08166e-20
STAT6	1069.66	-1.18226	0.119379	-9.90335	4.02552e-23	1.16728e-20
HNMT	293.628	-2.45535	0.248348	-9.88675	4.75218e-23	1.35742e-20
MKX	1171.06	-2.15915	0.218907	-9.86334	6.00215e-23	1.68925e-20
MDFIC	597.211	-2.00065	0.203122	-9.84951	6.88809e-23	1.9105e-20
NFATC4	321.137	-4.9756	0.506507	-9.82336	8.93168e-23	2.44192e-20
SPOCD1	371.009	-3.8433	0.391874	-9.80751	1.04517e-22	2.81726e-20
S100A16	1829.66	-1.5103	0.155683	-9.70111	2.98244e-22	7.92748e-20
IFI44L	288.492	-5.21886	0.541175	-9.64358	5.23301e-22	1.35725e-19
SYDE1	1237.37	-1.21391	0.125897	-9.64205	5.31156e-22	1.35725e-19
NACC2	814.787	-1.36262	0.142791	-9.54271	1.39148e-21	3.45846e-19
GBP4	1606.52	-2.65833	0.279059	-9.52607	1.63352e-21	3.95725e-19
SH3PXD2A	1677.45	-1.23088	0.130127	-9.45907	3.10685e-21	7.16372e-19
UROD	944.173	-1.66114	0.177128	-9.37815	6.71405e-21	1.47694e-18
CMKLR2	154.406	-2.94583	0.314368	-9.37065	7.20901e-21	1.55018e-18
FST	401.12	-2.70514	0.290948	-9.29766	1.43566e-20	2.92295e-18
REPIN1	1482.36	-1.15964	0.125356	-9.2508	2.22809e-20	4.48854e-18
SULF1	725.317	-2.99547	0.32389	-9.24842	2.2784e-20	4.54209e-18
SBF2-AS1	138.785	-3.39707	0.36754	-9.24271	2.4034e-20	4.74188e-18
HOMER3	508.557	-1.50904	0.164018	-9.20041	3.56573e-20	6.89303e-18
INHBA	128.847	-3.46665	0.38011	-9.12012	7.50442e-20	1.4362e-17
ANP32A	2070.62	-1.30917	0.144246	-9.07598	1.12655e-19	2.13464e-17
PSMB5	2448.3	-0.890487	0.0987236	-9.02	1.88086e-19	3.49474e-17
SLC25A43	329.22	-1.62745	0.181176	-8.98274	2.64106e-19	4.86006e-17
ANP32E	2516.35	-1.15838	0.129192	-8.96637	3.06455e-19	5.58565e-17
BNC2	198.677	-2.80022	0.312464	-8.96176	3.19545e-19	5.71538e-17
FLOT1	2852.27	-0.962333	0.107876	-8.92073	4.63225e-19	8.13322e-17
XBP1	993.672	-1.31553	0.148608	-8.85239	8.56663e-19	1.45087e-16
ENSG00000297167	48.5406	-5.00307	0.567916	-8.80953	1.25672e-18	2.05565e-16
GALNT5	129.764	-3.61784	0.412264	-8.77554	1.70089e-18	2.75861e-16
ZFP64	601.968	-1.48631	0.169652	-8.76095	1.93607e-18	3.11366e-16
TTC7B	472.126	-1.39859	0.160101	-8.73571	2.42139e-18	3.86172e-16
SRC	1316.56	-1.55909	0.179768	-8.67278	4.21704e-18	6.56144e-16
LRRK1	378.474	-2.032	0.23455	-8.66338	4.57965e-18	6.95599e-16
AMER1	85.5297	-2.61527	0.30228	-8.65183	5.06785e-18	7.57723e-16
MYLK	2436.59	-1.21931	0.141495	-8.61732	6.85418e-18	1.00904e-15
PRR16	493.305	-2.25299	0.261571	-8.61331	7.09838e-18	1.03701e-15
SYNC	609.707	-1.72728	0.200673	-8.60745	7.47068e-18	1.08314e-15
SASH1	927.765	-1.6591	0.193059	-8.59375	8.41769e-18	1.21126e-15
CLMP	350.656	-2.74401	0.319428	-8.59041	8.66603e-18	1.23769e-15
CLCF1	126.547	-2.46692	0.287403	-8.58348	9.20437e-18	1.30484e-15
TDRD3	141.821	-1.83377	0.214177	-8.56195	1.10976e-17	1.56165e-15
TXNDC15	487.568	-1.7904	0.209309	-8.5539	1.18998e-17	1.66232e-15
ZBTB12	129.416	-2.0649	0.242387	-8.51899	1.60944e-17	2.23199e-15
INPPL1	3378.44	-1.47334	0.173367	-8.49839	1.92242e-17	2.62795e-15
ALPK2	830.403	-2.34629	0.276691	-8.47982	2.25547e-17	3.06137e-15
MARCKS	4911.17	-2.05294	0.243438	-8.43308	3.36673e-17	4.50576e-15
MYPN	95.5568	-6.43599	0.765227	-8.41057	4.08033e-17	5.42287e-15
CTPS2	318.635	-1.5884	0.189211	-8.39485	4.66473e-17	6.13839e-15
LRRC41	1215.51	-1.89947	0.226278	-8.3944	4.68286e-17	6.13839e-15
DPH1	1238.6	-1.7378	0.208144	-8.34905	6.88145e-17	8.89846e-15
POU6F1	54.0232	-4.35071	0.521573	-8.34152	7.33405e-17	9.42007e-15
HDGF	6700.47	-1.29344	0.15577	-8.30352	1.01072e-16	1.28955e-14
GREM1	23109.9	-1.03504	0.125306	-8.26015	1.45493e-16	1.83188e-14
LIF	135.946	-3.59741	0.436557	-8.2404	1.71633e-16	2.14687e-14
ADAM12	759.83	-2.06212	0.251049	-8.21402	2.13903e-16	2.64108e-14
ZC3H7B	1781.95	-1.81617	0.221495	-8.19959	2.41198e-16	2.92155e-14
AMPD2	1235.44	-1.36891	0.167002	-8.19698	2.46507e-16	2.96707e-14
CNN2	5715.13	-1.07894	0.131784	-8.18719	2.67401e-16	3.17859e-14
TMCO4	199.444	-1.94448	0.238228	-8.16229	3.28724e-16	3.85958e-14
GALNT3	137.207	-2.17193	0.266443	-8.15155	3.5929e-16	4.19274e-14
MRPL15	526.177	-1.58124	0.194823	-8.1163	4.80602e-16	5.54082e-14
ARSI	378.153	-2.08138	0.256581	-8.11195	4.98148e-16	5.70872e-14
PKIG	782.395	-1.38329	0.170744	-8.10156	5.42605e-16	6.15698e-14
ROBO3	285.48	-1.70282	0.210191	-8.10131	5.43698e-16	6.15698e-14
DEDD	620.266	-1.24633	0.153881	-8.09933	5.52645e-16	6.22149e-14
APOBEC3C	798.203	-1.79211	0.221472	-8.09179	5.87956e-16	6.5803e-14
TBL1XR1	1549.19	-1.92913	0.239225	-8.06408	7.3789e-16	8.11594e-14
WSB2	1555.14	-1.17583	0.145869	-8.06089	7.5739e-16	8.28282e-14
SYT15	63.7504	-4.23366	0.525423	-8.05762	7.77922e-16	8.45902e-14
NDUFA9	903.173	-0.82993	0.104678	-7.92837	2.22044e-15	2.3095e-13
PARP3	141.217	-2.51528	0.318217	-7.90427	2.69499e-15	2.75811e-13
MN1	42.0701	-3.8998	0.494497	-7.88639	3.11045e-15	3.16638e-13
CARM1	1914.79	-0.974088	0.123974	-7.85722	3.92737e-15	3.9559e-13
ANKRD28	1941.85	-1.68356	0.214433	-7.85122	4.11999e-15	4.12819e-13
IFITM2	1886.49	-1.11169	0.1417	-7.84534	4.31768e-15	4.30374e-13
CASP1	47.4304	-4.83263	0.61677	-7.83539	4.67397e-15	4.63474e-13
IFIT3	1972.64	-3.1922	0.407958	-7.82482	5.08383e-15	5.01517e-13
RCC1L	1101.29	-1.11193	0.142316	-7.81311	5.57961e-15	5.44809e-13
ENG	1673.1	-1.5115	0.193566	-7.80869	5.77866e-15	5.6138e-13
XPOT	2330.97	-0.926278	0.118795	-7.79727	6.32621e-15	6.1147e-13
DAXX	1342.12	-1.18186	0.151782	-7.78653	6.88725e-15	6.62353e-13
NCOA6	2064.48	-0.689242	0.0888105	-7.76082	8.438e-15	8.07433e-13
SEMA3D	463.172	-3.0796	0.397567	-7.74612	9.47461e-15	9.02115e-13
KRT80	281.806	-3.96073	0.511698	-7.74037	9.91274e-15	9.39159e-13
HLX	279.925	-1.8597	0.240321	-7.73843	1.00653e-14	9.48913e-13
CLPP	557.36	-1.23525	0.160347	-7.70357	1.3232e-14	1.23529e-12
ZBTB47	170.782	-1.94154	0.252592	-7.68647	1.5125e-14	1.39837e-12
CILK1	402.424	-2.1055	0.274046	-7.68304	1.55361e-14	1.42263e-12
FZD2	1224.05	-1.54696	0.201798	-7.66585	1.77653e-14	1.5962e-12
HAS2	136.501	-6.41139	0.836526	-7.6643	1.79808e-14	1.60803e-12
TMSB4X	11553	-0.855293	0.112066	-7.63207	2.31022e-14	2.0469e-12
PHF11	143.301	-1.89688	0.249323	-7.60813	2.78082e-14	2.4525e-12
AMIGO2	1049.73	-2.00697	0.264093	-7.59946	2.97375e-14	2.61063e-12
PLP2	3352.26	-0.747893	0.0987634	-7.57257	3.65898e-14	3.18298e-12
ACOT2	159.648	-1.79482	0.237414	-7.55988	4.03437e-14	3.49365e-12
CEP41	414.074	-1.6145	0.213635	-7.55727	4.11614e-14	3.54841e-12
NR2F1	475.597	-1.4852	0.19688	-7.54366	4.56959e-14	3.92165e-12
TBX15	156.022	-2.06346	0.274316	-7.5222	5.3861e-14	4.5813e-12
PHLDA3	311.729	-1.42368	0.189606	-7.50863	5.97505e-14	5.05976e-12
CCDC71L	348.811	-1.4024	0.186889	-7.50394	6.19259e-14	5.19797e-12
SYT15B	82.5098	-3.84083	0.512471	-7.49473	6.64362e-14	5.55221e-12
HACD4	287.194	-1.33545	0.178544	-7.47969	7.44999e-14	6.19904e-12
MB21D2	712.679	-1.137	0.152394	-7.46091	8.59238e-14	7.11865e-12
SMARCAL1	414.432	-1.39219	0.186831	-7.45156	9.22405e-14	7.60905e-12
MAML2	540.4	-1.14328	0.154014	-7.42322	1.14304e-13	9.37056e-12
TNS3	2271.51	-2.30025	0.310072	-7.41846	1.18494e-13	9.64994e-12
IRS1	1355.58	-2.00842	0.270785	-7.41703	1.19774e-13	9.71284e-12
PSG5	215.758	-3.43875	0.463774	-7.4147	1.21897e-13	9.80194e-12
MMACHC	151.022	-2.69576	0.36373	-7.41142	1.24953e-13	1.00057e-11
ITGA5	4550.15	-1.08344	0.146423	-7.39941	1.36793e-13	1.08629e-11
ATOSB	398.246	-1.16022	0.156993	-7.39029	1.46514e-13	1.15867e-11
LYPD6B	34.6772	-3.60575	0.489453	-7.36689	1.74657e-13	1.35877e-11
ZNF618	489.204	-2.50262	0.340015	-7.36033	1.83458e-13	1.41573e-11
HOXB7	107.403	-1.93788	0.265072	-7.31075	2.65649e-13	1.99372e-11
MXRA8	1648.22	-2.23159	0.305303	-7.30942	2.68304e-13	2.00334e-11
FAM171A1	701.876	-1.79344	0.245372	-7.30906	2.69025e-13	2.00334e-11
DIO2	1099.44	-7.13028	0.976	-7.30561	2.76004e-13	2.03432e-11
STAP2	61.2477	-3.6098	0.494739	-7.29636	2.95655e-13	2.16791e-11
DCLK2	221.691	-1.49592	0.205821	-7.26806	3.64696e-13	2.64377e-11
TMEM43	3294.47	-0.642057	0.0883771	-7.26497	3.73113e-13	2.69458e-11
PRORP	455.451	-1.16381	0.160817	-7.23687	4.59142e-13	3.29103e-11
TRIB3	206.444	-2.17487	0.300917	-7.22749	4.91991e-13	3.50027e-11
TRIP6	1846	-1.47816	0.204907	-7.2138	5.44105e-13	3.8567e-11
NEXN	361.856	-2.51235	0.348354	-7.21206	5.51133e-13	3.8921e-11
EHMT2	1639.15	-1.17023	0.162554	-7.19904	6.0636e-13	4.25074e-11
KANK1	87.1118	-2.92877	0.407749	-7.18276	6.83159e-13	4.75429e-11
VPS52	935.168	-1.19579	0.166695	-7.17351	7.31006e-13	5.05054e-11
CDK2AP1	1971.7	-0.78787	0.110231	-7.14746	8.83968e-13	6.04192e-11
TSPAN8	110.823	-4.71068	0.659475	-7.14307	9.12704e-13	6.21613e-11
PGGHG	210.873	-1.67648	0.234928	-7.13615	9.59835e-13	6.49093e-11
PBX2	906.141	-1.56171	0.219371	-7.11906	1.08662e-12	7.32243e-11
PTPN9	1082.23	-1.25283	0.176004	-7.11821	1.0934e-12	7.34229e-11
SLC38A1	1742.1	-0.97085	0.136458	-7.11465	1.12197e-12	7.50776e-11
RBMS3	234.126	-2.28349	0.321068	-7.11218	1.1422e-12	7.61653e-11
MBNL1-AS1	149.141	-2.21609	0.312119	-7.10013	1.24641e-12	8.28256e-11
CLN3	422.388	-1.7401	0.245159	-7.09787	1.26699e-12	8.39017e-11
ATP8B3	135.352	-1.62547	0.229213	-7.09152	1.32642e-12	8.75347e-11
TPM4	13716.9	-1.17347	0.165513	-7.08989	1.3422e-12	8.82713e-11
EPC1	476.185	-1.23463	0.174323	-7.08242	1.41661e-12	9.2846e-11
ZBTB38	1920.49	-1.26033	0.178086	-7.07708	1.4722e-12	9.58331e-11
DNAAF5	1050.45	-0.848766	0.120067	-7.06909	1.55952e-12	1.01173e-10
RTP4	42.9129	-6.03955	0.856534	-7.05116	1.77438e-12	1.14337e-10
ARHGAP6	178.901	-1.87113	0.2658	-7.03964	1.92739e-12	1.23366e-10
TGFB1I1	761.82	-1.85179	0.263252	-7.03429	2.00283e-12	1.27343e-10
ADAMTS5	1693.43	-3.63019	0.519409	-6.98909	2.76682e-12	1.73611e-10
ZNF32	155.813	-1.79422	0.257183	-6.97641	3.02812e-12	1.89386e-10
EEF1AKMT3	78.923	-2.49	0.357082	-6.97319	3.09835e-12	1.93147e-10
CAMTA2	834.037	-1.73346	0.249184	-6.95656	3.48675e-12	2.15953e-10
TICAM2	175.093	-1.84709	0.26559	-6.95466	3.53403e-12	2.17474e-10
MCPH1	148.213	-1.63991	0.236449	-6.93557	4.04578e-12	2.45026e-10
TXNRD2	428.51	-1.86553	0.269074	-6.93314	4.1161e-12	2.46236e-10
CDK15	55.1114	-4.72382	0.681374	-6.93278	4.12653e-12	2.46236e-10
YAP1	3692.55	-0.8305	0.119795	-6.93266	4.13009e-12	2.46236e-10
ACTR3	5544.79	-1.05097	0.151768	-6.92486	4.36397e-12	2.58568e-10
TMEM204	74.1996	-2.06508	0.298271	-6.92351	4.40576e-12	2.60239e-10
ITPRIPL2	630.613	-1.07717	0.155666	-6.91973	4.52515e-12	2.66469e-10
ZNF358	340.635	-1.79042	0.259289	-6.90512	5.01627e-12	2.93582e-10
PEF1	1316.16	-0.790664	0.114569	-6.90122	5.15585e-12	3.00831e-10
ZEB2	703.937	-1.50121	0.218104	-6.883	5.86043e-12	3.39869e-10
TLR3	57.6308	-3.90806	0.568166	-6.87839	6.05335e-12	3.49997e-10
PRUNE2	118.567	-1.81137	0.264061	-6.85965	6.90297e-12	3.95536e-10
MTMR2	728.922	-1.33554	0.195293	-6.83868	7.99262e-12	4.55246e-10
ELFN2	349.813	-3.21743	0.471789	-6.81963	9.12772e-12	5.10778e-10
MYD88	1167.99	-0.954658	0.139998	-6.81907	9.16317e-12	5.11268e-10
TRAF3IP2	182.673	-2.27246	0.333666	-6.81058	9.72042e-12	5.40783e-10
TGFB2	660.269	-2.36755	0.349234	-6.77928	1.20775e-11	6.64454e-10
SMAD6	470.382	-1.37564	0.20292	-6.77922	1.20822e-11	6.64454e-10
INPP4B	262.913	-1.1232	0.165695	-6.7787	1.21261e-11	6.64953e-10
PML	1591.1	-0.997266	0.147334	-6.76874	1.29912e-11	7.05967e-10
TRERF1	557.028	-1.51015	0.223131	-6.76799	1.30584e-11	7.05967e-10
NKX2-5	60.6398	-1.90954	0.282878	-6.7504	1.47437e-11	7.90379e-10
NCOR2	3860.81	-1.13125	0.167695	-6.74585	1.52138e-11	8.13301e-10
LNCAROD	26.7979	-4.03317	0.598089	-6.74343	1.54692e-11	8.24652e-10
RUSC2	1112.54	-0.792501	0.117654	-6.73585	1.62977e-11	8.66403e-10
BCL2L1	2814.56	-0.825839	0.1227	-6.73058	1.6899e-11	8.95879e-10
SHISA5	2010.94	-1.05015	0.156144	-6.72552	1.74966e-11	9.24998e-10
MYADM	1542.12	-1.55125	0.230849	-6.71975	1.82035e-11	9.51853e-10
CHST3	1509.62	-1.30031	0.193841	-6.70815	1.97108e-11	1.02507e-09
NRP1	2829.63	-1.79289	0.267896	-6.69249	2.19401e-11	1.13791e-09
LHX9	49.2307	-4.19606	0.62735	-6.68854	2.25404e-11	1.16589e-09
PARP10	838.35	-2.24929	0.336809	-6.67822	2.41854e-11	1.2476e-09
ENSG00000309428	103.559	-2.06846	0.310245	-6.66717	2.60782e-11	1.33096e-09
EPSTI1	321.921	-3.20437	0.48062	-6.66716	2.60794e-11	1.33096e-09
ATP9A	182.91	-2.10039	0.315059	-6.66668	2.6166e-11	1.33182e-09
TMEM94	936.097	-1.50772	0.226466	-6.65762	2.78303e-11	1.41009e-09
LIMS2	365.837	-1.58568	0.238237	-6.65589	2.81592e-11	1.42193e-09
ADCY7	240.173	-2.31699	0.348995	-6.63902	3.15775e-11	1.59034e-09
MLKL	96.7583	-2.36656	0.35799	-6.61068	3.82549e-11	1.90657e-09
ACSS1	107.453	-1.47183	0.222821	-6.60547	3.96263e-11	1.96979e-09
TRAF5	237.288	-1.55862	0.236083	-6.60201	4.05623e-11	2.0059e-09
DIPK1B	25.1829	-3.61295	0.547639	-6.59732	4.18648e-11	2.04978e-09
ZBTB2	506.015	-1.47157	0.223056	-6.5973	4.18718e-11	2.04978e-09
ANKRD40	1383.91	-0.865325	0.131164	-6.59728	4.18782e-11	2.04978e-09
ZBTB7B	521.529	-1.08952	0.165409	-6.58682	4.4935e-11	2.19379e-09
ALKBH4	220.606	-1.22309	0.18588	-6.57999	4.70483e-11	2.29112e-09
PPIL1	731.936	-1.14887	0.174718	-6.5756	4.84566e-11	2.34775e-09
MVB12B	114.059	-2.96694	0.451584	-6.57007	5.02916e-11	2.42439e-09
NIPAL2	82.8888	-2.39011	0.363922	-6.56763	5.11218e-11	2.457e-09
SEMA4C	502.42	-1.22539	0.186589	-6.56733	5.1225e-11	2.457e-09
ANP32B	2585.04	-1.12999	0.17214	-6.56436	5.22562e-11	2.5002e-09
APOBEC3D	60.8724	-2.39359	0.364819	-6.56104	5.3433e-11	2.53747e-09
DLG4	220.236	-1.66011	0.253085	-6.5595	5.39899e-11	2.55757e-09
FOXL2NB	397.055	-1.08258	0.165073	-6.55818	5.44698e-11	2.57393e-09
LINC02861	45.6766	-2.63182	0.401701	-6.55168	5.68916e-11	2.68175e-09
FBXL19	453.661	-1.70163	0.259785	-6.55014	5.74842e-11	2.70303e-09
ARHGAP23	3339.54	-0.785402	0.120049	-6.54235	6.05609e-11	2.83204e-09
GFRA1	5658.83	-1.70392	0.261008	-6.52824	6.65459e-11	3.08367e-09
CFLAR	423.499	-1.10838	0.169811	-6.52713	6.70439e-11	3.09924e-09
TNFRSF1A	1614.81	-1.32314	0.202944	-6.51971	7.04417e-11	3.23289e-09
KRT34	72.2167	-3.27955	0.503947	-6.50774	7.62911e-11	3.47633e-09
KIFC3	1482.46	-0.989521	0.152178	-6.50241	7.90433e-11	3.59319e-09
ZC3HC1	523.835	-0.958368	0.147395	-6.50203	7.92411e-11	3.59364e-09
NABP2	805.95	-0.894581	0.137658	-6.49856	8.10925e-11	3.66891e-09
FRMPD4	74.5725	-2.98272	0.459215	-6.49525	8.28944e-11	3.74159e-09
PXDC1	896.68	-0.923464	0.142186	-6.49476	8.3165e-11	3.74497e-09
UFSP2	249.864	-1.49073	0.229671	-6.49072	8.54294e-11	3.83791e-09
DCP1B	166.346	-1.28605	0.198827	-6.46815	9.92091e-11	4.4155e-09
TRANK1	370.531	-2.54369	0.393797	-6.45939	1.05128e-10	4.65726e-09
SBNO2	1629.59	-1.0849	0.168007	-6.45746	1.06473e-10	4.70597e-09
ZNF521	359.399	-2.08903	0.323624	-6.45511	1.0814e-10	4.76862e-09
CARD6	41.5909	-2.72467	0.422863	-6.44339	1.16832e-10	5.12829e-09
MEX3A	183.822	-2.42386	0.376279	-6.44166	1.18174e-10	5.17531e-09
PHF23	958.606	-1.07298	0.166714	-6.43607	1.22607e-10	5.35719e-09
TBKBP1	96.4437	-2.6852	0.417376	-6.43352	1.2468e-10	5.43536e-09
ITGBL1	583.058	-1.53908	0.239268	-6.43248	1.25537e-10	5.46031e-09
ZNF469	123.706	-3.05285	0.4747	-6.43111	1.26675e-10	5.48484e-09
ENSG00000259807	46.9818	-3.83752	0.598013	-6.41712	1.38877e-10	5.9861e-09
ZMYM3	1111.14	-1.21337	0.189678	-6.39698	1.58477e-10	6.80029e-09
COA7	555.122	-1.45143	0.226912	-6.39646	1.59024e-10	6.8085e-09
PGGT1B	401.128	-0.928014	0.145649	-6.37158	1.87087e-10	7.90391e-09
TGFBRAP1	1050.74	-0.912422	0.143406	-6.36249	1.98505e-10	8.36784e-09
TNRC18	2637.76	-1.05983	0.166787	-6.35442	2.09217e-10	8.8e-09
TACO1	524.312	-1.11189	0.175136	-6.34872	2.17117e-10	9.07247e-09
DBNDD2	388.151	-1.50522	0.237554	-6.3363	2.35345e-10	9.81269e-09
PDLIM2	291.268	-2.08328	0.329043	-6.33133	2.43064e-10	1.00906e-08
FBXW4	342.169	-1.50732	0.23853	-6.31919	2.6294e-10	1.08452e-08
APCDD1L	99.0518	-1.72696	0.27358	-6.31243	2.74682e-10	1.12567e-08
TANGO6	274.639	-1.04995	0.166628	-6.30115	2.95446e-10	1.19793e-08
INTS3	1459.53	-1.09808	0.174425	-6.29543	3.06555e-10	1.24035e-08
PORCN	193.526	-1.3324	0.211777	-6.29154	3.14333e-10	1.26684e-08
CPS1	188.614	-1.21266	0.192779	-6.29042	3.16599e-10	1.27044e-08
HSD3B7	160.129	-1.81857	0.28932	-6.28567	3.26446e-10	1.30701e-08
UBE2Q2	684.782	-0.802767	0.127729	-6.28495	3.27966e-10	1.31036e-08
BAIAP2L1	114.268	-1.36616	0.217523	-6.28052	3.37435e-10	1.34003e-08
GPR162	93.9666	-2.10381	0.335027	-6.27954	3.39575e-10	1.34551e-08
ENSG00000282936	88.9278	-1.83106	0.291973	-6.27133	3.57987e-10	1.41553e-08
KDELR1	3228.47	-0.937679	0.149577	-6.26886	3.63704e-10	1.43517e-08
TFPI	314.785	-2.04975	0.327024	-6.26789	3.65968e-10	1.44113e-08
EVA1A	284.091	-1.4647	0.234211	-6.25374	4.00731e-10	1.57155e-08
HIVEP1	215.096	-1.35773	0.21755	-6.24102	4.34737e-10	1.69796e-08
RCN1	2986.76	-0.800006	0.128224	-6.23911	4.40059e-10	1.71525e-08
RSAD2	55.5309	-4.76322	0.763684	-6.23716	4.45582e-10	1.73324e-08
PCDHGC3	1110.06	-0.834939	0.133939	-6.23375	4.55405e-10	1.76786e-08
FBLIM1	418.112	-2.6422	0.42451	-6.22411	4.84294e-10	1.8762e-08
ATOH8	499.839	-2.14363	0.344773	-6.21753	5.05028e-10	1.95257e-08
CBS	904.758	-1.50924	0.242792	-6.21617	5.09424e-10	1.96559e-08
ANK1	48.5589	-3.48767	0.561565	-6.21062	5.27775e-10	2.03231e-08
TRPV2	157.997	-2.60294	0.419177	-6.20964	5.31055e-10	2.04083e-08
ZNF827	278.839	-2.60782	0.420293	-6.20475	5.47831e-10	2.10108e-08
IFI16	1092.25	-1.85612	0.299466	-6.19811	5.71444e-10	2.18289e-08
TOMM40L	266.4	-1.67843	0.271095	-6.1913	5.96685e-10	2.27477e-08
MZT2B	758.285	-0.951221	0.153932	-6.17948	6.43125e-10	2.44209e-08
OASL	283.456	-4.0173	0.650497	-6.17574	6.58528e-10	2.49562e-08
SLC6A9	305.073	-2.44734	0.396505	-6.17227	6.73144e-10	2.54597e-08
NEK7	2605.11	-1.3852	0.224594	-6.16757	6.9347e-10	2.61768e-08
NDST1	3387.33	-1.56156	0.253379	-6.16293	7.14128e-10	2.68507e-08
NSD1	1852.97	-1.0329	0.167714	-6.1587	7.33439e-10	2.74741e-08
PARP2	1070.49	-0.644277	0.105046	-6.13331	8.60707e-10	3.21096e-08
ISOC2	433.745	-1.23619	0.20182	-6.1252	9.05707e-10	3.36571e-08
HDAC7	1379.24	-1.74113	0.28436	-6.12298	9.18423e-10	3.40635e-08
HOXD10	124.805	-2.40831	0.394047	-6.11174	9.85507e-10	3.62705e-08
RAI1	1152.42	-0.930947	0.152374	-6.10961	9.98758e-10	3.66876e-08
CDA	313.247	-1.35782	0.222588	-6.10016	1.05963e-09	3.85537e-08
NSMCE1	316.91	-1.0371	0.170303	-6.08972	1.13109e-09	4.09204e-08
UCKL1	706.28	-0.819448	0.134778	-6.07999	1.20188e-09	4.33991e-08
SLC22A5	146.624	-1.27492	0.20982	-6.07625	1.23027e-09	4.43408e-08
GULP1	756.33	-1.26812	0.209084	-6.06513	1.31851e-09	4.73425e-08
TMPO	4821.81	-0.694257	0.114585	-6.0589	1.37056e-09	4.90277e-08
ADRA1D	48.1639	-2.61765	0.432647	-6.05032	1.44555e-09	5.15177e-08
CREB3L1	2676.23	-1.4258	0.235675	-6.04987	1.44963e-09	5.15671e-08
GYPC	52.5709	-2.15125	0.356184	-6.03971	1.54391e-09	5.47172e-08
KIRREL1	2228.52	-1.13976	0.188972	-6.03136	1.62582e-09	5.75138e-08
TSPAN17	874.628	-0.920059	0.152632	-6.02794	1.66059e-09	5.85273e-08
ZNF362	432.409	-1.08796	0.180727	-6.0199	1.74528e-09	6.10624e-08
UBA7	307.118	-2.28326	0.379591	-6.01504	1.79838e-09	6.28053e-08
S100A3	35.8106	-4.25792	0.708071	-6.01341	1.81656e-09	6.3325e-08
CCDC106	191.373	-1.7564	0.292462	-6.00556	1.90677e-09	6.62284e-08
ADA	215.579	-1.26481	0.210637	-6.00466	1.91737e-09	6.64757e-08
ZNF689	191.87	-1.81461	0.302338	-6.00192	1.94999e-09	6.74846e-08
RREB1	310.021	-1.7095	0.285383	-5.99021	2.09571e-09	7.23965e-08
ENSG00000262003	39.7647	-2.70182	0.451348	-5.98612	2.14906e-09	7.41058e-08
WNT2	788.657	-2.55368	0.428403	-5.96093	2.50803e-09	8.57119e-08
BTN2A1	837.727	-1.05642	0.177472	-5.95263	2.63869e-09	8.96967e-08
SNUPN	343.964	-0.959756	0.161411	-5.94605	2.74698e-09	9.30472e-08
PTPRQ	25.5349	-6.1523	1.03568	-5.94034	2.84432e-09	9.60045e-08
CPA3	150.595	-3.19891	0.539124	-5.93353	2.96494e-09	9.9724e-08
DNAJC17	179.45	-1.46612	0.24728	-5.92899	3.04808e-09	1.01983e-07
INO80D	164.736	-1.50528	0.253988	-5.92658	3.09309e-09	1.02949e-07
MSRB3	680.77	-0.981697	0.165825	-5.92007	3.21801e-09	1.0692e-07
S100A2	47.4763	-2.72273	0.461062	-5.90535	3.51906e-09	1.16318e-07
GSTM1	843.497	-1.31548	0.223092	-5.89658	3.71109e-09	1.22242e-07
NTPCR	306.571	-1.3217	0.224189	-5.89548	3.73588e-09	1.22848e-07
ERGIC1	3089.54	-0.868785	0.147448	-5.89213	3.81247e-09	1.24723e-07
ADAMTS6	157.231	-2.54908	0.432998	-5.88704	3.93166e-09	1.27966e-07
TNFRSF14	34.8568	-3.2185	0.547771	-5.87563	4.21231e-09	1.36868e-07
INSYN2B	333.645	-4.95463	0.84337	-5.87481	4.23335e-09	1.37281e-07
TRPC4	38.0321	-2.69084	0.458049	-5.87457	4.23937e-09	1.37281e-07
KRT81	272.888	-2.43356	0.414388	-5.87267	4.28833e-09	1.38632e-07
PSMB6	2299.39	-0.618029	0.105259	-5.87152	4.31813e-09	1.3936e-07
DNPH1	264.48	-1.04603	0.178205	-5.86981	4.36289e-09	1.40567e-07
FAM136A	674.208	-1.09817	0.187151	-5.86779	4.41637e-09	1.42051e-07
C19orf12	240.566	-1.27939	0.21842	-5.85749	4.69913e-09	1.5064e-07
MFSD5	421.267	-0.891815	0.152276	-5.85658	4.72487e-09	1.51212e-07
CUTA	1827.86	-0.832163	0.142129	-5.85497	4.77088e-09	1.52429e-07
TMUB2	942.775	-0.627413	0.107194	-5.85308	4.82564e-09	1.53922e-07
DHX58	161.71	-2.84683	0.486874	-5.84716	5.00026e-09	1.59153e-07
CHN1	579.325	-1.24699	0.213312	-5.84588	5.03892e-09	1.59925e-07
RCAN1	655.755	-0.755511	0.12933	-5.84174	5.1658e-09	1.63141e-07
TLE4	1678.29	-1.64964	0.282542	-5.83858	5.26479e-09	1.6572e-07
MTA1	1517.36	-0.926254	0.158665	-5.83779	5.28987e-09	1.66236e-07
ZHX2	75.0272	-2.31565	0.397023	-5.83253	5.45934e-09	1.71e-07
APOBEC3G	120.008	-1.92506	0.330171	-5.83051	5.52596e-09	1.72756e-07
B3GALT6	503.979	-0.752492	0.129066	-5.83028	5.53345e-09	1.72756e-07
CAPN1	2618.09	-0.853748	0.146565	-5.82505	5.70953e-09	1.77673e-07
MID2	178.582	-1.26236	0.216837	-5.82171	5.82495e-09	1.80658e-07
ZMYND8	553.227	-1.99252	0.342272	-5.82145	5.83375e-09	1.80658e-07
BRSK1	37.1487	-3.58419	0.616688	-5.81199	6.17353e-09	1.8995e-07
GAR1	221.323	-1.37418	0.23659	-5.80828	6.3118e-09	1.93272e-07
ANGPT1	24.7015	-5.39155	0.92863	-5.80592	6.40126e-09	1.95699e-07
C1orf159	268.177	-1.09347	0.188564	-5.79892	6.67428e-09	2.0372e-07
LARP1	5121.41	-0.998839	0.172394	-5.79392	6.8762e-09	2.09216e-07
TRIB2	151.304	-2.20083	0.380076	-5.7905	7.01762e-09	2.1318e-07
PSMB8	883.818	-1.50606	0.260348	-5.78479	7.2604e-09	2.19163e-07
COL16A1	161.455	-2.53336	0.438414	-5.77847	7.5385e-09	2.26843e-07
SPRED3	40.4319	-2.71716	0.471233	-5.76608	8.1138e-09	2.43389e-07
TYRO3	698.742	-1.28601	0.223196	-5.76178	8.32307e-09	2.48886e-07
IFIT1	1387.28	-2.9467	0.511591	-5.75987	8.4181e-09	2.5025e-07
HDAC8	245.88	-0.868226	0.150742	-5.75967	8.42798e-09	2.5025e-07
ARMCX6	560.019	-0.957589	0.166262	-5.75952	8.43512e-09	2.5025e-07
MAMSTR	115.524	-1.44443	0.250791	-5.7595	8.43615e-09	2.5025e-07
KDM6B	307.465	-2.21192	0.38514	-5.74315	9.29312e-09	2.7404e-07
RARA	504.22	-0.928501	0.162222	-5.72364	1.04267e-08	3.05117e-07
UFC1	622.63	-1.25543	0.22008	-5.70443	1.16734e-08	3.39522e-07
NEK3	83.8365	-1.54819	0.271629	-5.69966	1.20047e-08	3.48099e-07
DAB2	2421.62	-1.0517	0.184616	-5.69667	1.22171e-08	3.53189e-07
SLC12A8	83.2093	-2.58979	0.454694	-5.69568	1.22883e-08	3.54712e-07
NOB1	788.734	-0.817001	0.143634	-5.68807	1.28487e-08	3.68663e-07
APOL6	697.726	-2.77107	0.488393	-5.67385	1.39622e-08	3.98224e-07
RAB3IL1	75.8186	-1.77641	0.31317	-5.67237	1.40834e-08	4.01083e-07
SPATA20	499.817	-1.41762	0.250145	-5.66719	1.45162e-08	4.11572e-07
RIC8A	3810.47	-0.706221	0.124631	-5.6665	1.45743e-08	4.12607e-07
ELL2	6671.36	-1.30865	0.231016	-5.66478	1.4721e-08	4.15533e-07
LINC00840	14.0825	-7.84627	1.38613	-5.66058	1.50863e-08	4.23969e-07
TLR4	236.856	-1.84249	0.325824	-5.65486	1.55977e-08	4.36418e-07
PLEKHA4	411.85	-2.76136	0.488364	-5.65431	1.56471e-08	4.37161e-07
SETD1B	574.574	-0.76517	0.135389	-5.65166	1.58906e-08	4.43316e-07
USP24	1738.33	-0.82916	0.146781	-5.64897	1.61411e-08	4.49649e-07
OSR1	96.4929	-2.60702	0.461943	-5.64359	1.66543e-08	4.63269e-07
SUV39H1	672.15	-0.840897	0.149247	-5.63426	1.7581e-08	4.88337e-07
LINC01270	86.4005	-2.03944	0.362276	-5.62952	1.80709e-08	5.00492e-07
CLIC1	6741.63	-1.01207	0.179799	-5.62887	1.81394e-08	5.01664e-07
TCEA3	159.723	-1.30455	0.231806	-5.62775	1.82576e-08	5.04205e-07
ENSG00000291099	48.4664	-2.1505	0.383159	-5.61256	1.99357e-08	5.46604e-07
B4GALT2	1381.06	-0.85728	0.15285	-5.60863	2.03939e-08	5.5757e-07
SLC38A7	433.992	-1.21564	0.216796	-5.60731	2.05494e-08	5.61018e-07
TSPAN4	895.315	-1.01845	0.181938	-5.59777	2.1713e-08	5.911e-07
IGFBP3	1727.85	-1.86762	0.333872	-5.59381	2.22138e-08	6.03017e-07
EIF2D	702.72	-0.998478	0.17851	-5.59341	2.22654e-08	6.03563e-07
PRDM10	225.728	-1.16084	0.207547	-5.59316	2.22976e-08	6.03582e-07
CCDC107	208.516	-1.01222	0.181308	-5.58291	2.36521e-08	6.36645e-07
RP9P	139.291	-1.29331	0.231804	-5.57932	2.41457e-08	6.49018e-07
VASP	1405.79	-1.07249	0.192336	-5.57615	2.45898e-08	6.5818e-07
FUNDC1	255.954	-0.95027	0.17047	-5.5744	2.48388e-08	6.62991e-07
SLC38A5	22.8518	-4.96445	0.890725	-5.57349	2.49684e-08	6.65522e-07
RGS3	567.572	-1.17224	0.210362	-5.57247	2.51147e-08	6.68492e-07
FAAP20	559.72	-0.892671	0.160308	-5.56848	2.56975e-08	6.83053e-07
PLAC8	67.7554	-2.92603	0.526262	-5.56003	2.69732e-08	7.14978e-07
IKBKE	98.877	-2.3771	0.430493	-5.5218	3.35546e-08	8.82098e-07
PHF2	1129.74	-0.792841	0.143914	-5.50913	3.60609e-08	9.42806e-07
CPSF2	1659.44	-0.883456	0.160648	-5.49931	3.8127e-08	9.92754e-07
CC2D2A	173.417	-1.85105	0.336662	-5.49823	3.83625e-08	9.97135e-07
PDHX	525.486	-0.952072	0.173165	-5.49806	3.83994e-08	9.97135e-07
SMO	598.76	-1.22848	0.223621	-5.49357	3.93895e-08	1.0187e-06
ENSG00000287839	67.6236	-1.667	0.303616	-5.49049	4.00819e-08	1.03521e-06
GBP3	637.95	-1.83239	0.33378	-5.4898	4.02385e-08	1.03785e-06
PEMT	269.362	-0.976242	0.177896	-5.48771	4.07177e-08	1.0488e-06
DNAJC7	1742.36	-0.765916	0.13958	-5.48731	4.08109e-08	1.04978e-06
CCBE1	1282.12	-2.14739	0.391451	-5.48572	4.11795e-08	1.05784e-06
TLL1	106.873	-2.98462	0.544145	-5.48496	4.13552e-08	1.06093e-06
MZT2A	345.187	-0.875992	0.159717	-5.48465	4.14298e-08	1.06142e-06
ABLIM1	916.249	-1.07701	0.196433	-5.4828	4.18635e-08	1.06825e-06
SPC24	973.838	-0.777669	0.142008	-5.47624	4.3447e-08	1.10423e-06
HINT3	373.308	-1.04335	0.190827	-5.46751	4.56408e-08	1.15692e-06
AGAP2-AS1	180.872	-1.00413	0.183778	-5.46381	4.66031e-08	1.17975e-06
CHMP6	466.524	-0.969264	0.177574	-5.45838	4.80501e-08	1.21157e-06
NEK11	78.912	-1.34627	0.246845	-5.45393	4.92699e-08	1.23906e-06
C1orf43	2084.19	-0.591118	0.108604	-5.44287	5.24294e-08	1.31163e-06
SLC7A1	3206.15	-0.716236	0.131644	-5.44072	5.30659e-08	1.32236e-06
SLC35C1	366.655	-1.53985	0.283136	-5.43855	5.37156e-08	1.33681e-06
ECHDC2	51.947	-1.89441	0.348551	-5.43511	5.47631e-08	1.36111e-06
PDCD1LG2	74.1901	-3.43758	0.632774	-5.43255	5.55529e-08	1.37895e-06
ENSG00000286695	16.2065	-6.07115	1.11849	-5.42797	5.69983e-08	1.413e-06
DCLRE1A	267.99	-1.3868	0.255612	-5.42541	5.78216e-08	1.43039e-06
WDFY1	1544.94	-0.865844	0.159593	-5.42532	5.78495e-08	1.43039e-06
TNFSF12	136.311	-2.53984	0.468514	-5.42106	5.92474e-08	1.46307e-06
TMEM101	487.108	-0.851292	0.157173	-5.41626	6.08582e-08	1.49898e-06
LINC00632	84.4946	-1.34497	0.248458	-5.41328	6.18792e-08	1.52055e-06
ARSJ	262.876	-1.27594	0.235707	-5.41324	6.18929e-08	1.52055e-06
NFKB1	717.875	-1.14469	0.211501	-5.41223	6.22461e-08	1.52726e-06
MDM2	1102.92	-1.15178	0.213072	-5.40562	6.45839e-08	1.58057e-06
CAB39L	81.1596	-1.50913	0.279287	-5.40352	6.53453e-08	1.59716e-06
MLLT11	464.311	-1.49729	0.277192	-5.40164	6.6033e-08	1.61191e-06
PITPNM2	213.357	-1.45319	0.269138	-5.39942	6.68578e-08	1.62997e-06
COIL	404.291	-1.07671	0.199706	-5.39148	6.98808e-08	1.69934e-06
ENSG00000286805	14.9461	-4.79499	0.890322	-5.38569	7.21691e-08	1.74611e-06
STK36	506.52	-1.27542	0.236919	-5.38334	7.31163e-08	1.76234e-06
SPEF2	236.527	-1.74913	0.325137	-5.37967	7.46239e-08	1.79642e-06
ITGA4	467.669	-1.18004	0.219375	-5.37911	7.48551e-08	1.79794e-06
ODAD2	258.224	-1.53933	0.286237	-5.37784	7.5385e-08	1.80565e-06
SNAI2	384.123	-1.17194	0.217968	-5.37667	7.5878e-08	1.81519e-06
SGCE	703.664	-0.94004	0.175097	-5.36868	7.93162e-08	1.89507e-06
CUEDC2	602.814	-0.902107	0.168155	-5.36473	8.10682e-08	1.93452e-06
COMT	1523.76	-1.21466	0.226507	-5.36255	8.2055e-08	1.9532e-06
FGF13	46.3571	-1.95464	0.364952	-5.35589	8.51379e-08	2.01089e-06
LPAR1	1076.32	-2.19455	0.409754	-5.35577	8.51931e-08	2.01089e-06
ZNF710	182.441	-1.86811	0.34904	-5.35214	8.69189e-08	2.04859e-06
CLIC6	22.1255	-3.87126	0.723399	-5.35148	8.72368e-08	2.05355e-06
UBE2L6	610.113	-1.60719	0.30098	-5.33986	9.302e-08	2.17784e-06
ARMCX1	242.339	-1.20291	0.225273	-5.3398	9.30489e-08	2.17784e-06
CYB5D1	432.063	-0.989935	0.18539	-5.33973	9.30856e-08	2.17784e-06
IGF2BP3	257.944	-1.59912	0.299629	-5.33698	9.45055e-08	2.20836e-06
ELAPOR1	35.6523	-2.62675	0.492509	-5.33341	9.63844e-08	2.24952e-06
C6orf132	259.121	-2.05333	0.385009	-5.33318	9.65059e-08	2.24961e-06
POLR1H	143.395	-1.2656	0.237458	-5.32979	9.83275e-08	2.28928e-06
BHLHE40	581.329	-1.64767	0.309724	-5.31979	1.03886e-07	2.407e-06
SECTM1	413.885	-0.989522	0.186113	-5.31678	1.05617e-07	2.44118e-06
TM9SF1	1657.13	-0.621692	0.117	-5.31362	1.07466e-07	2.47794e-06
PLSCR3	949.311	-0.831262	0.156685	-5.30531	1.1248e-07	2.59042e-06
SLC16A14	248.511	-1.94581	0.366974	-5.30231	1.14348e-07	2.62398e-06
LINC02210	269.676	-0.99419	0.187617	-5.29904	1.16413e-07	2.66178e-06
USP18	317.158	-2.41408	0.455646	-5.29816	1.16977e-07	2.67149e-06
LPP	1178.32	-0.961976	0.181598	-5.29728	1.17542e-07	2.68119e-06
DCTD	1143.36	-0.898767	0.16995	-5.28842	1.23379e-07	2.80763e-06
C3orf33	51.1758	-1.74167	0.329476	-5.2862	1.24882e-07	2.83846e-06
RIN2	236.358	-2.1669	0.409935	-5.28597	1.25043e-07	2.83876e-06
RBM3	7722.59	-0.794501	0.150407	-5.28234	1.27543e-07	2.89209e-06
ATF1	348.866	-1.2102	0.229134	-5.28162	1.28046e-07	2.90004e-06
HOXA5	109.021	-1.33808	0.253829	-5.27157	1.35261e-07	3.05262e-06
CRYBG1	370.122	-1.37334	0.260912	-5.26359	1.41267e-07	3.18067e-06
ARID1B	1473.79	-0.919932	0.174866	-5.26078	1.43444e-07	3.22589e-06
BTN3A2	267.71	-1.19471	0.227217	-5.25801	1.45619e-07	3.26713e-06
TMUB1	529.661	-1.06778	0.203311	-5.25197	1.50479e-07	3.35983e-06
CERS2	3494.43	-0.757509	0.144403	-5.24579	1.55613e-07	3.46697e-06
AP1S1	993.769	-0.731216	0.139481	-5.24242	1.58481e-07	3.5189e-06
KAZN	410.689	-1.10687	0.211291	-5.23862	1.61785e-07	3.58362e-06
STXBP2	293.766	-1.41257	0.269711	-5.23733	1.62915e-07	3.60447e-06
TAGLN2	11476.9	-0.727836	0.139	-5.23624	1.63879e-07	3.62162e-06
JPH2	125.458	-3.28304	0.627827	-5.22921	1.7024e-07	3.7492e-06
MAGED2	2025.67	-1.15183	0.220412	-5.2258	1.734e-07	3.81003e-06
ZFHX4-AS1	18.5222	-4.23635	0.811409	-5.22098	1.77976e-07	3.90608e-06
PDGFRB	879.162	-2.0022	0.383981	-5.21433	1.84483e-07	4.04426e-06
HNRNPR	5560.61	-0.513169	0.0987024	-5.19915	2.002e-07	4.35154e-06
WASF2	4930.41	-0.518561	0.0998246	-5.19472	2.05031e-07	4.4438e-06
ZNF777	359.729	-1.15777	0.2229	-5.19412	2.05688e-07	4.453e-06
FAP	49.1627	-3.11606	0.599974	-5.19366	2.062e-07	4.45402e-06
CHD3	2842.14	-1.80518	0.347622	-5.19294	2.06997e-07	4.4662e-06
USP21	427.854	-0.703101	0.135534	-5.18762	2.12998e-07	4.58533e-06
UBL4A	946.007	-0.802428	0.154771	-5.18462	2.1646e-07	4.65461e-06
ANXA11	2256.14	-0.889018	0.171747	-5.17632	2.26308e-07	4.82841e-06
AURKA	3236.83	-1.29217	0.249768	-5.17348	2.29778e-07	4.89698e-06
CCDC102A	62.2588	-1.61847	0.313001	-5.17082	2.33069e-07	4.96159e-06
HS3ST3A1	108.005	-1.78978	0.346229	-5.16935	2.34913e-07	4.99352e-06
ALDH1B1	537.044	-1.65259	0.319848	-5.16679	2.38148e-07	5.05285e-06
MLPH	373.235	-1.36017	0.263934	-5.15344	2.55752e-07	5.39051e-06
ASXL1	5287.81	-0.555685	0.107864	-5.15172	2.58113e-07	5.42832e-06
NFIC	2532.9	-1.15697	0.224684	-5.14931	2.61445e-07	5.49236e-06
COPZ2	194.86	-1.04124	0.2026	-5.13941	2.75605e-07	5.77714e-06
DOCK2	51.1025	-3.40136	0.661976	-5.13819	2.77398e-07	5.80836e-06
VEGFB	367.439	-1.02868	0.200252	-5.1369	2.79303e-07	5.84185e-06
TMEM63A	913.921	-0.776182	0.151228	-5.13252	2.85884e-07	5.97298e-06
DEF6	60.8455	-2.93634	0.572706	-5.12713	2.94191e-07	6.13314e-06
SERPINH1	4219.09	-1.77166	0.345767	-5.12386	2.9935e-07	6.22713e-06
CALD1	6951.92	-1.55783	0.304729	-5.11218	3.18458e-07	6.5817e-06
FOSL2	2706.62	-0.749472	0.146651	-5.11059	3.21162e-07	6.63042e-06
BTBD3	554.27	-0.997976	0.195298	-5.11001	3.22145e-07	6.64354e-06
RNF7	971.993	-0.795666	0.155769	-5.108	3.25595e-07	6.70747e-06
RNLS	80.3156	-1.65825	0.324714	-5.1068	3.27661e-07	6.74277e-06
HRH1	435.194	-0.909201	0.178165	-5.10314	3.34059e-07	6.86705e-06
HOXA7	92.6753	-1.23313	0.241693	-5.10208	3.3594e-07	6.89831e-06
MIR503HG	138.911	-1.44628	0.283566	-5.10032	3.39074e-07	6.93468e-06
IPO8	1409.46	-0.84079	0.16497	-5.09664	3.45742e-07	7.05418e-06
FOXL2	439.426	-0.768781	0.150984	-5.09182	3.54651e-07	7.21287e-06
C1RL	378.754	-1.27515	0.250533	-5.08973	3.58569e-07	7.27709e-06
TM4SF1	1132.11	-1.52898	0.300613	-5.0862	3.653e-07	7.398e-06
ELOVL6	303.968	-2.67299	0.526263	-5.07919	3.79048e-07	7.65213e-06
NR2F6	554.906	-0.875361	0.17262	-5.07103	3.95665e-07	7.96239e-06
ZBTB4	2426.76	-0.658414	0.129845	-5.07075	3.96249e-07	7.96576e-06
TEAD3	1132.79	-0.643887	0.12705	-5.06799	4.02039e-07	8.07369e-06
PPP1R14B	1344.38	-1.29734	0.256394	-5.05997	4.19324e-07	8.38979e-06
HPS4	579.809	-0.997197	0.197083	-5.05978	4.19748e-07	8.38979e-06
ESPL1	1655.98	-0.786448	0.156044	-5.03992	4.65717e-07	9.25534e-06
IFI44	821.631	-2.53965	0.504231	-5.03668	4.73665e-07	9.38405e-06
ENSG00000259529	156.518	-1.19858	0.238086	-5.03423	4.79779e-07	9.49535e-06
ROM1	23.0175	-2.68225	0.533187	-5.03061	4.88934e-07	9.66654e-06
MTA2	3099.7	-0.469176	0.0934343	-5.02145	5.12821e-07	1.00867e-05
GLI2	458.98	-1.46958	0.292762	-5.01971	5.17497e-07	1.01682e-05
TROAP	980.475	-0.801115	0.15961	-5.01922	5.18818e-07	1.01837e-05
ISG15	1609.87	-1.83076	0.364872	-5.01754	5.23365e-07	1.02625e-05
STEAP3	1911.52	-1.06612	0.212486	-5.01734	5.2393e-07	1.0263e-05
PSG1	15.9027	-3.67845	0.73326	-5.01657	5.26031e-07	1.02936e-05
NLRX1	264.639	-1.13803	0.22689	-5.0158	5.28135e-07	1.03243e-05
RBBP9	259.975	-0.971017	0.193766	-5.01128	5.40694e-07	1.05375e-05
MAGI2-AS3	928.25	-0.852237	0.170591	-4.99578	5.85992e-07	1.13971e-05
GMPR2	1001.29	-0.63094	0.126318	-4.99487	5.88746e-07	1.1439e-05
DECR1	404.995	-1.02506	0.205475	-4.98871	6.07824e-07	1.17738e-05
MTX1	603.959	-0.761653	0.152729	-4.98695	6.13399e-07	1.18698e-05
MFSD14A	842.848	-0.709987	0.142379	-4.98661	6.1448e-07	1.18787e-05
SAMD9L	629.88	-2.53637	0.509181	-4.98127	6.31683e-07	1.21989e-05
PDGFC	681.986	-1.29353	0.259911	-4.97684	6.46302e-07	1.24311e-05
CXCL12	1260.75	-4.16483	0.836926	-4.97634	6.47992e-07	1.24511e-05
CCDC9B	165.999	-2.92849	0.589316	-4.9693	6.7194e-07	1.28854e-05
CNRIP1	677.067	-1.09983	0.221348	-4.96877	6.73796e-07	1.29004e-05
KMT2D	942.314	-1.2089	0.243328	-4.9682	6.75763e-07	1.29069e-05
MRPS15	797.894	-0.896313	0.180488	-4.96605	6.83306e-07	1.3038e-05
ENSG00000287516	56.8279	-2.65762	0.53526	-4.96511	6.86633e-07	1.30884e-05
SPDL1	3211.41	-1.21212	0.244202	-4.9636	6.92001e-07	1.31776e-05
MRPS24	1173.31	-0.743633	0.149993	-4.95779	7.13011e-07	1.35642e-05
NSMAF	830.882	-1.29191	0.260916	-4.95143	7.36717e-07	1.39735e-05
TSSC4	401.665	-1.11334	0.224873	-4.95096	7.38465e-07	1.39928e-05
NUCB2	1106.62	-0.714466	0.144362	-4.94912	7.45503e-07	1.40938e-05
HECW2	72.9315	-1.37329	0.277885	-4.94192	7.73562e-07	1.46e-05
MRGPRF	26.8482	-2.5607	0.518668	-4.93708	7.93025e-07	1.49232e-05
C2orf74-AS1	151.196	-1.17936	0.238896	-4.93673	7.94453e-07	1.49354e-05
AK1	838.796	-0.721948	0.14631	-4.93439	8.04028e-07	1.51006e-05
ANXA6	3710.58	-1.08869	0.220807	-4.9305	8.20201e-07	1.53459e-05
ARID3A	358.628	-1.24639	0.252792	-4.93048	8.20295e-07	1.53459e-05
MFSD10	1045.9	-0.659076	0.133713	-4.92905	8.2632e-07	1.54284e-05
LARS1	2724.69	-0.669389	0.135928	-4.92458	8.4542e-07	1.57696e-05
IFIT2	867.457	-2.27985	0.463012	-4.92395	8.48162e-07	1.58054e-05
MON1A	116.646	-0.956147	0.1945	-4.91592	8.83679e-07	1.64193e-05
IFIH1	266.618	-2.41698	0.49181	-4.91445	8.90298e-07	1.64942e-05
BMPER	142.149	-2.52688	0.514952	-4.90702	9.24695e-07	1.70984e-05
PSRC1	922.829	-0.807975	0.164764	-4.90384	9.39797e-07	1.73608e-05
EGF	21.6637	-4.34716	0.886617	-4.90309	9.43417e-07	1.73941e-05
PLCB4	290.825	-1.03275	0.210769	-4.89989	9.58889e-07	1.76624e-05
TRIM14	1167.1	-1.55043	0.316714	-4.89538	9.81156e-07	1.80378e-05
FMNL1	609.648	-2.05211	0.419472	-4.89213	9.97484e-07	1.82965e-05
PRICKLE1	500.308	-1.33308	0.272501	-4.89201	9.98098e-07	1.82965e-05
LIMK1	1666.86	-1.237	0.252953	-4.89025	1.0071e-06	1.84262e-05
MORN4	120.341	-1.79563	0.36726	-4.88927	1.0121e-06	1.85e-05
CAVIN3	360.182	-0.910125	0.186208	-4.88769	1.02027e-06	1.86138e-05
APOBEC3B	537.83	-1.60641	0.328899	-4.88419	1.03854e-06	1.88573e-05
COMMD7	582.362	-1.32888	0.272108	-4.88364	1.04147e-06	1.88926e-05
SHOX2	542.533	-1.14765	0.235011	-4.88336	1.04292e-06	1.8901e-05
STOML2	2166.18	-0.80225	0.16431	-4.88254	1.04726e-06	1.89617e-05
EPC2	595.092	-0.811388	0.166377	-4.8768	1.0782e-06	1.94483e-05
FADD	562.975	-0.603139	0.123847	-4.87003	1.11579e-06	2.00695e-05
ADNP	2476	-0.903337	0.18553	-4.86895	1.12192e-06	2.01608e-05
LINC02709	17.4372	-3.02458	0.621309	-4.86807	1.12696e-06	2.02134e-05
DMTN	72.0266	-2.3903	0.491574	-4.86254	1.15889e-06	2.07474e-05
GLIPR1	453.928	-2.29193	0.471384	-4.86213	1.1613e-06	2.07517e-05
GPR85	48.7485	-3.36788	0.693224	-4.85828	1.18408e-06	2.10908e-05
SENP1	653.71	-0.753996	0.155362	-4.85316	1.21507e-06	2.15514e-05
AMPD3	66.383	-1.38104	0.284727	-4.85041	1.23206e-06	2.18123e-05
RHOBTB1	404.146	-1.3727	0.283103	-4.84878	1.2422e-06	2.19584e-05
OAS3	3674.71	-1.8343	0.37831	-4.84868	1.24285e-06	2.19584e-05
ZNF496-DT	207.333	-0.796963	0.164522	-4.84412	1.27173e-06	2.24317e-05
ICAM3	85.7077	-1.36411	0.28163	-4.84361	1.275e-06	2.24416e-05
SNX13	618.07	-0.857556	0.17706	-4.8433	1.27698e-06	2.24416e-05
TMEM62	228.167	-1.36576	0.282443	-4.83551	1.32807e-06	2.32966e-05
FGF1	39.5297	-2.86489	0.592521	-4.83508	1.33093e-06	2.33254e-05
GRAMD1A	508.982	-0.95226	0.197136	-4.83046	1.36216e-06	2.38073e-05
WARS1	3636.95	-0.842565	0.17449	-4.82873	1.37406e-06	2.39933e-05
KCNIP3	112.439	-1.72068	0.356736	-4.8234	1.41131e-06	2.45766e-05
PLXNB3-AS1	36.6473	-1.96181	0.40683	-4.82219	1.4199e-06	2.46812e-05
GPN1	661.898	-0.915152	0.189895	-4.81925	1.44095e-06	2.50245e-05
LINC01605	30.2046	-2.66914	0.554162	-4.81653	1.46077e-06	2.53227e-05
GTF2IRD1	524.397	-0.845555	0.175649	-4.81389	1.48022e-06	2.55902e-05
RAD51D	409.351	-1.20199	0.249778	-4.81226	1.49235e-06	2.57535e-05
MED12	1169.97	-1.01276	0.210557	-4.80992	1.5099e-06	2.60328e-05
TCOF1	2935.68	-0.760227	0.15834	-4.80122	1.577e-06	2.71322e-05
SWINGN	56.8933	-1.9796	0.412322	-4.80111	1.57792e-06	2.71322e-05
CUL7	1076.86	-0.906768	0.188891	-4.80048	1.58285e-06	2.71927e-05
PPP4R1	2236.57	-0.588766	0.122733	-4.79711	1.60973e-06	2.76048e-05
NREP	750.724	-1.92966	0.402368	-4.79575	1.62065e-06	2.77424e-05
LAMTOR1	1502.7	-0.66861	0.13946	-4.79428	1.63262e-06	2.79223e-05
SLC9A8	463.25	-1.15116	0.240165	-4.79318	1.64155e-06	2.805e-05
SPHK2	312.084	-1.01597	0.211998	-4.79234	1.64851e-06	2.81438e-05
HSBP1L1	124.817	-1.6092	0.335878	-4.79102	1.65937e-06	2.82787e-05
PARP14	1468.37	-2.01336	0.420264	-4.79071	1.66189e-06	2.82965e-05
CCNJ	184.72	-0.84697	0.177279	-4.77761	1.77395e-06	3.00291e-05
FKBP10	4904.97	-0.891589	0.186618	-4.7776	1.77396e-06	3.00291e-05
GNB3	74.5824	-1.69101	0.353951	-4.77753	1.77463e-06	3.00291e-05
BCAT1	939.161	-2.29448	0.480404	-4.77614	1.78693e-06	3.02105e-05
RGS19	248.563	-0.950689	0.199213	-4.77222	1.82204e-06	3.07346e-05
COL27A1	235.707	-1.59234	0.333675	-4.77214	1.82275e-06	3.07346e-05
AFAP1	2325.69	-0.518928	0.108796	-4.76975	1.84459e-06	3.10755e-05
TRIM56	2081.63	-0.710382	0.149014	-4.76722	1.86783e-06	3.14117e-05
FGD1	678.015	-0.741288	0.155603	-4.76397	1.8982e-06	3.18945e-05
TAP1	1765.59	-1.08909	0.228755	-4.76093	1.92704e-06	3.23506e-05
MLLT10	518.53	-0.899967	0.189081	-4.75969	1.93886e-06	3.24636e-05
ENSG00000268926	17.7601	-3.92168	0.824088	-4.75881	1.94741e-06	3.25783e-05
FHIP2A	763.907	-0.952092	0.200461	-4.7495	2.0392e-06	3.39064e-05
CDH10	12.3483	-5.26263	1.1082	-4.74881	2.04618e-06	3.39929e-05
HAX1	1132.24	-0.889854	0.187491	-4.74612	2.0736e-06	3.44185e-05
UQCC1	1215.33	-0.936901	0.197518	-4.74337	2.10188e-06	3.47974e-05
TCEAL8	509.454	-0.726886	0.153258	-4.74288	2.10703e-06	3.48525e-05
CORO2B	137.037	-1.12815	0.238161	-4.73693	2.16982e-06	3.57674e-05
BBX	1409.51	-0.664766	0.140405	-4.73463	2.19459e-06	3.61301e-05
MCTS1	616.244	-0.873681	0.184559	-4.73387	2.20276e-06	3.62066e-05
ATXN7L3	1880.06	-0.644061	0.13606	-4.73366	2.20502e-06	3.62066e-05
ZNF783	244.446	-1.01626	0.214772	-4.73181	2.22523e-06	3.64923e-05
TCF4	803.218	-1.81079	0.382725	-4.73131	2.23077e-06	3.65208e-05
LMAN2L	763.48	-0.679887	0.143701	-4.73125	2.23138e-06	3.65208e-05
SLC19A1	732.755	-1.35754	0.286938	-4.73113	2.2327e-06	3.65208e-05
RAC2	33.6473	-1.99808	0.42251	-4.72906	2.25561e-06	3.68326e-05
WIZ	985.662	-0.773289	0.163654	-4.72515	2.29948e-06	3.74531e-05
MX2	643.802	-3.48868	0.738469	-4.72421	2.31017e-06	3.75952e-05
HTR1D	177.57	-1.31441	0.278285	-4.72326	2.32098e-06	3.7707e-05
KCNK2	43.4835	-2.60444	0.551983	-4.71834	2.37781e-06	3.85322e-05
MSL1	1685.86	-0.764938	0.162416	-4.70974	2.48032e-06	3.99229e-05
MAGOHB	318.059	-1.58448	0.336445	-4.70948	2.48349e-06	3.99404e-05
CDK5RAP2	2052.01	-0.522998	0.111086	-4.70803	2.50117e-06	4.01236e-05
ZNF649	134.802	-1.19024	0.25285	-4.70731	2.51004e-06	4.0232e-05
STT3A	4027	-0.502655	0.106821	-4.70558	2.5315e-06	4.05421e-05
CLCA2	7.20959	-7.0265	1.49356	-4.70453	2.54455e-06	4.07171e-05
STYK1	28.961	-3.05154	0.648889	-4.70271	2.56729e-06	4.10466e-05
CARD16	31.7106	-2.22855	0.474626	-4.69538	2.66116e-06	4.24411e-05
OBSL1	1295.57	-0.897261	0.191112	-4.69496	2.66663e-06	4.24845e-05
LOX	1692.12	-1.90083	0.404877	-4.69483	2.66832e-06	4.24845e-05
SLC43A3	1082.4	-0.732153	0.156141	-4.68906	2.74464e-06	4.35186e-05
CSTPP1	408.395	-0.735293	0.156818	-4.68882	2.74788e-06	4.35338e-05
SARDH	34.9279	-1.97462	0.421869	-4.68064	2.85981e-06	4.52323e-05
CDK5	353.904	-0.823428	0.176011	-4.67827	2.89306e-06	4.57204e-05
SP100	1041.59	-1.27409	0.272448	-4.67645	2.91878e-06	4.60749e-05
APH1A	3093.8	-0.488419	0.104445	-4.67635	2.92031e-06	4.60749e-05
GRIN2D	29.2285	-1.90688	0.408097	-4.67262	2.97388e-06	4.68429e-05
PTBP2	247.527	-0.921066	0.197142	-4.6721	2.98134e-06	4.69217e-05
SSC5D	310.691	-1.97621	0.423174	-4.66996	3.01263e-06	4.73753e-05
MMP3	21.0841	-4.06804	0.871685	-4.66687	3.05822e-06	4.80134e-05
LONP1	2089.61	-0.790945	0.169625	-4.66292	3.11762e-06	4.88656e-05
MYG1	471.859	-0.704639	0.151706	-4.64476	3.40471e-06	5.31914e-05
AGTRAP	467.828	-0.830171	0.178745	-4.64445	3.40987e-06	5.32284e-05
MAP3K20	2578.4	-0.63445	0.136804	-4.63767	3.52363e-06	5.49496e-05
FCGRT	267.121	-1.34162	0.289302	-4.63743	3.52768e-06	5.49496e-05
CASP4	584.32	-1.10558	0.238415	-4.6372	3.53161e-06	5.49496e-05
RGS14	63.4009	-1.63148	0.352128	-4.63322	3.60029e-06	5.59273e-05
RNF214	260.55	-1.62249	0.350363	-4.63088	3.6411e-06	5.64677e-05
DPAGT1	585.407	-1.17717	0.254533	-4.62481	3.74942e-06	5.7868e-05
ZNF688	53.4261	-1.71223	0.370377	-4.62293	3.78356e-06	5.8348e-05
BRIX1	1111.89	-0.971308	0.210146	-4.62206	3.79951e-06	5.85076e-05
THBS1	13354.7	-1.67272	0.361978	-4.62106	3.81785e-06	5.87347e-05
ARID2	404.122	-1.02809	0.222503	-4.62059	3.82647e-06	5.87729e-05
SYT16	19.1841	-2.60268	0.563342	-4.62007	3.83608e-06	5.88732e-05
STRN3	629.916	-0.865894	0.18745	-4.61933	3.84974e-06	5.89882e-05
ELK3	565.915	-0.8799	0.190497	-4.61898	3.85628e-06	5.90412e-05
RACGAP1	2826.17	-0.725836	0.157289	-4.61466	3.93735e-06	6.0196e-05
TIMM13	685.495	-0.787294	0.170623	-4.61424	3.94534e-06	6.02601e-05
IRAK1	4255.8	-1.24235	0.269344	-4.6125	3.97858e-06	6.07194e-05
ENSG00000255330	205.304	-0.762408	0.165366	-4.61043	4.01832e-06	6.12282e-05
JRK	851.866	-0.667995	0.144972	-4.60775	4.07052e-06	6.17799e-05
BICRAL	252.152	-1.17132	0.254641	-4.5999	4.2269e-06	6.40494e-05
DLG3	189.205	-1.83903	0.399923	-4.59846	4.25629e-06	6.43928e-05
PDLIM1	4123.66	-0.623446	0.135766	-4.59205	4.38922e-06	6.61461e-05
SOCS6	711.261	-0.830459	0.180854	-4.59187	4.39292e-06	6.61461e-05
CSK	1778.46	-0.660819	0.143936	-4.59107	4.40978e-06	6.63477e-05
INHBB	21.637	-3.68572	0.802867	-4.5907	4.41762e-06	6.64135e-05
PHF14	423.34	-0.79748	0.173774	-4.58919	4.44968e-06	6.67906e-05
ADAM19	772.816	-1.33545	0.291138	-4.58699	4.49684e-06	6.734e-05
MVP	2239.09	-0.935787	0.204164	-4.58352	4.57221e-06	6.84152e-05
MRPL3	1246.8	-1.1916	0.260059	-4.58203	4.60488e-06	6.88502e-05
LINC01410	42.5521	-1.94637	0.425341	-4.57604	4.73863e-06	7.05742e-05
DAZAP1	2066.54	-0.878932	0.192136	-4.57452	4.77304e-06	7.10314e-05
LRRC17	249.117	-2.27586	0.498459	-4.56578	4.97638e-06	7.39425e-05
PRR11	2992.04	-0.679897	0.149081	-4.56059	5.1009e-06	7.56166e-05
CDK20	181.834	-1.34145	0.29415	-4.56041	5.10534e-06	7.56238e-05
CAPSL	11.2277	-4.62886	1.01675	-4.55258	5.29909e-06	7.83725e-05
AP5B1	442.546	-1.27899	0.280973	-4.55201	5.31351e-06	7.85251e-05
SMAD3	3111.01	-0.787159	0.173065	-4.54836	5.40664e-06	7.97167e-05
ADAMTSL1	1232.79	-1.78276	0.392146	-4.54616	5.46335e-06	8.03671e-05
ABRACL	278.346	-1.199	0.26384	-4.54443	5.50851e-06	8.0907e-05
QTRT2	459.098	-1.14089	0.251114	-4.54334	5.53693e-06	8.11998e-05
MOCOS	90.1007	-1.60964	0.35486	-4.53598	5.73366e-06	8.37639e-05
PVR	2290.02	-0.461365	0.101773	-4.5333	5.80701e-06	8.47062e-05
XAF1	656.088	-4.65928	1.02791	-4.53276	5.82175e-06	8.48502e-05
FRMD6	4147.49	-1.1445	0.252534	-4.53205	5.84129e-06	8.50119e-05
TIGD5	189.305	-0.919044	0.202843	-4.53081	5.8759e-06	8.54506e-05
TUBA8	11.1097	-3.82631	0.84523	-4.52695	5.98416e-06	8.67612e-05
CSPG4P11	30.9743	-2.09133	0.462151	-4.52522	6.03339e-06	8.74087e-05
CYB561	827.797	-1.26066	0.278825	-4.52134	6.14482e-06	8.88885e-05
ZBTB39	182.673	-0.948687	0.209944	-4.51877	6.22011e-06	8.99098e-05
GYG2	244.885	-1.33907	0.296602	-4.51473	6.3399e-06	9.1434e-05
RIGI	698.414	-1.86722	0.41364	-4.51413	6.35774e-06	9.15534e-05
HEIH	103.755	-1.11255	0.246569	-4.51212	6.41835e-06	9.23566e-05
RARG	564.148	-1.60457	0.355626	-4.51195	6.42342e-06	9.23602e-05
MUC1	133.082	-2.32269	0.515145	-4.5088	6.51956e-06	9.35412e-05
DTYMK	1061.35	-0.746666	0.165628	-4.5081	6.54095e-06	9.37683e-05
PLXNB1	317.636	-1.56432	0.347097	-4.50687	6.57896e-06	9.42426e-05
GAS1	154.101	-1.27019	0.282709	-4.49291	7.02556e-06	0.000100116
SLC4A2	4612.8	-0.671013	0.149384	-4.49188	7.0597e-06	0.000100378
MAP3K10	138.785	-1.63691	0.364613	-4.48945	7.14061e-06	0.000101302
ZNF484	81.43	-1.11872	0.249438	-4.48496	7.2927e-06	0.000103231
MMP16	254.938	-1.1383	0.253885	-4.48355	7.34116e-06	0.000103763
TRIM6	75.771	-1.83503	0.409403	-4.48221	7.38755e-06	0.000104342
DTX2	523.862	-0.602683	0.134578	-4.4783	7.52396e-06	0.000106112
CENPL	550.544	-0.577394	0.12897	-4.47695	7.57182e-06	0.000106551
MUS81	556.984	-1.0464	0.23413	-4.4693	7.84766e-06	0.000110271
HOXD11	95.4439	-2.07691	0.465714	-4.45962	8.21066e-06	0.000114865
STAT5A	100.209	-1.76659	0.396258	-4.45818	8.26574e-06	0.000115467
ENSG00000284691	37.3357	-3.35132	0.752558	-4.45324	8.45834e-06	0.000117899
IFRD2	562.124	-1.55008	0.348118	-4.45273	8.47836e-06	0.000118092
GLIS1	125.763	-1.86812	0.420208	-4.44571	8.76013e-06	0.000121663
NR2F1-AS1	114.039	-1.27345	0.286467	-4.44537	8.7741e-06	0.000121768
INTS14	860.958	-0.660205	0.148564	-4.44392	8.83355e-06	0.000122505
CAP2	1010.31	-1.03712	0.233399	-4.44355	8.8488e-06	0.000122627
ENSG00000278834	34.8112	-1.93708	0.43596	-4.44324	8.86124e-06	0.000122711
DTX3L	1331.17	-1.54818	0.348466	-4.44285	8.87734e-06	0.000122845
DGKB	19.3146	-4.81738	1.08464	-4.44147	8.93452e-06	0.000123458
BOD1	819.819	-0.599875	0.135338	-4.43242	9.31806e-06	0.000128387
TMEM268	344.573	-0.849584	0.191696	-4.43194	9.33884e-06	0.00012858
TCERG1	1629.84	-0.562791	0.127058	-4.42941	9.44933e-06	0.000129894
SCRN2	296.017	-1.12772	0.254601	-4.42936	9.4512e-06	0.000129894
ELMOD3	237.099	-0.96613	0.218173	-4.42827	9.49911e-06	0.000130412
THTPA	114.256	-0.992026	0.224134	-4.42605	9.59758e-06	0.000131481
LINC01836	40.7906	-1.78184	0.403004	-4.42139	9.80679e-06	0.000134251
ENSG00000303859	73.5512	-1.49127	0.337678	-4.41625	1.0043e-05	0.000137386
AGPAT1	2264.54	-0.536415	0.121603	-4.41122	1.02789e-05	0.000140413
INAVA	23.3881	-3.32002	0.75296	-4.40929	1.0371e-05	0.000141468
MED24	1491.48	-1.14614	0.260518	-4.39946	1.08522e-05	0.000147612
MPP7	292.916	-1.12407	0.255879	-4.39299	1.11801e-05	0.000151641
DDX60L	386.353	-1.53776	0.350144	-4.39178	1.12428e-05	0.000152384
PWWP2B	54.91	-1.79537	0.409051	-4.38911	1.13816e-05	0.000154155
MTA3	445.628	-1.04246	0.237633	-4.38683	1.15013e-05	0.000155556
SORBS3	1262.14	-1.37543	0.313938	-4.3812	1.18025e-05	0.000159293
RIN1	276.771	-2.1618	0.49348	-4.38073	1.18282e-05	0.000159527
CBR3	250.423	-1.17829	0.268999	-4.38029	1.18519e-05	0.000159734
LINC01638	37.0201	-2.76962	0.632924	-4.3759	1.2093e-05	0.000162869
CNOT9	2008.12	-0.438296	0.100292	-4.37022	1.24123e-05	0.000166754
OLR1	37.6564	-4.68554	1.07217	-4.37015	1.24164e-05	0.000166754
NFKBIL1	235.004	-0.922882	0.21145	-4.36454	1.27388e-05	0.000170129
SPATA17	14.4362	-3.28995	0.754136	-4.36254	1.28559e-05	0.000171574
DCAF15	816.959	-0.735915	0.168714	-4.36191	1.2893e-05	0.000171948
ENSG00000305513	50.6835	-1.64397	0.377088	-4.35966	1.30266e-05	0.000173489
DYNC2H1	660.769	-0.648731	0.148841	-4.35856	1.30921e-05	0.000174183
SNTB1	18.8781	-3.19046	0.732888	-4.35327	1.34119e-05	0.000177508
SLC38A11	11.345	-6.4102	1.47287	-4.35219	1.34787e-05	0.000178146
PRDM1	54.2575	-2.84376	0.653743	-4.34996	1.36164e-05	0.000179594
NPR2	275.652	-1.74167	0.400401	-4.34981	1.36258e-05	0.000179595
ARID5B	1805.25	-1.02152	0.234896	-4.34885	1.36855e-05	0.000180257
SLC7A14	62.5905	-2.86154	0.658058	-4.34846	1.37094e-05	0.000180447
PHKB	687.209	-0.494877	0.11395	-4.34294	1.40586e-05	0.00018479
DDX20	656.1	-0.646413	0.148857	-4.3425	1.40868e-05	0.000185033
STARD10	94.2107	-1.27782	0.294341	-4.3413	1.41644e-05	0.000185924
ISG20	26.2463	-3.12668	0.720336	-4.34059	1.42102e-05	0.000186398
SHC1	5115.73	-0.913089	0.210372	-4.34035	1.42256e-05	0.000186473
TET1	95.2792	-1.541	0.35522	-4.33815	1.43687e-05	0.00018809
TCF12	1083.42	-0.966137	0.222895	-4.3345	1.46092e-05	0.000190978
ZNF579	137.881	-1.07082	0.247142	-4.33282	1.47214e-05	0.000191761
SGO1	455.754	-0.869127	0.200597	-4.3327	1.47292e-05	0.000191761
METTL21A	178.762	-0.823767	0.190199	-4.33107	1.48386e-05	0.000192922
APEX1	3182.52	-0.474775	0.109669	-4.32918	1.49668e-05	0.000194193
PLAAT4	46.2418	-2.51954	0.582102	-4.32835	1.5023e-05	0.00019479
MARK1	144.649	-1.02967	0.237993	-4.32648	1.51514e-05	0.000196322
MKS1	236.041	-1.17266	0.271443	-4.32009	1.55962e-05	0.000201676
GALC	124.287	-1.88249	0.435819	-4.31944	1.56427e-05	0.00020214
LINC00842	60.4884	-3.04145	0.704284	-4.3185	1.57093e-05	0.000202728
BOK	1177.28	-0.843875	0.19558	-4.31474	1.59792e-05	0.000205933
RAB13	1281.18	-0.89131	0.206603	-4.31413	1.60234e-05	0.000206227
GTF2I	3439.97	-0.872142	0.202177	-4.31375	1.60512e-05	0.000206443
SAMD10	65.1309	-1.91272	0.443868	-4.3092	1.63844e-05	0.000209742
FCMR	7.91531	-4.30204	0.998533	-4.30836	1.6447e-05	0.000210262
PARP9	752.56	-2.10373	0.488391	-4.30748	1.65128e-05	0.000210962
ARPIN	748.587	-0.815203	0.189262	-4.30726	1.65287e-05	0.000211025
MGST1	2077.03	-0.759857	0.176467	-4.30594	1.66277e-05	0.000212098
ENSG00000260604	38.0609	-3.86512	0.897644	-4.30585	1.66349e-05	0.000212098
PAPPA	77.5524	-3.31262	0.769598	-4.30435	1.67476e-05	0.000213393
FAM50B	201.505	-0.807804	0.187729	-4.30304	1.6847e-05	0.000214231
ENSG00000289337	9.44212	-4.35166	1.01279	-4.29672	1.73346e-05	0.000219848
PLXNB3	92.3397	-2.3349	0.543467	-4.29631	1.73667e-05	0.000219963
ZNF764	125.858	-0.833854	0.194138	-4.29516	1.74569e-05	0.000220813
VEPH1	11.173	-4.63492	1.07917	-4.29491	1.74765e-05	0.000220915
AADAT	73.5529	-1.6346	0.380612	-4.29467	1.74955e-05	0.000221009
ARL8A	530.482	-0.865037	0.201741	-4.28786	1.80404e-05	0.000226844
SH3RF2	69.7963	-2.29464	0.535168	-4.28769	1.80538e-05	0.000226864
LSM7	537.708	-0.713389	0.166477	-4.28522	1.82557e-05	0.000228949
HOXB5	38.0499	-1.69555	0.395751	-4.28439	1.8324e-05	0.000229514
FHL3	366.119	-0.896545	0.209259	-4.28438	1.83247e-05	0.000229514
PIGO	621.486	-0.809162	0.1889	-4.28356	1.8393e-05	0.000230219
MED12L	340.894	-2.31019	0.539535	-4.28182	1.8537e-05	0.000231835
CAPN15	1006.53	-0.989195	0.231203	-4.27847	1.88183e-05	0.000234928
QTRT1	394.963	-1.42655	0.333953	-4.27172	1.93972e-05	0.000241839
ZFYVE9	527.769	-0.647323	0.151594	-4.2701	1.95387e-05	0.000243445
ENSG00000228521	22.1828	-2.60613	0.610369	-4.26976	1.9568e-05	0.000243652
CCDC80	3026.24	-1.59893	0.374916	-4.26476	2.00113e-05	0.000248848
CCDC115	352.447	-0.879066	0.206456	-4.25788	2.06374e-05	0.000256295
SLITRK5	385.38	-1.91552	0.449984	-4.25686	2.07317e-05	0.000256971
SH3TC2	43.9345	-1.80476	0.424097	-4.25553	2.08551e-05	0.000258333
ARHGEF2	1758.49	-0.850897	0.200002	-4.25444	2.09573e-05	0.000259263
CMPK2	53.1148	-3.11957	0.733378	-4.2537	2.10271e-05	0.000259959
CARINH	26.2346	-2.97803	0.700547	-4.25101	2.12806e-05	0.000262753
BTF3L4	1180.3	-0.549964	0.129422	-4.24938	2.14361e-05	0.000264333
POLR1G	423.829	-0.921513	0.216879	-4.24897	2.14759e-05	0.000264653
TRIM38	591.242	-0.761993	0.179363	-4.24834	2.15361e-05	0.000264884
KCTD10	1829.11	-0.750998	0.176933	-4.24454	2.19039e-05	0.000268888
CDC42SE1	1774.46	-0.495017	0.116634	-4.24419	2.19387e-05	0.000269042
PTCH1	739.151	-1.61589	0.381212	-4.23883	2.2469e-05	0.000274593
RILPL1	262.909	-0.991667	0.234016	-4.2376	2.25926e-05	0.000275927
SLC26A11	298.336	-0.777843	0.183667	-4.23508	2.28474e-05	0.000278861
FSD1	271.61	-1.24819	0.294802	-4.23398	2.29588e-05	0.000279863
TMEM154	99.0634	-1.94782	0.460558	-4.22927	2.34452e-05	0.000285428
ZYX	5054.96	-1.09897	0.260588	-4.21728	2.47263e-05	0.000300262
LTBP2	1178.04	-1.22814	0.291386	-4.21483	2.49963e-05	0.000302963
FILIP1L	817.907	-1.06582	0.25294	-4.21375	2.5117e-05	0.000303886
BCL3	152.281	-1.76192	0.41814	-4.21372	2.512e-05	0.000303886
GLDN	12.8855	-4.07174	0.966816	-4.21149	2.5369e-05	0.0003064
PPP1R8	1367.98	-0.470913	0.111818	-4.21143	2.53759e-05	0.0003064
KAZALD1	128.9	-1.6493	0.391955	-4.20788	2.57777e-05	0.000311056
LINC00963	274.358	-1.61777	0.384732	-4.20493	2.61167e-05	0.000314551
TMEM237	705.427	-0.78871	0.187705	-4.20185	2.6474e-05	0.000318654
TCEAL1	190.362	-1.10075	0.262078	-4.20009	2.66809e-05	0.00032074
EPHB4	1884.37	-0.710068	0.169115	-4.19872	2.68425e-05	0.000322418
MCRIP2	104.187	-0.885162	0.210829	-4.19849	2.68704e-05	0.000322418
HYI	275.604	-1.13765	0.271026	-4.19756	2.6981e-05	0.000323535
NDUFB4	755.211	-0.771372	0.183818	-4.19639	2.71203e-05	0.000325002
PDZD2	164.55	-1.67034	0.398172	-4.19501	2.72855e-05	0.000326572
TLE5	3766.9	-1.09319	0.260685	-4.19354	2.74629e-05	0.000328285
DKK1	10903.1	-1.52677	0.364104	-4.19323	2.75008e-05	0.000328533
SENP6	1250.93	-0.757073	0.180663	-4.19053	2.78307e-05	0.000331439
LINC02844	11.1679	-4.71014	1.12429	-4.18944	2.79646e-05	0.000332621
ATXN1	874.945	-0.873088	0.208537	-4.18673	2.82998e-05	0.000336398
HRCT1	25.6287	-2.46596	0.589014	-4.18659	2.8318e-05	0.000336406
NMI	280.07	-1.44965	0.346274	-4.18643	2.83371e-05	0.000336424
ARAP1	914.419	-0.732675	0.175306	-4.17941	2.92262e-05	0.000345731
MMS19	1284.18	-0.697795	0.167095	-4.17604	2.96624e-05	0.000349698
ARHGAP11A	3078.7	-0.519859	0.124489	-4.17595	2.96744e-05	0.000349698
SAMD12-AS1	8.03178	-4.03726	0.967168	-4.17431	2.98894e-05	0.000351798
VXN	16.2247	-4.27387	1.02434	-4.1723	3.01536e-05	0.000354587
DDX60	477.813	-2.07383	0.497054	-4.17223	3.01634e-05	0.000354587
TRIM58	2816.18	-0.674874	0.16181	-4.17078	3.03555e-05	0.000356407
DENND4B	1240.34	-1.00522	0.241251	-4.16672	3.09015e-05	0.000362373
PPP1R14B-AS1	27.4815	-2.08656	0.500824	-4.16625	3.0965e-05	0.000362896
PTPRG	872.661	-0.717311	0.172368	-4.16151	3.16151e-05	0.000369609
ERF	1036.8	-0.986391	0.237101	-4.16021	3.17951e-05	0.000371033
PAQR7	323.64	-0.980523	0.235805	-4.1582	3.20766e-05	0.000373635
KCTD1	256.565	-0.831776	0.200229	-4.15413	3.26532e-05	0.00038012
C1S	835.109	-1.3757	0.331258	-4.15295	3.28218e-05	0.000381619
RPS26P6	6.61873	-5.91307	1.42427	-4.15164	3.30104e-05	0.000383554
TFAP4	163.454	-1.74959	0.421466	-4.15122	3.30712e-05	0.000383819
KMT2E	1389.02	-0.460246	0.110884	-4.15072	3.31437e-05	0.000384193
MLLT6	1429.24	-0.965551	0.232645	-4.15033	3.32001e-05	0.000384614
PRECSIT	85.0622	-2.49633	0.601947	-4.14709	3.36728e-05	0.000389855
ACOT1	109.229	-1.40161	0.338063	-4.146	3.38336e-05	0.000391007
PTGR3	410.187	-1.02963	0.248459	-4.14409	3.4117e-05	0.000394044
RNASEH2B	305.411	-1.09449	0.264374	-4.13993	3.47405e-05	0.000400521
STBD1	312.643	-0.854712	0.206622	-4.13659	3.52509e-05	0.000404993
DNAJC15	686.648	-0.578819	0.140017	-4.13393	3.56619e-05	0.000409171
KIF18B	2215.14	-0.519508	0.125866	-4.12747	3.66783e-05	0.000420078
EMP1	1890.1	-1.2258	0.297367	-4.12217	3.75315e-05	0.000428822
L3MBTL2	625.15	-0.985495	0.239166	-4.12054	3.77986e-05	0.000431616
LYSMD2	83.5169	-1.38702	0.336859	-4.11752	3.82979e-05	0.000435855
WNT5A	334.91	-1.64568	0.399718	-4.11711	3.83651e-05	0.000436263
RPL29	3590.18	-0.472323	0.11474	-4.11645	3.84752e-05	0.000437255
SERP2	71.8086	-0.977248	0.237414	-4.11623	3.85122e-05	0.000437417
CALHM2	682.302	-1.51982	0.369571	-4.1124	3.91575e-05	0.000443692
SAMD12	629.08	-1.3749	0.334576	-4.10936	3.96753e-05	0.000448498
NLE1	521.793	-0.976005	0.237604	-4.10769	3.99628e-05	0.000451215
ABT1	468.95	-0.600213	0.146278	-4.10322	4.07437e-05	0.000458948
MAP3K4-AS1	50.4359	-1.46232	0.356473	-4.10219	4.09254e-05	0.000460453
SPCS2	1076.28	-0.49501	0.120728	-4.10021	4.12784e-05	0.000463879
FMN1	91.4151	-2.06564	0.503913	-4.09921	4.1457e-05	0.000465431
ALYREF	2366.62	-0.4846	0.118265	-4.09756	4.17531e-05	0.000468388
FARS2	146.063	-0.780845	0.190771	-4.0931	4.25649e-05	0.000477216
ATN1	4015.03	-0.796194	0.194568	-4.0921	4.27481e-05	0.000478989
GDF15	25.998	-3.56578	0.871699	-4.09061	4.30245e-05	0.000481522
CRPPA	18.7543	-2.71326	0.663625	-4.08854	4.34095e-05	0.000485547
DENND2B	1225.32	-0.775391	0.189795	-4.08542	4.39976e-05	0.000491282
FLRT2	779.574	-2.30433	0.564038	-4.08541	4.39993e-05	0.000491282
ZNF407-AS1	137.059	-0.995355	0.24367	-4.08485	4.41049e-05	0.000492175
CITED2	7860.97	-1.05314	0.258048	-4.08118	4.48085e-05	0.000498862
ZFP37	61.6759	-1.38806	0.34015	-4.08073	4.48941e-05	0.000499525
ZNF37A	513.387	-0.839492	0.205745	-4.08025	4.49877e-05	0.000500276
ENSG00000288838	228.01	-1.29385	0.317199	-4.07898	4.5234e-05	0.000502431
GABPB2	203.176	-1.24766	0.306021	-4.07705	4.56117e-05	0.000506332
GSAP	37.3345	-2.27794	0.55921	-4.07349	4.63139e-05	0.000512937
PADI1	11.3138	-3.82537	0.939424	-4.07204	4.66035e-05	0.000515548
ITPRIP	508.385	-0.774954	0.190332	-4.07159	4.66923e-05	0.000516232
FBXO6	88.4837	-1.53223	0.376868	-4.06568	4.78926e-05	0.000527369
MAP3K7CL	41.2361	-2.76643	0.680501	-4.06528	4.79739e-05	0.000527961
RCHY1	130.646	-1.28243	0.3156	-4.06346	4.83507e-05	0.000531531
YARS1	4077.59	-0.53273	0.131107	-4.06331	4.83816e-05	0.000531531
RAB42	74.2862	-1.33102	0.327907	-4.05914	4.92546e-05	0.000540502
HOXD13	22.0138	-2.05335	0.506034	-4.05773	4.9552e-05	0.000543453
PTPRE	136.001	-1.64349	0.405052	-4.05749	4.96022e-05	0.000543693
HOXB6	99.9828	-1.13381	0.279804	-4.05217	5.07448e-05	0.00055558
OLFM3	18.9659	-4.86048	1.19975	-4.05126	5.09424e-05	0.000557375
ENSG00000289047	425.428	-0.622507	0.153662	-4.05115	5.0967e-05	0.000557375
VPS36	437.388	-1.16361	0.287256	-4.05079	5.10459e-05	0.0005576
PKN3	807.984	-0.639586	0.158054	-4.04662	5.19619e-05	0.00056696
SV2A	1355.89	-0.614231	0.151871	-4.04442	5.2452e-05	0.00057198
ERBIN	4169.6	-0.697044	0.172439	-4.04226	5.29393e-05	0.000575982
COPG1	4315.71	-0.552555	0.136732	-4.04116	5.31863e-05	0.000578341
FXYD5	1399.49	-0.672395	0.166413	-4.04051	5.33355e-05	0.000579634
NRAS	2387.34	-0.77573	0.192	-4.04027	5.33907e-05	0.000579904
ECPAS	2865.95	-0.827224	0.204836	-4.03846	5.38029e-05	0.000583718
PLIN3	3339.03	-0.587323	0.145468	-4.03749	5.40269e-05	0.000585817
ARHGAP31	370.241	-2.30273	0.570549	-4.03598	5.43746e-05	0.00058892
MRPL9	1169.41	-0.574357	0.142333	-4.03531	5.45311e-05	0.000590281
C11orf68	611.708	-1.25561	0.311206	-4.03467	5.46802e-05	0.00059156
ZNF205	322.048	-0.771748	0.191449	-4.03109	5.55193e-05	0.000600298
IL17RE	17.6536	-2.38811	0.592676	-4.02937	5.59267e-05	0.000604362
RBM7	594.408	-0.623408	0.154738	-4.0288	5.60611e-05	0.000605131
MTMR6	837.267	-0.882563	0.219195	-4.02639	5.66409e-05	0.0006107
PSTPIP2	131.837	-1.41372	0.35118	-4.02563	5.68238e-05	0.000612328
DNAJC14	941.706	-0.454016	0.112787	-4.02544	5.68685e-05	0.000612465
PPP1R13L	470.643	-1.40358	0.348704	-4.02514	5.69413e-05	0.000612804
PDE1C	291.425	-2.26837	0.563618	-4.02466	5.70566e-05	0.000613455
ENSG00000291211	29.189	-1.74587	0.433839	-4.02423	5.71624e-05	0.000614247
ENSG00000234147	10.8168	-5.81695	1.44716	-4.01956	5.83077e-05	0.000626203
DENND1B	126.219	-1.83063	0.455564	-4.01837	5.86022e-05	0.000629012
PFAS	1605.42	-0.962125	0.239577	-4.01594	5.92096e-05	0.00063482
PKP3	49.0778	-2.65662	0.661766	-4.01444	5.9588e-05	0.000638162
MTCL2	4972.43	-0.53558	0.133418	-4.01429	5.96238e-05	0.000638188
ZNF214	47.4025	-1.74285	0.434261	-4.01336	5.98601e-05	0.000640359
ELP5	893.258	-0.464218	0.115672	-4.01322	5.98953e-05	0.000640377
ORAI2	2169.48	-0.696508	0.173677	-4.01036	6.06273e-05	0.00064748
HERC6	458.639	-2.17819	0.543401	-4.00844	6.11206e-05	0.000652021
HOXB2	181.308	-1.15225	0.287557	-4.00702	6.14906e-05	0.000655602
ALKBH8	151.455	-1.44413	0.360414	-4.00687	6.15293e-05	0.00065565
GBP1P1	10.3152	-3.55848	0.88871	-4.00409	6.2256e-05	0.000662544
KAT2A	1126.69	-0.987576	0.246645	-4.00404	6.22696e-05	0.000662544
PATJ	160.756	-1.31522	0.328476	-4.004	6.22801e-05	0.000662544
CAMKK1	145.483	-1.06834	0.266905	-4.0027	6.26235e-05	0.000665827
MX1	3212.95	-2.87902	0.719856	-3.99944	6.34921e-05	0.000674408
THOC5	1066.58	-0.723446	0.181051	-3.99581	6.44731e-05	0.000683973
ARL4A	583.579	-0.919764	0.230227	-3.99503	6.46855e-05	0.000685466
NCOR1	3117.56	-0.457696	0.114622	-3.99308	6.52207e-05	0.000690754
LRRC8D	948.512	-1.08238	0.271139	-3.99199	6.55202e-05	0.000693543
LINC01089	63.8299	-1.44254	0.361382	-3.99174	6.559e-05	0.000693898
OAS2	1061.16	-3.83243	0.961073	-3.98766	6.67274e-05	0.000705151
POMZP3	462.299	-0.572979	0.143825	-3.98387	6.7803e-05	0.000714152
BACE1-AS	81.4863	-1.13391	0.284677	-3.98314	6.80121e-05	0.000715855
DDX39A	1941.3	-0.59813	0.150171	-3.983	6.80517e-05	0.000715855
PGAP2	223.349	-0.866802	0.217707	-3.98151	6.84793e-05	0.000718901
PRC1	6847.91	-0.626646	0.157416	-3.98083	6.86741e-05	0.00072023
BDNF	533.91	-1.7654	0.443477	-3.98081	6.86811e-05	0.00072023
EFEMP2	1892.82	-0.725008	0.182239	-3.97833	6.94001e-05	0.000727371
RTL6	785.125	-1.34557	0.338357	-3.97677	6.98588e-05	0.000731778
B4GALT5	2505.06	-0.606262	0.15248	-3.97601	7.00826e-05	0.000733721
SEC13	3469.99	-0.501248	0.126307	-3.96851	7.23242e-05	0.000755947
SLC45A3	112.764	-1.13059	0.284929	-3.96796	7.24899e-05	0.000757266
MAPK3	579.919	-1.24538	0.313875	-3.96775	7.2555e-05	0.000757533
KRT17	21.9443	-2.62521	0.661871	-3.96635	7.2981e-05	0.000760448
DDA1	1278.57	-0.52342	0.131966	-3.96631	7.29932e-05	0.000760448
RFFL	352.488	-1.11673	0.281567	-3.96613	7.30505e-05	0.000760631
FGF2	1205.11	-1.00081	0.252525	-3.96322	7.39446e-05	0.000768686
FIGN	115.143	-1.34349	0.339527	-3.95695	7.59119e-05	0.000786574
MIR34AHG	14.6393	-3.88444	0.98178	-3.95653	7.60448e-05	0.000787525
ENSG00000294133	38.5961	-1.52417	0.385255	-3.95628	7.61267e-05	0.000787946
PIGB	129.763	-1.0087	0.255073	-3.95457	7.6671e-05	0.000791867
PHF8	694.513	-0.503818	0.127429	-3.95373	7.69431e-05	0.00079382
PPT2	343.089	-0.677649	0.171501	-3.95129	7.77321e-05	0.000801097
CIZ1	4060.26	-0.653593	0.165431	-3.95084	7.78773e-05	0.000802161
ZNF628	126.394	-0.980954	0.248435	-3.94854	7.86297e-05	0.000809476
CNIH3	27.4065	-1.98043	0.501826	-3.94644	7.93226e-05	0.000815731
MRPL4	1230.7	-0.45892	0.116318	-3.94539	7.96699e-05	0.000818863
S100A11	3739.56	-0.541114	0.137196	-3.94408	8.01057e-05	0.000822018
GFER	394.958	-1.05503	0.267649	-3.94185	8.0856e-05	0.000828828
ZNF496	1114.02	-0.478518	0.121483	-3.93895	8.18386e-05	0.000837555
PLAU	755.822	-1.07149	0.272041	-3.93873	8.19132e-05	0.000837858
CDCA8	2677.31	-0.556475	0.141287	-3.93861	8.19558e-05	0.000837858
ENSG00000296101	6.96942	-4.13154	1.0502	-3.93404	8.35304e-05	0.000850774
CCNB1	4943.97	-0.758994	0.193103	-3.93051	8.47675e-05	0.000861541
DIS3L	639.423	-0.666029	0.169583	-3.92744	8.58551e-05	0.000871206
AGPAT3	2167.82	-1.12973	0.287828	-3.925	8.67286e-05	0.000879604
TSC22D3	91.5651	-1.04784	0.266991	-3.92461	8.68689e-05	0.00088056
MMP19	87.0678	-1.49065	0.379936	-3.92341	8.73052e-05	0.000884514
ENSG00000280132	15.6352	-2.29408	0.58526	-3.91977	8.86347e-05	0.00089656
BAIAP2-DT	442.689	-1.15846	0.295636	-3.91853	8.90912e-05	0.000899751
CDK4	2562.76	-0.538191	0.137475	-3.91484	9.04647e-05	0.00091193
JAM2	87.6863	-1.28192	0.327458	-3.91478	9.04878e-05	0.00091193
SSRP1	5774.04	-0.477183	0.121921	-3.91388	9.0826e-05	0.000914857
UBXN11	537.189	-0.933387	0.238552	-3.91273	9.12604e-05	0.000918749
ACTN1	17771.4	-0.85627	0.219167	-3.90693	9.34776e-05	0.000938601
TMEM218	220.324	-0.739382	0.189334	-3.90518	9.41568e-05	0.00094416
PYM1	213.317	-0.788448	0.202128	-3.90073	9.59044e-05	0.000960808
NME4	905.675	-1.45596	0.373331	-3.89992	9.62262e-05	0.000962251
EDN1	19.9158	-2.78681	0.714585	-3.89989	9.62352e-05	0.000962251
PLEKHG5	190.9	-1.30269	0.334112	-3.89896	9.66056e-05	0.000964444
PRR12	608.963	-1.07937	0.276874	-3.89842	9.68242e-05	0.000966122
LDLR	2234.2	-0.931837	0.239089	-3.89744	9.7213e-05	0.000969496
PSG9	51.7308	-2.68035	0.688393	-3.89364	9.8751e-05	0.000983296
KLHL18	314.867	-0.710012	0.182421	-3.89217	9.93514e-05	0.00098876
ENSG00000288534	341.885	-1.39232	0.357739	-3.892	9.94225e-05	0.000988954
ALKBH3	282.43	-1.10342	0.283549	-3.89148	9.96346e-05	0.000989521
PSG8	6.67799	-5.10864	1.31289	-3.89113	9.9778e-05	0.000990431
PPME1	3239.03	-0.917543	0.235979	-3.88823	0.000100976	0.0010018
PPRC1	1606.51	-1.05281	0.270811	-3.88762	0.000101232	0.00100382
MTX3	435.461	-0.726391	0.186909	-3.88634	0.000101767	0.00100756
EXOSC8	762.793	-0.642751	0.165709	-3.87878	0.00010498	0.00103563
CIPC	304.021	-0.936294	0.241414	-3.87837	0.00010516	0.00103686
MRPL28	1371.07	-0.584107	0.150621	-3.878	0.00010532	0.0010379
P3H3	1594.86	-0.797679	0.205967	-3.87286	0.000107566	0.00105841
RWDD4	369.36	-0.719954	0.185928	-3.87221	0.000107853	0.00106014
LRP10	4026.67	-0.770065	0.198919	-3.87126	0.000108276	0.00106266
NHERF2	981.534	-0.84126	0.217342	-3.87067	0.000108535	0.00106465
PMP22	1600.51	-0.545147	0.140877	-3.86966	0.000108986	0.00106853
CDC25B	2788.12	-0.481549	0.12445	-3.86941	0.000109097	0.00106907
NAV3	153.51	-2.90685	0.751296	-3.86911	0.000109232	0.00106985
PRX	109.843	-1.18624	0.306797	-3.86653	0.000110397	0.0010807
SHROOM2	13.053	-3.13767	0.811562	-3.86621	0.000110538	0.00108098
BIVM	299.958	-0.764909	0.197884	-3.86544	0.000110891	0.00108332
IPO4	1980.25	-0.809063	0.209493	-3.86201	0.00011246	0.00109753
ENSG00000261327	13.4033	-4.21011	1.09028	-3.86148	0.000112701	0.00109932
SPOPL	1148.39	-0.99616	0.258009	-3.86095	0.000112945	0.00110114
TNS2	759.905	-1.58054	0.409495	-3.85974	0.00011351	0.00110552
YIPF2	599.894	-0.766122	0.198552	-3.85856	0.000114059	0.0011103
TAOK1	2881.47	-0.47821	0.124085	-3.85388	0.00011626	0.00112829
OCIAD2	137.975	-1.47846	0.383751	-3.85266	0.00011684	0.00113334
PLK1	4383.96	-0.528159	0.137137	-3.85132	0.000117482	0.00113899
LYSMD1	96.5175	-1.17655	0.30556	-3.85048	0.000117887	0.00114234
GANC	290.503	-0.721768	0.187554	-3.84831	0.000118934	0.00115132
BMP5	5.21194	-6.46779	1.68206	-3.84516	0.000120475	0.00116505
ARHGAP21	2104.8	-0.564367	0.146825	-3.84381	0.000121137	0.00117027
WIPF1	859.626	-0.58487	0.152187	-3.8431	0.000121489	0.00117308
ARL10	435.897	-0.643606	0.167581	-3.84056	0.000122754	0.00118291
PARD3B	368.859	-0.615928	0.160584	-3.83555	0.000125284	0.00120507
RASL10B	119.252	-1.33229	0.347438	-3.8346	0.000125767	0.0012083
DEPDC1	1444	-0.824429	0.215098	-3.8328	0.000126691	0.00121534
DDAH2	1378.96	-0.625534	0.163363	-3.82909	0.000128617	0.00123321
PDGFB	34.2021	-2.38803	0.624554	-3.82358	0.000131525	0.00125668
DUS2	224.829	-0.787793	0.206066	-3.82301	0.000131832	0.00125898
APOL3	82.4919	-3.04919	0.797743	-3.82227	0.00013223	0.00126152
ZDHHC1	70.7911	-0.946377	0.248096	-3.81456	0.000136427	0.00129962
TRIM21	296.802	-0.895618	0.234891	-3.81291	0.00013734	0.00130642
BIRC5	3829.03	-0.569836	0.149483	-3.81205	0.000137817	0.00130961
ARMC6	882.117	-0.608665	0.159754	-3.81001	0.000138961	0.00131923
OVCA2	372.49	-0.716447	0.188051	-3.80986	0.000139046	0.00131932
CDH3	25.9389	-2.83178	0.74334	-3.80953	0.000139231	0.0013198
MRPL11	580.758	-0.693117	0.181943	-3.80952	0.000139235	0.0013198
ERCC8	262.608	-0.908514	0.238614	-3.80745	0.000140405	0.00132957
RBM43	168.367	-0.950537	0.249676	-3.80707	0.000140621	0.00133096
WDR43	959.214	-0.975629	0.256317	-3.80633	0.000141043	0.00133363
TUBB	65831.9	-0.632009	0.166085	-3.80534	0.000141608	0.00133766
TMEM222	905.533	-0.520406	0.136835	-3.80317	0.000142859	0.00134681
POLRMT	778.375	-0.657431	0.172896	-3.80247	0.000143262	0.00134995
LINC01278	156.949	-0.943857	0.248373	-3.80017	0.000144599	0.00136026
HMBOX1	69.9612	-1.00522	0.264526	-3.8001	0.000144641	0.00136026
COA6	202.569	-1.34732	0.354694	-3.79854	0.000145552	0.00136816
TMEM9	703.538	-0.906646	0.238769	-3.79716	0.000146363	0.0013739
GPSM3	32.0415	-2.3848	0.628053	-3.79714	0.000146378	0.0013739
SNX9	1463.75	-0.644953	0.169934	-3.79532	0.000147455	0.00138333
ZFHX4	659.092	-1.1947	0.315241	-3.78981	0.000150765	0.00141161
SBSPON	43.1151	-3.73346	0.98581	-3.7872	0.000152355	0.00142372
MR1	337.032	-0.961723	0.25406	-3.78542	0.000153448	0.00143253
MPP4	13.8338	-3.00778	0.794794	-3.78435	0.000154114	0.00143734
FAXC	160.154	-0.883955	0.23375	-3.78163	0.000155803	0.00145239
USF2	753.307	-1.11316	0.294384	-3.78132	0.000155998	0.00145346
EVI2A	7.36829	-6.92644	1.83181	-3.78121	0.000156069	0.00145346
CSPG4	4123.11	-0.992541	0.26256	-3.78025	0.000156673	0.00145624
TET2	290.403	-1.28336	0.339779	-3.77706	0.000158692	0.00147287
FAR2	73.1988	-1.72571	0.457339	-3.77338	0.000161052	0.00149332
NDUFC1	282.754	-1.0809	0.286532	-3.77236	0.000161711	0.0014987
LURAP1L	98.759	-1.99483	0.528896	-3.77169	0.000162145	0.001502
SCN8A	638.304	-0.685457	0.181805	-3.77029	0.00016306	0.00150902
ENSG00000290950	4.37255	-6.21244	1.64807	-3.76952	0.000163565	0.00151237
KRT86	10.8836	-2.74615	0.728991	-3.76706	0.000165184	0.00152572
KRT7	53.9301	-2.03435	0.540286	-3.76531	0.000166341	0.00153492
PSG4	18.6924	-3.30038	0.877018	-3.76318	0.000167768	0.00154734
MARS1	2893.33	-0.579877	0.1541	-3.763	0.000167886	0.00154769
ZBED1	589.761	-0.878682	0.233568	-3.762	0.00016856	0.00155289
OAS1	441.349	-3.81446	1.01416	-3.76118	0.000169114	0.00155601
NUAK1	758.505	-1.11502	0.29662	-3.75907	0.000170548	0.00156619
MSANTD3	770.426	-1.23329	0.328098	-3.75892	0.000170649	0.00156637
PTGFR	481.38	-0.590826	0.157225	-3.75783	0.000171392	0.00157168
LRRTM3	5.96055	-6.62148	1.76251	-3.75686	0.000172061	0.00157631
TPM1	10290.6	-0.934857	0.248872	-3.75637	0.000172393	0.0015786
VPS35L	733.838	-1.45775	0.388417	-3.75305	0.000174695	0.00159738
CNTNAP1	1204.07	-0.812419	0.216509	-3.75235	0.000175182	0.0016003
IFI27L2	329.597	-0.579331	0.154423	-3.75159	0.000175716	0.00160365
GLT8D2	72.6134	-1.5734	0.419512	-3.75055	0.000176448	0.00160956
AOX1	648.49	-1.44654	0.386147	-3.7461	0.000179608	0.00163761
DYRK2	729.406	-0.794833	0.212215	-3.74542	0.00018009	0.00164122
GPR137	408.113	-0.614338	0.164067	-3.74444	0.000180795	0.00164608
NDUFAF8	268.648	-0.561056	0.149865	-3.74375	0.000181294	0.00164983
RHBDL2	45.3619	-1.79247	0.47932	-3.73961	0.000184304	0.00167404
ENSG00000279369	57.2845	-1.21187	0.324084	-3.73937	0.000184484	0.00167409
LINC01182	64.8947	-3.38314	0.904968	-3.73841	0.000185188	0.00167969
COMMD9	735.724	-0.602178	0.161391	-3.73117	0.000190593	0.00172462
ZBTB24	324.222	-0.720969	0.193305	-3.72969	0.000191714	0.00173394
CKAP4	5415.54	-0.753273	0.202366	-3.72232	0.0001974	0.00177864
BCAR1	3881.59	-0.570108	0.153242	-3.72032	0.00019897	0.00179026
TADA3	1986.56	-0.643372	0.172977	-3.71941	0.000199692	0.00179592
HSPB1	3673.68	-1.42984	0.384453	-3.71915	0.000199895	0.00179689
PACSIN3	485.362	-0.742069	0.199536	-3.71897	0.000200033	0.0017973
CDK6	619.415	-1.05321	0.283208	-3.71885	0.000200131	0.00179733
NEIL3	713.329	-0.560969	0.15087	-3.71822	0.000200634	0.001801
ATP8B1	1544.75	-0.957337	0.257794	-3.71358	0.000204349	0.00183092
CCDC59	267.449	-0.73447	0.197806	-3.71307	0.000204757	0.0018322
ETV6	116.216	-1.35419	0.36471	-3.71306	0.00020477	0.0018322
CAMK1	755.808	-0.43179	0.11629	-3.71305	0.00020478	0.0018322
ENSG00000277715	9.09964	-3.16552	0.853063	-3.71077	0.000206632	0.00184618
NRROS	18.2747	-3.0185	0.814834	-3.70443	0.000211867	0.00188504
BAIAP2L2	60.5559	-1.72515	0.465833	-3.70336	0.000212764	0.00189095
TRAPPC13	358.021	-0.784303	0.211799	-3.70305	0.000213025	0.00189095
AKR1A1	1066.27	-0.553763	0.149561	-3.70259	0.000213408	0.00189346
SSH3	417.769	-0.8242	0.222621	-3.70225	0.000213694	0.00189425
L3MBTL3	88.5152	-1.1034	0.298167	-3.70061	0.000215081	0.0019032
METAP1D	116.433	-1.50784	0.40746	-3.70059	0.000215102	0.0019032
SLC12A9	624.206	-0.859041	0.232249	-3.69879	0.000216634	0.00191498
ZNF275	265.489	-0.966046	0.261204	-3.69843	0.000216936	0.00191677
PPP1R26-AS1	32.2931	-2.0178	0.545731	-3.69743	0.00021779	0.00192254
LRRC61	37.2953	-1.54623	0.418236	-3.69703	0.000218133	0.00192468
MYL6B	642.356	-0.796156	0.215389	-3.69637	0.000218703	0.00192882
MMP14	4917.34	-1.20133	0.325088	-3.69541	0.000219532	0.00193435
TRMT1	627.869	-1.16866	0.31626	-3.69526	0.000219661	0.00193459
KRTAP1-5	11.1727	-2.53735	0.686767	-3.69463	0.000220209	0.00193852
ZFR	2696.8	-0.4138	0.112031	-3.69362	0.000221085	0.00194445
MYL9	5155.52	-1.25865	0.340834	-3.69286	0.000221749	0.0019494
WDR75	1178.64	-0.517937	0.140298	-3.69169	0.000222767	0.00195565
NCSTN	2354.55	-0.430954	0.116775	-3.69047	0.00022384	0.00196416
EDIL3-DT	22.1063	-2.78851	0.75759	-3.68077	0.000232533	0.00203671
LY6K	113.431	-2.26878	0.616543	-3.67984	0.000233382	0.00204228
TPX2	10051	-0.579779	0.157572	-3.67946	0.00023373	0.00204346
GPX7	24.6057	-2.37097	0.645241	-3.67456	0.000238264	0.00208024
RIN3	359.902	-1.83903	0.501078	-3.67015	0.000242413	0.00211181
RHBDD3	207.469	-0.841419	0.229262	-3.67013	0.000242431	0.00211181
METTL16	737.11	-0.441975	0.120443	-3.66956	0.000242966	0.00211551
PCBD2	127.572	-0.886311	0.241626	-3.66812	0.000244341	0.00212651
MBOAT7	3067.78	-0.612536	0.167184	-3.66385	0.000248457	0.00216036
NPM3	443.907	-0.686593	0.187428	-3.66324	0.000249045	0.0021645
SERPINB7	232.429	-3.357	0.916867	-3.66138	0.000250857	0.00217629
ATE1	577.037	-0.759225	0.207477	-3.65931	0.00025289	0.00219195
FAH	325.545	-1.13489	0.310377	-3.65649	0.000255688	0.00221419
CBLN3	35.0161	-2.04716	0.561142	-3.64821	0.000264071	0.00227853
OR2W3	125.66	-0.950926	0.26067	-3.64801	0.000264276	0.00227928
PEX14	579.1	-0.560759	0.153763	-3.64691	0.000265414	0.002286
ZP3	34.4483	-1.66175	0.455687	-3.64668	0.000265646	0.00228697
FAAP24	157.674	-0.966581	0.265082	-3.64634	0.000266001	0.002289
TMEM223	171.982	-0.906981	0.248805	-3.64535	0.000267033	0.00229684
HSPA5	11949.8	-0.535208	0.146867	-3.64416	0.000268263	0.00230535
TRPC6	125.608	-1.88598	0.517826	-3.64211	0.000270409	0.00231858
CAPN2	6054.06	-0.833424	0.228962	-3.64001	0.000272628	0.00233657
TCTN2	497.575	-0.517094	0.142128	-3.63822	0.00027453	0.00234971
NUPR1	140.015	-3.89668	1.07207	-3.63472	0.00027828	0.00237756
FAM98C	107.92	-1.05419	0.290073	-3.63422	0.000278827	0.0023801
SPATC1L	328.03	-0.702875	0.193418	-3.63396	0.000279104	0.00238082
RNF5	955.919	-0.476481	0.13114	-3.63338	0.000279736	0.00238467
CTDNEP1	1927.55	-0.694574	0.19119	-3.6329	0.000280249	0.00238798
FLT3LG	73.9397	-1.96209	0.540169	-3.63237	0.000280827	0.00239184
DNLZ	107.675	-0.831022	0.228826	-3.63167	0.000281594	0.00239731
TGIF2	592.171	-0.965978	0.266006	-3.63142	0.000281871	0.0023986
LY6E-DT	16.6876	-3.10542	0.855323	-3.63069	0.000282659	0.00240317
C12orf75-AS1	6.68219	-5.78414	1.5937	-3.62939	0.000284091	0.0024132
SNCG	12.7115	-2.50882	0.691436	-3.62842	0.00028516	0.00242121
ENSG00000289961	7.1863	-3.76881	1.03928	-3.62636	0.000287443	0.00243645
LDOC1	1271.36	-0.690939	0.190572	-3.62561	0.000288276	0.00244116
JHY	31.425	-2.2654	0.624993	-3.62467	0.000289327	0.00244574
PODNL1	35.5817	-2.29419	0.633085	-3.62383	0.000290269	0.00245176
ADAR	8546.83	-0.716944	0.197843	-3.62381	0.000290296	0.00245176
CALHM5	70.6771	-2.20575	0.609038	-3.6217	0.000292676	0.00247077
PRKCZ-AS1	13.5633	-2.36709	0.653621	-3.62151	0.000292892	0.0024715
HSPBP1	798.731	-0.632292	0.174783	-3.61757	0.00029738	0.00250564
MTBP	278.845	-0.802951	0.222071	-3.61573	0.0002995	0.0025206
LOXL1-AS1	135.446	-1.8019	0.498654	-3.61353	0.000302062	0.00253992
SLC52A1	12.0839	-2.73704	0.757542	-3.61306	0.000302607	0.00254339
DOCK10	1378.81	-0.970345	0.268661	-3.61178	0.000304101	0.00255258
ENSG00000309529	5.7893	-5.53516	1.53461	-3.60689	0.000309883	0.00259573
UACA	4080.33	-0.925346	0.2566	-3.60619	0.00031073	0.00260138
IL15	55.0373	-1.06558	0.295623	-3.60453	0.000312723	0.00261577
SHFL	483.714	-1.02831	0.285295	-3.60438	0.000312897	0.00261609
SLC22A18	100.149	-1.12518	0.312226	-3.60375	0.000313659	0.00262132
CDCA3	1401.64	-0.689344	0.191338	-3.60275	0.000314865	0.0026291
ACKR3	32.4557	-1.57903	0.438386	-3.6019	0.000315895	0.00263654
KLHL9	827.486	-0.468934	0.130212	-3.6013	0.000316625	0.00264029
TBC1D22B	469.353	-0.450317	0.125067	-3.60061	0.000317476	0.00264512
ENSG00000293881	4.09845	-6.00146	1.66734	-3.59942	0.000318931	0.00265494
PHB2	2650.7	-0.436213	0.121214	-3.5987	0.000319806	0.00265991
EIF6	4456.69	-0.789225	0.219342	-3.59814	0.000320498	0.0026645
TMEM126A	232.886	-1.2199	0.339126	-3.59719	0.000321675	0.00267197
BTBD19	87.9537	-1.03545	0.287904	-3.59651	0.00032252	0.0026755
IRF9	960.378	-1.40755	0.391533	-3.59497	0.000324434	0.00268905
QRSL1	387.101	-0.937676	0.261139	-3.59072	0.000329771	0.0027321
PRR5L	440.079	-1.57762	0.439685	-3.58807	0.000333139	0.00275881
VARS1	3046.21	-0.794519	0.221543	-3.5863	0.000335401	0.00277514
TRIM5	571.907	-0.734422	0.205038	-3.58188	0.000341134	0.0028177
GBP2	757.055	-0.932771	0.260427	-3.5817	0.000341362	0.00281837
KMO	7.30135	-5.54874	1.5495	-3.58099	0.000342298	0.00282251
KANSL1	1045.25	-0.404447	0.112943	-3.58098	0.000342306	0.00282251
PRICKLE2	145.627	-1.07042	0.299189	-3.57773	0.000346594	0.00285418
ENSG00000233251	101.682	-1.6443	0.45962	-3.57752	0.00034687	0.00285522
XYLT2	1025.31	-0.475034	0.132846	-3.57581	0.000349144	0.0028727
XKR8	197.569	-0.83135	0.232586	-3.57437	0.000351066	0.00288604
PHF21A	466.988	-0.877124	0.245437	-3.57373	0.000351931	0.00289067
ITPA	311.558	-0.498212	0.139419	-3.5735	0.000352245	0.002892
HSD17B11	622.683	-0.847283	0.237124	-3.57316	0.000352699	0.00289449
ZNF714	768.529	-0.513561	0.143787	-3.57169	0.000354691	0.0029071
PIP5K1A	3208.63	-0.485945	0.1361	-3.5705	0.0003563	0.00291903
FBXO39	6.11755	-5.68518	1.59256	-3.56983	0.000357217	0.00292529
SYNJ2	2068.48	-0.466792	0.130869	-3.56686	0.000361278	0.0029535
GLIS2	918.858	-0.720085	0.201939	-3.56586	0.000362669	0.00296234
CAV2	1574.5	-0.986906	0.277308	-3.55888	0.000372437	0.00303306
PSG6	42.8189	-3.48061	0.978182	-3.55824	0.000373345	0.00303916
ENSG00000306444	12.5222	-2.49052	0.70089	-3.55337	0.000380331	0.00308828
NAV1	1950.36	-0.777039	0.218678	-3.55336	0.000380346	0.00308828
DGKG	22.3816	-2.2606	0.636877	-3.54951	0.000385943	0.0031297
ENSG00000289182	15.4121	-1.90246	0.535994	-3.54941	0.000386102	0.0031297
MIA2	215.234	-0.75919	0.213954	-3.54839	0.0003876	0.00313806
LRTOMT	10.5962	-3.91372	1.1033	-3.5473	0.000389203	0.00314704
NFXL1	214.37	-0.851398	0.240016	-3.54726	0.000389255	0.00314704
SLC9B2	123.705	-0.807454	0.227633	-3.54717	0.000389392	0.00314704
HOXB3	358.08	-0.816679	0.230329	-3.5457	0.000391568	0.00316329
FBXO41	54.3486	-1.42535	0.402067	-3.54506	0.000392522	0.00316832
AAR2	1416.49	-0.384179	0.108384	-3.54461	0.000393188	0.00317102
VPS54	399.616	-0.903955	0.255052	-3.5442	0.000393805	0.00317466
TMEM167A	1385.82	-0.462131	0.130439	-3.54288	0.000395783	0.00318792
CCDC81	7.33743	-3.33281	0.940883	-3.54222	0.000396775	0.00319437
EML2	365.689	-0.793032	0.223929	-3.54144	0.000397942	0.00319993
SLC11A2	449.398	-0.750424	0.211914	-3.54116	0.000398366	0.00320198
VSTM5	7.07126	-3.1564	0.891397	-3.54096	0.000398668	0.00320307
ZNF621	701.337	-0.721958	0.203913	-3.54053	0.000399328	0.00320426
CASP8	197.201	-1.27684	0.360648	-3.54042	0.000399493	0.00320426
CTBP2	1611.34	-0.680234	0.192139	-3.54033	0.00039963	0.00320426
ALG3	955.84	-0.701203	0.198063	-3.54031	0.000399653	0.00320426
RRP15	496.309	-0.990818	0.279907	-3.53981	0.000400419	0.00320906
SH3YL1	62.4568	-1.63201	0.461241	-3.5383	0.000402711	0.00322535
LINC01852	9.89816	-2.97421	0.840588	-3.53825	0.000402789	0.00322535
SEMA3E	28.4221	-1.92609	0.544474	-3.53753	0.000403892	0.00323147
RIPOR1	2099.09	-0.433606	0.122577	-3.53741	0.000404068	0.00323153
MIR99AHG	53.0962	-1.52175	0.430316	-3.53635	0.000405696	0.00324319
EEF1AKMT2	299.895	-0.994826	0.281484	-3.53422	0.000408974	0.00326531
NXPE3	1326.1	-0.458973	0.129919	-3.53275	0.000411254	0.00328214
SHANK3	42.582	-1.56535	0.443466	-3.5298	0.000415867	0.00331101
FOXM1	5191.67	-1.01115	0.286463	-3.52978	0.000415909	0.00331101
AGER	40.9818	-1.54025	0.436401	-3.52944	0.000416446	0.00331391
LINC00899	37.5664	-1.76077	0.498997	-3.52862	0.000417726	0.0033226
E2F3	795.488	-0.56206	0.15929	-3.52852	0.000417886	0.0033226
ZMPSTE24	1457.18	-0.507917	0.143965	-3.52806	0.000418616	0.00332569
KCNK6	168.61	-0.802231	0.227522	-3.52595	0.000421972	0.00334816
TMBIM1	1689.81	-0.683393	0.193818	-3.52594	0.000421975	0.00334816
PCDHB14	14.9454	-2.66772	0.756736	-3.5253	0.000423011	0.0033536
RTL3	6.29122	-5.75261	1.63229	-3.52425	0.000424677	0.00336402
LOXL3	26.33	-1.86147	0.528426	-3.52267	0.000427224	0.00338243
ZNF546	39.707	-1.55507	0.441527	-3.52202	0.000428265	0.00338824
MRPL23	369.541	-1.00469	0.285395	-3.52036	0.000430965	0.00340678
TRIOBP	1367.56	-0.654543	0.186011	-3.51884	0.000433445	0.00342341
WDR18	713.587	-0.532753	0.151407	-3.51869	0.000433688	0.00342341
ZC3HAV1	2232.1	-0.630072	0.179067	-3.51863	0.000433785	0.00342341
SNAPC1	939.42	-0.490611	0.139448	-3.51825	0.000434407	0.0034255
ZSCAN12	198.64	-0.768213	0.218374	-3.51788	0.000435015	0.00342747
AK5	188.975	-2.50978	0.713926	-3.51546	0.000438999	0.00345601
LRRC27	99.3728	-1.16897	0.332808	-3.51245	0.00044399	0.00349387
B9D1	333.098	-0.522163	0.148808	-3.50898	0.000449829	0.00353255
MTCH1	6409.95	-0.413093	0.117793	-3.50694	0.00045329	0.00355681
TPCN2	235.288	-0.839076	0.239327	-3.50599	0.000454917	0.00356811
URM1	1164.37	-0.471379	0.134509	-3.50445	0.00045755	0.0035873
LRRC4C	7.79868	-3.71542	1.06036	-3.50392	0.000458465	0.003593
WASHC2C	853.73	-0.40497	0.11561	-3.50289	0.000460233	0.00360538
TOX-DT	53.0295	-1.23728	0.353292	-3.50215	0.000461514	0.00361394
RP9	195.456	-0.849476	0.242658	-3.50072	0.000464004	0.00363046
CPED1	75.4896	-1.17848	0.336702	-3.50008	0.000465118	0.00363769
ANK3	9.9863	-3.37138	0.964086	-3.49697	0.000470569	0.00367732
RFNG	728.638	-0.697326	0.199516	-3.49508	0.000473916	0.00370196
CACNB3	610.427	-1.02266	0.292726	-3.49358	0.000476598	0.0037214
KRTAP2-3	23.3502	-2.17497	0.622604	-3.49335	0.000477007	0.00372306
PDS5A	3419.31	-0.350185	0.100279	-3.49212	0.00047921	0.00373721
RNF169	452.24	-0.575588	0.164855	-3.49147	0.000480363	0.00374468
RHOT1	615.436	-0.471341	0.135073	-3.48953	0.000483864	0.00376737
FERRY3	443.198	-0.625858	0.179365	-3.48931	0.000484275	0.00376886
SPAG5	3995.85	-0.627426	0.179865	-3.48831	0.000486089	0.00377854
ARHGEF25	223.355	-1.08839	0.312064	-3.48772	0.000487162	0.00378535
CYC1	2084.47	-0.395819	0.113495	-3.48756	0.000487459	0.00378611
IGDCC4	37.2897	-2.23327	0.640506	-3.48673	0.000488957	0.00379621
ENSG00000251257	6.61563	-4.46792	1.28207	-3.48493	0.000492269	0.00381728
VARS2	690.291	-0.540103	0.155016	-3.48419	0.000493636	0.00382385
COL6A3	16970.1	-1.6238	0.466181	-3.4832	0.000495459	0.0038358
TIAM2	497.67	-0.853232	0.244981	-3.48285	0.000496114	0.00383931
PDE1A	11.2823	-2.99968	0.861644	-3.48135	0.000498892	0.00385926
CPNE7	90.8072	-1.72845	0.496527	-3.48109	0.000499384	0.0038615
RNF213	4445.32	-1.01	0.29015	-3.48096	0.000499616	0.00386173
PLPPR5	49.5236	-2.17763	0.626262	-3.47719	0.000506698	0.00391173
BEND3	77.8725	-1.16434	0.334864	-3.47705	0.000506956	0.00391214
CCDC9	603.617	-0.63177	0.181735	-3.47632	0.000508346	0.00392129
ITPR3	3680.08	-0.72228	0.207789	-3.47602	0.000508911	0.00392407
DPH5	260.689	-1.07918	0.310753	-3.47278	0.000515102	0.00396861
KIF13A	1485.49	-0.357896	0.103098	-3.47141	0.000517736	0.00398569
KDELR3	579.489	-0.905385	0.260897	-3.47027	0.000519931	0.00399937
FNDC3B	2302.72	-0.533365	0.153706	-3.47004	0.00052038	0.00400122
INPP5J	88.1543	-1.54203	0.444465	-3.4694	0.000521615	0.00400749
MAPK13	28.0991	-1.55163	0.447511	-3.46723	0.000525844	0.00403837
DCHS1	547.411	-1.42783	0.411971	-3.46584	0.000528572	0.00405769
ZNF746	343.712	-0.709164	0.204649	-3.46526	0.00052971	0.00406479
SENP3-EIF4A1	227.795	-1.17902	0.340379	-3.46385	0.000532505	0.00407879
SH3TC1	34.4741	-1.95854	0.56543	-3.4638	0.0005326	0.00407879
PABPC4L	104.684	-1.45923	0.421745	-3.45999	0.000540197	0.00412738
C19orf44	119.542	-0.980617	0.283594	-3.45782	0.000544571	0.00415716
CTSZ	2033.08	-0.714063	0.206526	-3.45751	0.000545202	0.00416032
GMEB1	307.423	-0.689497	0.199452	-3.45696	0.000546313	0.00416713
IPO5	8439.76	-0.392974	0.113749	-3.45473	0.000550837	0.00419663
DIAPH2	265.655	-0.609449	0.176434	-3.45426	0.000551801	0.00420062
TFG	2914.82	-0.385059	0.111487	-3.45384	0.000552667	0.00420554
USF1	677.505	-0.832947	0.241255	-3.45255	0.000555304	0.00422058
SAPCD2	1572.23	-0.445239	0.128975	-3.45213	0.000556178	0.00422554
DAB2IP	896.703	-0.745243	0.215937	-3.4512	0.000558096	0.00423843
DOHH	321.351	-0.639975	0.185472	-3.45052	0.000559517	0.00424753
ZNF444	248.063	-0.845277	0.245047	-3.44945	0.000561727	0.0042594
MFAP2	83.1308	-2.39089	0.693124	-3.44944	0.000561748	0.0042594
NR2F2-AS1	32.2462	-1.80919	0.52487	-3.44693	0.00056699	0.00429574
SCRN1	4885.11	-0.381584	0.110779	-3.44457	0.000571979	0.00433183
STAG1	2057.33	-0.460776	0.133807	-3.44358	0.000574057	0.00434481
GAS6-AS1	8.71432	-3.13934	0.914178	-3.43406	0.000594614	0.00448904
ENSG00000289275	9.40777	-2.3085	0.672791	-3.43124	0.000600839	0.00453425
CCNA2	2474.89	-0.475129	0.138508	-3.43033	0.000602843	0.00454579
ENSG00000298073	8.28131	-5.16417	1.50567	-3.42981	0.000604011	0.00455101
LIMA1	2817.69	-0.849166	0.247733	-3.42775	0.000608605	0.00458021
ENSG00000255639	98.9572	-1.03504	0.30202	-3.42705	0.000610179	0.00458999
OFD1	500.506	-0.5188	0.151388	-3.42696	0.000610384	0.00458999
ABCF2	1674.19	-0.87445	0.255307	-3.42509	0.000614594	0.0046144
SORD2P	142.745	-0.981791	0.286692	-3.42455	0.000615828	0.00462185
PRSS23	2283.54	-1.55059	0.452828	-3.42423	0.000616552	0.00462547
CDKAL1	391.074	-0.579154	0.169222	-3.42244	0.000620608	0.00465407
CIAO3	291.718	-0.98321	0.287428	-3.42071	0.000624574	0.00467466
ICAM1	352.705	-1.16599	0.341044	-3.41887	0.000628815	0.00470212
SMYD5	572.493	-0.876074	0.256433	-3.41638	0.00063459	0.0047422
ARHGEF19	333.635	-0.617777	0.180838	-3.41619	0.000635048	0.00474334
DYNLRB2-AS1	5.87962	-3.95228	1.15695	-3.41611	0.000635237	0.00474334
PSG11	6.02168	-5.60129	1.64128	-3.41275	0.000643107	0.00478715
GOLGA6L4	31.1502	-2.6955	0.790114	-3.41153	0.000645986	0.00480354
CHROMR	175.956	-0.792566	0.232483	-3.40913	0.000651698	0.00483982
TESMIN	27.6992	-3.13715	0.920337	-3.4087	0.00065274	0.00484567
FURIN	2026.7	-0.501275	0.147138	-3.40685	0.000657182	0.00487675
GOSR1	969.669	-0.759108	0.222882	-3.40587	0.000659546	0.00489085
SCMH1	651.317	-0.832206	0.244346	-3.40585	0.000659593	0.00489085
ANK2	42.0437	-1.23862	0.363759	-3.40507	0.000661478	0.00490293
IDH3B	906.116	-0.429681	0.126195	-3.40491	0.000661864	0.00490389
MCTS2	448.747	-1.24207	0.364871	-3.40414	0.00066373	0.00491582
ILVBL	937.063	-0.4809	0.141318	-3.40297	0.000666579	0.00492929
CEP57	871.238	-0.550403	0.161759	-3.4026	0.000667469	0.00493205
PSG2	21.6657	-3.93295	1.15602	-3.40215	0.000668586	0.0049375
ST6GALNAC6	819.467	-0.63198	0.185762	-3.40209	0.000668722	0.0049375
INTU	114.327	-1.92757	0.566765	-3.401	0.000671403	0.00495539
CEACAM1	3.72757	-5.84239	1.71888	-3.39896	0.000676438	0.00498678
IQGAP3	3700.86	-0.54499	0.16041	-3.39749	0.000680062	0.00500963
SP110	452.646	-1.21916	0.359365	-3.39253	0.0006925	0.00509064
DTX3	276.593	-1.25578	0.370185	-3.3923	0.000693081	0.00509182
ANKRD13D	439.462	-0.575774	0.169836	-3.39018	0.000698477	0.00512556
MRPL24	683.244	-0.896254	0.264411	-3.38963	0.000699875	0.00513385
GNPAT	728.064	-0.553511	0.163332	-3.38888	0.000701792	0.00514199
CCDC40	75.8373	-1.38525	0.409308	-3.38436	0.000713455	0.00521727
STARD4	662.158	-0.671489	0.198419	-3.3842	0.000713865	0.00521727
GRIA4	52.619	-1.45098	0.428842	-3.38348	0.000715722	0.00522731
ENSG00000299897	81.1591	-1.90178	0.562088	-3.38342	0.000715894	0.00522731
BAZ2B	338.396	-1.21119	0.358187	-3.38145	0.000721036	0.00526285
KIF17	36.8321	-1.84867	0.546921	-3.38015	0.000724476	0.00528191
ENSG00000256433	4.84844	-5.02806	1.48827	-3.37845	0.000728961	0.00531259
C1QTNF6	38.1613	-1.14318	0.3384	-3.3782	0.000729631	0.00531375
DISC1	235.3	-0.642303	0.190145	-3.37797	0.000730224	0.00531375
MINDY1	160.829	-1.36254	0.403375	-3.37786	0.00073053	0.00531375
ATP2B4	1644.85	-0.673912	0.199548	-3.37719	0.000732296	0.00532069
ZSCAN26	185.022	-0.724851	0.214701	-3.3761	0.000735222	0.00533992
GASK1B	7.27658	-3.85411	1.142	-3.37489	0.000738452	0.00535931
VIT	35.364	-3.95901	1.17353	-3.37358	0.000741979	0.00538082
LRRC59	7320.99	-0.573719	0.170137	-3.3721	0.000745966	0.00540564
MRPL19	886.746	-0.624436	0.185202	-3.37165	0.000747194	0.00541249
TNFSF10	15.4919	-3.031	0.899074	-3.37124	0.000748297	0.00541843
QPRT	9.99417	-3.00655	0.892002	-3.37056	0.000750142	0.00542973
MTA1-DT	77.9026	-1.24498	0.369455	-3.36977	0.000752322	0.0054414
TRABD2A	290.462	-1.50113	0.445569	-3.36903	0.000754344	0.00544984
ITPKB	64.0531	-2.08461	0.619175	-3.36676	0.000760573	0.00548449
CASP10	44.1473	-1.81485	0.539232	-3.36561	0.000763745	0.00550322
HDAC9	67.2071	-1.78206	0.529539	-3.3653	0.000764599	0.00550533
FDPS	2841.99	-0.538413	0.15999	-3.3653	0.000764613	0.00550533
SREK1IP1	286.179	-1.17847	0.350247	-3.36468	0.000766319	0.00551554
RPL30	7335.95	-0.326524	0.0970554	-3.36431	0.000767361	0.00551811
KCNE4	39.2904	-2.09898	0.623909	-3.36424	0.000767538	0.00551811
NOL4L	510.445	-1.23178	0.366139	-3.36424	0.000767542	0.00551811
SRF	1559.29	-0.740044	0.219989	-3.364	0.000768223	0.00552093
MTHFD1	4165.64	-0.387344	0.115209	-3.36209	0.00077355	0.00555088
NTHL1	208.74	-0.79502	0.236676	-3.35911	0.000781936	0.00560475
DUSP16	379.304	-1.04171	0.310136	-3.35887	0.000782615	0.00560638
EPHB2	1348.61	-0.481311	0.143311	-3.35851	0.000783626	0.00561056
BEST3	6.10542	-3.38488	1.00865	-3.35583	0.000791264	0.00566101
ZNF462	231.753	-1.26207	0.376303	-3.35387	0.000796906	0.00569925
TYMP	45.4243	-1.90431	0.56785	-3.35355	0.000797833	0.00570207
ZNF768	619.659	-0.747028	0.222759	-3.35352	0.000797897	0.00570207
ANXA2R-OT1	289.63	-0.802893	0.23968	-3.34986	0.000808538	0.00577165
CHASERR	386.088	-0.504262	0.150568	-3.34906	0.00081085	0.00578384
ABCC9	368.125	-2.89209	0.863674	-3.3486	0.000812224	0.00579148
LSM5	607.09	-0.767643	0.229266	-3.34826	0.000813202	0.00579414
SLC4A3	168.86	-0.912721	0.272605	-3.34814	0.00081356	0.00579453
PHLDB2	1111.59	-0.723207	0.216033	-3.34767	0.000814931	0.00579783
NFIX	2526.79	-1.04037	0.31081	-3.34729	0.000816065	0.00580351
MALL	322.536	-1.75694	0.524899	-3.3472	0.000816337	0.00580351
RNH1	3516.66	-0.560924	0.167595	-3.3469	0.000817205	0.00580753
IL17RC	570.154	-0.721327	0.215641	-3.34504	0.00082272	0.00584238
TRMT12	291.876	-0.515697	0.154236	-3.34355	0.000827134	0.00586729
TMEM192	445.079	-0.517909	0.154898	-3.34355	0.000827148	0.00586729
ZNF16	112.167	-0.946728	0.283248	-3.3424	0.000830576	0.00588725
DZIP1L	357.013	-0.610127	0.182559	-3.34208	0.000831543	0.00589192
TMEM267	154.592	-0.897324	0.268571	-3.34111	0.000834439	0.00590588
SGPL1	1676.96	-0.500708	0.149878	-3.34077	0.000835458	0.0059109
KCNMA1	456.094	-1.64268	0.491878	-3.33961	0.000838975	0.00593195
ENSG00000304720	6.73183	-4.16058	1.24649	-3.33783	0.000844347	0.00596497
FAS	86.748	-1.5737	0.471588	-3.33701	0.000846842	0.00598039
TSHZ1	208.031	-0.932515	0.27985	-3.33219	0.000861652	0.00607154
SRSF8	176.59	-0.879561	0.264018	-3.33145	0.000863962	0.0060811
MACROH2A2	110.094	-2.144	0.643716	-3.33066	0.000866393	0.00609597
LRMDA	5.07632	-4.06077	1.21944	-3.33002	0.000868411	0.00610792
TSPO	772.453	-0.936972	0.281416	-3.32949	0.000870037	0.00611711
MEST	3928.69	-0.75792	0.227807	-3.32702	0.00087779	0.00616709
SCHIP1	449.554	-0.938446	0.282092	-3.32674	0.000878682	0.00617109
BCL9L	1678	-1.01824	0.306111	-3.32638	0.000879807	0.00617672
SHLD2	842.965	-0.583316	0.175387	-3.32588	0.000881411	0.00618572
ENSG00000285382	7.87243	-2.58029	0.776159	-3.32444	0.000885971	0.00621544
ENSG00000298909	10.3997	-2.23794	0.673733	-3.3217	0.000894718	0.00626505
SAMD9	734.039	-1.15055	0.346384	-3.32161	0.000895007	0.00626505
VANGL1	1356.65	-0.555157	0.167352	-3.31731	0.000908893	0.00635295
PFN2	5514.16	-0.565846	0.170795	-3.31301	0.000922968	0.00644193
TWIST2	137.032	-1.03701	0.313184	-3.31118	0.000929037	0.00647633
DAGLA	182.527	-0.689433	0.208266	-3.31034	0.000931814	0.00648947
ZIC1	393.488	-0.750673	0.226867	-3.30887	0.000936719	0.00652126
GADD45GIP1	754.118	-0.464721	0.140454	-3.30871	0.000937275	0.00652275
KDM4D	41.4382	-1.16394	0.351853	-3.30802	0.000939593	0.00653651
SFTA1P	6.33014	-3.66477	1.10796	-3.30766	0.000940783	0.0065424
GPATCH3	349.825	-0.474505	0.143494	-3.30679	0.000943713	0.0065604
PLPPR3	25.4629	-3.15994	0.955648	-3.3066	0.000944371	0.00656259
STK10	957.051	-0.705619	0.21344	-3.30593	0.000946616	0.0065758
LINC01348	3.88235	-5.21246	1.57726	-3.30476	0.000950571	0.00659609
SETD7	1715.17	-0.417267	0.126411	-3.30089	0.000963789	0.00667412
IL15RA	96.5209	-1.16547	0.353172	-3.30001	0.000966803	0.00668933
ZFP36L2	302.103	-0.679612	0.206003	-3.29904	0.000970173	0.00671022
LINC00941	70.3154	-1.75626	0.532376	-3.29891	0.000970625	0.00671062
ZBTB8A	203.585	-0.815175	0.247177	-3.29794	0.000973969	0.0067256
UTP25	407.966	-0.761479	0.230906	-3.29779	0.000974505	0.0067256
ZBTB17	644.175	-0.474037	0.143763	-3.29734	0.000976041	0.00673134
STAMBPL1	187.224	-1.4266	0.432689	-3.29705	0.000977049	0.00673587
PCBP4	553.362	-0.650612	0.197347	-3.29679	0.000977952	0.00673924
BABAM1	1538.22	-0.501465	0.152111	-3.29671	0.000978243	0.00673924
SIMC1	247.948	-0.514346	0.156061	-3.2958	0.000981434	0.00675393
HOXC10	555.498	-0.544388	0.16525	-3.29433	0.000986559	0.00678676
RNF215	225.867	-0.555782	0.168776	-3.29301	0.000991204	0.00680913
SLC4A1AP	650.075	-0.59531	0.18078	-3.293	0.000991234	0.00680913
MED22	1152.83	-0.740782	0.225134	-3.29041	0.00100042	0.00686732
WDR4	437.215	-0.959306	0.291815	-3.28737	0.00101127	0.0069269
INO80	987.693	-0.505948	0.153973	-3.28595	0.00101639	0.00695569
NT5C	485.332	-0.454686	0.138417	-3.28489	0.00102021	0.00697812
ENSG00000295329	25.2782	-1.92945	0.587463	-3.28437	0.00102209	0.00698851
INO80B-WBP1	23.128	-7.87157	2.39724	-3.28359	0.00102494	0.00700044
TNPO2	2779.97	-0.599228	0.182554	-3.28247	0.00102901	0.00702322
COX10	354.431	-0.687212	0.209572	-3.27913	0.00104129	0.0070919
GOPC	2189.86	-0.448361	0.136762	-3.2784	0.00104399	0.00710671
TUBA1B	53709.5	-0.506619	0.154535	-3.27834	0.00104421	0.00710671
ENSG00000291126	65.5105	-1.00318	0.30608	-3.2775	0.0010473	0.00712524
SYNGAP1	447.181	-1.28558	0.392457	-3.27573	0.00105389	0.00716492
PLOD3	2525.3	-0.71993	0.21983	-3.27494	0.00105683	0.00718239
THAP4	1035.72	-0.624501	0.190711	-3.27459	0.00105815	0.00718882
COG7	315.42	-0.810125	0.247477	-3.27354	0.0010621	0.00721052
FRK	44.9095	-1.54807	0.472924	-3.2734	0.00106262	0.00721147
PDK2	641.587	-0.723906	0.221212	-3.27245	0.0010662	0.00723324
SMAD1	259.34	-0.98239	0.300243	-3.27198	0.00106797	0.00724011
BCL2L13	1475.13	-0.574952	0.175752	-3.27138	0.00107023	0.00725285
SNRPD1	1816.64	-0.454502	0.13895	-3.27098	0.00107174	0.00726052
LCLAT1	299.184	-0.951726	0.291168	-3.26865	0.00108063	0.0073104
ENSG00000260400	10.6291	-2.42557	0.742148	-3.26831	0.00108193	0.00731658
CNTLN	369.027	-0.778216	0.23812	-3.26817	0.00108245	0.00731753
CEP170	2844.05	-0.341268	0.104439	-3.26763	0.00108451	0.00732829
TCF3	2787.32	-1.0071	0.308258	-3.26706	0.0010867	0.00733847
ZNF384	955.182	-0.371938	0.113872	-3.26629	0.00108968	0.00735081
CRADD	47.3042	-1.18106	0.361719	-3.26512	0.00109417	0.00737854
THBS4	11.5731	-2.36596	0.724641	-3.26501	0.00109462	0.00737895
TMEM184A	24.7449	-2.11754	0.648839	-3.26358	0.00110013	0.00741351
NAA60	1033.24	-0.492055	0.150807	-3.26281	0.00110313	0.00742848
NLRC5	688.908	-1.14586	0.351227	-3.26244	0.00110459	0.00743305
F2RL1	222.915	-0.764033	0.234473	-3.25852	0.00111996	0.00752328
DDX54	1947.67	-0.935152	0.287025	-3.25808	0.00112168	0.00753215
PHKA2	421.115	-0.605721	0.185975	-3.257	0.00112598	0.00755572
ARHGEF40	781.624	-1.33356	0.409725	-3.25476	0.00113487	0.00760477
USP27X-DT	12.3749	-2.06667	0.63505	-3.25434	0.00113657	0.00761347
IL7	21.5368	-1.5434	0.474776	-3.25079	0.00115083	0.0076982
HMGCR	1493.03	-0.509796	0.156959	-3.24795	0.00116238	0.00776732
PLEKHA2	793.964	-1.14846	0.353805	-3.24602	0.00117032	0.0078149
HEXIM2	50.7747	-1.16495	0.359055	-3.24449	0.00117662	0.0078515
AMMECR1L	814.585	-0.503755	0.155342	-3.24287	0.0011833	0.00789337
GRAMD2B	705.211	-0.723675	0.223342	-3.24022	0.00119439	0.00795903
SH3RF3	113.832	-1.40569	0.433931	-3.23944	0.00119763	0.00797781
ANKRD34A	27.5079	-1.50747	0.465492	-3.23844	0.00120187	0.00799431
PER2	189.291	-0.651454	0.201243	-3.23714	0.00120732	0.00802284
THRA	789.472	-1.00001	0.309014	-3.23614	0.00121159	0.00804562
LINC02454	20.8382	-3.0778	0.951159	-3.23584	0.00121286	0.00805125
RGPD3	10.6485	-2.58083	0.797739	-3.23519	0.00121564	0.00806688
RABGGTA	383.812	-0.591818	0.182967	-3.23457	0.00121828	0.0080816
UTRN	3036.84	-0.503341	0.15578	-3.2311	0.00123315	0.00816611
WASH6P	226.761	-0.6153	0.190547	-3.22912	0.00124172	0.00821429
LTBP4	504.868	-0.84516	0.261753	-3.22884	0.00124293	0.00821569
CCDC51	120.145	-0.887474	0.27492	-3.22812	0.00124606	0.00823163
DFFB	101.255	-1.1141	0.34523	-3.22711	0.00125045	0.00825245
CLEC2B	6.92877	-3.03896	0.941698	-3.2271	0.0012505	0.00825245
CHD8	3185.1	-0.283355	0.0878195	-3.22656	0.00125287	0.0082652
PLCL2	203.841	-0.832935	0.258275	-3.22499	0.00125977	0.0083079
TTC27	342.601	-0.927013	0.287469	-3.22474	0.00126086	0.00831122
NUDT3	1255.7	-0.705875	0.218898	-3.22468	0.00126114	0.00831122
CWC22	583.315	-0.598482	0.185633	-3.224	0.00126413	0.00832207
KLHDC8B	136.009	-0.968803	0.300525	-3.2237	0.00126544	0.00832522
PCDHGA4	66.1186	-2.14741	0.666658	-3.22116	0.00127673	0.00839372
RAB7B	133.051	-1.52351	0.473285	-3.21901	0.00128633	0.00844809
PALLD	2799.52	-0.49544	0.154002	-3.21711	0.00129487	0.00849839
ARHGAP19	969.127	-0.49347	0.153623	-3.21222	0.00131713	0.00862377
RGS11	12.3544	-3.18901	0.993335	-3.21041	0.00132548	0.00865914
PCDHB8	7.66438	-3.44552	1.07339	-3.20994	0.00132764	0.00865914
CHCHD6	88.7243	-0.850022	0.264815	-3.20987	0.00132796	0.00865914
IRF2	356.106	-0.717991	0.223694	-3.2097	0.00132875	0.00866018
ARSB	477.374	-0.679385	0.211763	-3.20823	0.00133553	0.0086996
MIR4500HG	3.82806	-5.9075	1.84319	-3.20505	0.00135039	0.00878143
MYDGF	1582	-0.33811	0.105522	-3.20416	0.00135458	0.0088027
GAL3ST4	35.6304	-2.1065	0.657622	-3.2032	0.0013591	0.00882905
SIGIRR	175.489	-0.653895	0.204196	-3.2023	0.00136336	0.00884829
USP6	12.4653	-2.15781	0.673851	-3.20221	0.00136377	0.00884829
EGFLAM	228.619	-1.85179	0.578416	-3.20148	0.00136724	0.00886531
BAD	477.698	-0.500008	0.156183	-3.20143	0.00136746	0.00886531
PAMR1	31.9329	-2.16884	0.67813	-3.19826	0.00138258	0.00895172
POLR3D	437.056	-1.34481	0.420518	-3.19797	0.00138398	0.00895421
LRP1	4688.29	-1.27897	0.400053	-3.19701	0.00138861	0.00897809
OXTR	2891.55	-2.92064	0.913831	-3.19604	0.00139328	0.00900529
KRBA1	136.382	-1.36036	0.425666	-3.19583	0.0013943	0.00900881
PCDHGB2	10.6888	-4.10903	1.28601	-3.19517	0.00139749	0.00902028
AFG1L	45.7	-1.29768	0.406176	-3.19487	0.00139891	0.00902353
SYT12	38.9317	-2.14786	0.672336	-3.19463	0.00140012	0.00902815
GTF2IRD2	78.7309	-1.57622	0.493602	-3.19329	0.0014066	0.00906078
TNFAIP2	1945.39	-0.957136	0.299764	-3.19296	0.00140821	0.00906809
BCOR	838.591	-0.834215	0.261487	-3.19027	0.0014214	0.00914684
NACC1	3226.16	-0.531261	0.166549	-3.18983	0.00142358	0.00915548
CMBL	388.076	-0.737239	0.231134	-3.18965	0.00142443	0.00915548
OSCP1	77.4673	-0.829318	0.260299	-3.18601	0.00144248	0.00926379
ZNFX1	3241.84	-0.662279	0.207914	-3.18535	0.00144578	0.00928189
TVP23C-CDRT4	215.202	-0.763924	0.239983	-3.18325	0.00145634	0.00934343
DUSP8	128.633	-1.05586	0.331715	-3.18305	0.00145732	0.00934656
KALRN	67.2051	-1.53011	0.480804	-3.1824	0.0014606	0.00936134
CAND2	67.4691	-1.03254	0.324584	-3.18111	0.0014671	0.00939668
ENSG00000289029	7.62944	-3.58768	1.12793	-3.18078	0.0014688	0.00940442
SCNM1	646.595	-0.443728	0.139536	-3.18003	0.0014726	0.00942561
ECSIT	463.803	-0.483902	0.152227	-3.17882	0.00147874	0.0094586
NEIL1	6.99617	-3.10478	0.976973	-3.17796	0.00148315	0.00948045
BNIP1	134.565	-0.796355	0.250849	-3.17464	0.00150022	0.00957975
PABPN1	3242.04	-0.336276	0.105932	-3.17445	0.00150118	0.00957975
HMGA2	201.29	-1.68354	0.530868	-3.1713	0.00151756	0.00966816
CFAP97	646.499	-0.672596	0.212135	-3.1706	0.00152123	0.00968506
DHRS4-AS1	224.144	-0.779437	0.24603	-3.16805	0.00153464	0.00976067
B3GNT9	637.013	-0.8027	0.253402	-3.1677	0.00153652	0.00976943
MIIP	445.9	-0.987281	0.311883	-3.16555	0.00154788	0.00982845
LINC00327	14.8065	-3.39411	1.07223	-3.16546	0.00154837	0.00982845
LASP1	18802.6	-0.453732	0.143357	-3.16506	0.00155053	0.00983558
DTNBP1	238.218	-0.909674	0.287717	-3.1617	0.00156853	0.00993373
S100PBP	643.61	-0.836132	0.264665	-3.15921	0.00158198	0.0100119
GPR78	11.4124	-2.28535	0.723777	-3.15753	0.00159112	0.0100531
ADGRE5	2771.73	-0.659542	0.208906	-3.15713	0.00159331	0.0100637
EGLN2	1356.81	-0.532517	0.168731	-3.15601	0.00159945	0.0100957
PMM2	718.726	-0.570374	0.180848	-3.15388	0.00161114	0.0101595
APOBEC3F	123.166	-0.922902	0.292674	-3.15335	0.00161408	0.0101747
PALM	107.251	-1.83033	0.580534	-3.15283	0.00161696	0.0101861
CBL	1548.39	-0.372175	0.118071	-3.15214	0.00162077	0.0102034
JAG1	317.391	-0.85677	0.271887	-3.15119	0.00162605	0.0102333
NAT14	370.716	-0.756898	0.240332	-3.14939	0.0016361	0.0102877
ADAT2	58.3285	-1.91054	0.606748	-3.14883	0.00163927	0.0103029
MOK	356.478	-0.912873	0.289963	-3.14824	0.00164257	0.0103203
VCAM1	86.7235	-2.84075	0.902813	-3.14656	0.00165206	0.0103697
BCL9	221.95	-0.94299	0.299818	-3.14521	0.00165966	0.010414
SCAF8	1321.33	-0.428422	0.136227	-3.14491	0.00166137	0.0104213
KCNS1	6.35712	-2.89028	0.919494	-3.14333	0.00167035	0.0104673
CTHRC1	71.6202	-1.73192	0.55106	-3.14289	0.00167286	0.0104792
SPRYD4	169.058	-0.636087	0.202475	-3.14156	0.00168048	0.0105204
CIART	11.4853	-2.24421	0.714507	-3.14093	0.00168415	0.01054
KLRD1	4.96388	-4.41272	1.40589	-3.13874	0.00169676	0.0106134
ARHGEF2-AS2	11.6304	-2.02848	0.64628	-3.1387	0.00169699	0.0106134
RIT1	753.281	-0.448009	0.142814	-3.13701	0.00170682	0.0106667
PCDHB2	28.3449	-2.08927	0.6662	-3.1361	0.00171212	0.0106837
OLFML2B	380.911	-1.10282	0.351807	-3.13473	0.00172014	0.0107231
CLOCK	1040.51	-0.701759	0.223964	-3.13336	0.00172816	0.0107626
PIGK	899.479	-0.559104	0.17847	-3.13277	0.00173166	0.0107757
PIGP	129.023	-0.738369	0.235879	-3.13029	0.00174633	0.0108546
MIOS	434.959	-0.590823	0.188765	-3.12994	0.0017484	0.0108639
ZNF668	219.935	-0.663127	0.211931	-3.12897	0.00175419	0.0108964
ENSG00000294732	6.10104	-3.30976	1.05792	-3.12856	0.00175665	0.0109081
RGP1	1394.71	-0.395129	0.126381	-3.12648	0.00176915	0.0109679
ZMIZ1-AS1	8.24951	-3.08625	0.987266	-3.12606	0.00177168	0.0109789
WDR12	532.321	-0.808568	0.25866	-3.12599	0.00177206	0.0109789
RBPMS	328.58	-1.36811	0.437929	-3.12404	0.00178389	0.0110379
IMPDH1P10	11.8367	-2.33587	0.747796	-3.12368	0.00178607	0.0110478
PCDHB13	19.7067	-2.50238	0.801243	-3.12313	0.00178941	0.0110577
KCNJ5-AS1	16.922	-1.85935	0.595974	-3.11985	0.00180943	0.0111618
MVB12A	352.162	-0.800264	0.256681	-3.11774	0.00182246	0.0112293
PKN1	2487.65	-0.622028	0.199601	-3.11635	0.00183104	0.0112786
DDX6	2252.29	-0.603581	0.193696	-3.11612	0.0018325	0.0112839
BORA	420.111	-0.745665	0.239455	-3.11401	0.00184561	0.011361
CRYZL2P	81.5278	-1.49995	0.481779	-3.11336	0.00184971	0.0113789
SMIM10	146.173	-0.825197	0.265334	-3.11003	0.00187067	0.0115004
IQCE	706.361	-0.540139	0.173684	-3.10989	0.00187156	0.0115022
ROBO4	20.705	-2.6593	0.855417	-3.10878	0.00187862	0.0115419
FBXO10	301.629	-0.84944	0.27326	-3.10854	0.00188012	0.0115474
CCDC190	9.89396	-4.65528	1.49862	-3.10637	0.00189399	0.0116289
PIERCE1	58.337	-0.935378	0.301168	-3.10583	0.00189744	0.0116463
SCP2	1171.08	-0.556549	0.179271	-3.10452	0.00190588	0.0116906
MEIS3P2	44.0183	-1.10237	0.355145	-3.10399	0.00190931	0.0117044
CCDC167	131.956	-0.756723	0.243791	-3.10398	0.00190936	0.0117044
NF1	2894.45	-0.529643	0.170653	-3.10363	0.00191161	0.0117145
PCDHB16	6.88361	-3.50702	1.13099	-3.10084	0.00192974	0.0117954
CERS4	25.8047	-1.50072	0.484047	-3.10036	0.00193286	0.0118031
ENSG00000257526	6.65639	-2.70919	0.87425	-3.09887	0.00194259	0.011855
DHRS3	7.47231	-2.7684	0.893429	-3.09862	0.00194424	0.0118613
TRIM32	608.097	-0.648988	0.209488	-3.09798	0.00194846	0.0118832
APOL1	870.811	-1.29402	0.417748	-3.0976	0.00195093	0.0118907
CD27-AS1	121.317	-1.03934	0.335544	-3.09747	0.00195177	0.0118907
CREBBP	2460.26	-0.869535	0.28089	-3.09564	0.00196386	0.0119505
AIMP1	876.787	-0.467031	0.150885	-3.09529	0.00196623	0.0119611
CGB7	16.6022	-1.95494	0.631785	-3.09431	0.00197274	0.0119931
PHLDB1	1854.64	-0.717208	0.231792	-3.09419	0.00197349	0.0119938
ACTA2	110.058	-1.61384	0.521699	-3.09344	0.0019785	0.0120167
HUNK	756.227	-1.46089	0.472387	-3.09256	0.00198436	0.0120485
MYOSLID	7.81929	-2.6381	0.853162	-3.09214	0.00198717	0.0120617
CCDC149	53.1226	-0.990844	0.320525	-3.09131	0.00199275	0.0120917
CIMAP1B	4.3579	-4.58031	1.48203	-3.09055	0.00199785	0.0121129
KCNQ5	67.9748	-1.69462	0.548365	-3.09032	0.00199944	0.0121169
ZNF785	107.936	-1.51614	0.490907	-3.08844	0.00201211	0.0121783
NEK10	59.7621	-1.36876	0.443711	-3.08479	0.00203694	0.0123208
HDGFL3	1001.72	-0.425233	0.137879	-3.0841	0.00204168	0.0123456
TRIM46	23.9992	-1.81079	0.587822	-3.08051	0.00206645	0.0124914
PRMT6	524.02	-0.562276	0.182606	-3.07917	0.00207576	0.0125279
CRIM1	6650.09	-0.60447	0.196461	-3.07679	0.00209243	0.0126205
FASTK	1387.87	-0.347274	0.112874	-3.07664	0.00209348	0.0126229
HFE	398.326	-0.468993	0.152586	-3.07364	0.00211465	0.0127265
DPP7	771.914	-0.870062	0.283138	-3.07292	0.00211974	0.01275
RAB36	362.076	-0.630198	0.205304	-3.06959	0.00214354	0.0128841
SERTAD3	401.035	-0.650603	0.211986	-3.06908	0.00214717	0.0129001
LAMTOR4	458.385	-0.489095	0.159366	-3.06901	0.00214768	0.0129001
STXBP5	999.565	-0.461368	0.150362	-3.06839	0.00215214	0.0129196
RPAP1	1128.2	-0.489729	0.159766	-3.06529	0.00217458	0.013038
COQ3	191.469	-0.694135	0.226541	-3.06406	0.00218356	0.0130835
SLC39A11	193.932	-0.765169	0.249734	-3.06394	0.00218444	0.0130835
NDUFAF6	218.711	-0.62559	0.204282	-3.06239	0.0021958	0.0131446
SIN3B	1204.88	-0.401761	0.131218	-3.06178	0.00220026	0.013163
KIF20A	5736.99	-0.33143	0.10826	-3.06143	0.00220286	0.0131662
ZXDA	48.6833	-1.05189	0.343648	-3.06094	0.00220642	0.013183
CPZ	699.496	-1.12488	0.367642	-3.05971	0.00221555	0.0132256
TBX18	499.878	-0.83928	0.274313	-3.05957	0.00221656	0.0132275
LAMA4	1122.32	-1.27006	0.41539	-3.05752	0.00223174	0.0133056
FHL2	1133.34	-1.15978	0.379418	-3.05675	0.00223752	0.0133359
KCTD18	222.541	-0.707983	0.231698	-3.05562	0.00224592	0.0133818
NEURL4	986.683	-0.488905	0.160195	-3.05194	0.0022737	0.0135104
LINC01106	59.5652	-1.42945	0.468377	-3.05192	0.00227385	0.0135104
ZMYM4	1659.98	-0.643663	0.210934	-3.05149	0.00227705	0.0135252
COLGALT2	60.8477	-1.24367	0.40771	-3.05039	0.00228548	0.013571
TSTD3	42.4412	-1.27756	0.419658	-3.04429	0.00233231	0.0138191
ENSG00000285625	5.84046	-5.48396	1.80222	-3.04289	0.00234317	0.013862
ALG14	144.367	-0.873066	0.286939	-3.04269	0.00234478	0.0138672
FBXL19-AS1	89.4414	-0.694625	0.228386	-3.04145	0.00235441	0.0139156
ZMYND11	1735.27	-0.48565	0.159754	-3.03999	0.00236584	0.0139659
SCARA3	1622.84	-0.760997	0.25049	-3.03803	0.00238133	0.0140444
TMEM209	721.981	-0.576078	0.189757	-3.03588	0.00239836	0.014123
SOCS2	28.299	-1.90743	0.628701	-3.03392	0.002414	0.0141933
SH3BP5L	1034.07	-0.392828	0.12957	-3.03177	0.00243124	0.0142815
PTGES3L	10.4075	-2.3653	0.78075	-3.02953	0.00244935	0.0143791
PLSCR1	1601.34	-1.10746	0.365791	-3.02758	0.00246518	0.0144542
TFPT	265.087	-0.773539	0.25567	-3.02554	0.0024819	0.0145345
ZNF853	60.3701	-1.64007	0.542102	-3.02538	0.00248318	0.0145375
SPC25	574.302	-0.524751	0.17347	-3.02503	0.00248609	0.0145501
SLC35D1	702.1	-0.436774	0.144394	-3.02487	0.0024874	0.0145533
CRACR2A	86.1866	-1.25376	0.414511	-3.02467	0.00248901	0.0145583
BAK1	1134.86	-0.393401	0.130104	-3.02374	0.00249671	0.0145944
COMMD4	1571.59	-0.471392	0.156021	-3.02135	0.00251654	0.0146937
PDLIM7	2672.34	-0.589232	0.195025	-3.02132	0.00251678	0.0146937
LINC00623	15.4992	-2.36908	0.784363	-3.02038	0.00252455	0.0147346
PCOTH	9.75572	-2.59854	0.860589	-3.01949	0.00253204	0.0147738
LOXL1	588.538	-1.25846	0.416878	-3.01876	0.00253808	0.0148
ECM1	2371.33	-0.935749	0.310025	-3.0183	0.00254194	0.0148181
SLC16A1-AS1	189.158	-1.0461	0.346749	-3.01686	0.00255405	0.0148796
RAB22A	1272.32	-0.337938	0.112084	-3.01504	0.00256945	0.0149556
TSPAN10	62.085	-1.35122	0.448235	-3.01452	0.00257386	0.0149767
CACNB1	229.65	-0.776665	0.257823	-3.01239	0.00259197	0.0150669
GARS1-DT	174.536	-0.90645	0.300917	-3.01229	0.00259283	0.0150669
C6orf141	135.69	-1.11531	0.370725	-3.00845	0.00262584	0.0152236
PIGC	334.309	-0.774291	0.257452	-3.00751	0.00263397	0.0152616
GPR39	72.5037	-2.15727	0.717521	-3.00656	0.00264226	0.0153003
TACSTD2	216.529	-1.90424	0.63368	-3.00505	0.00265533	0.0153714
TMEM140	75.6789	-0.968913	0.3225	-3.00438	0.00266123	0.0153962
CARD10	405.989	-1.01553	0.338057	-3.00403	0.00266432	0.0154094
MSN	14007.7	-0.559691	0.186328	-3.00379	0.0026664	0.0154168
USP30	223.271	-0.774727	0.258047	-3.00227	0.00267978	0.0154708
TIMM44	832.469	-0.370037	0.123322	-3.00059	0.0026946	0.0155282
MRPS7	1298.49	-0.625042	0.208319	-3.00041	0.00269614	0.0155321
RBMXL1	481.969	-0.95103	0.316975	-3.00033	0.0026969	0.0155321
HOXA6	51.2122	-1.29243	0.431244	-2.99698	0.00272672	0.0156803
LINC01426	8.98041	-2.87835	0.961169	-2.99464	0.00274771	0.0157868
UGP2	1049.86	-0.594211	0.198438	-2.99444	0.00274951	0.0157924
ANKRD65	3.16374	-5.62769	1.88024	-2.99308	0.00276181	0.0158565
RPS6KA4	1259.63	-0.885065	0.29571	-2.99302	0.00276234	0.0158565
DRAM2	363.341	-0.540218	0.18052	-2.99256	0.00276645	0.0158672
TMX3	1584.89	-0.63743	0.213028	-2.99223	0.00276946	0.0158783
KLHL4	12.73	-2.41129	0.805916	-2.99199	0.00277168	0.0158863
CCDC163	85.5483	-0.809739	0.270692	-2.99136	0.00277734	0.0159092
SUCLG2-DT	38.3246	-1.57089	0.525234	-2.99084	0.00278211	0.015927
MEIS3	580.224	-0.596854	0.199643	-2.98961	0.00279337	0.0159772
AXL	14819	-0.832175	0.27856	-2.98742	0.00281344	0.0160871
GOLGA5	1028.95	-0.357921	0.119856	-2.98626	0.00282416	0.0161428
ENSG00000267952	3.15822	-5.84609	1.95776	-2.98611	0.00282554	0.0161428
NOTCH2NLA	294.94	-0.558389	0.187142	-2.98377	0.00284721	0.0162439
KLHDC7B	57.4399	-10.5669	3.54191	-2.9834	0.00285063	0.0162511
ZNF365	173.484	-1.13141	0.379238	-2.98338	0.00285086	0.0162511
SMIM15	938.783	-0.461003	0.154527	-2.98331	0.00285145	0.0162511
POSTN	4247.49	-2.33993	0.784462	-2.98285	0.00285577	0.0162709
KCTD15	19.2717	-3.14537	1.05474	-2.98212	0.00286262	0.016305
LINC02701	7.87708	-3.25164	1.09061	-2.98148	0.00286861	0.0163294
HCG11	250.401	-0.951818	0.319259	-2.98133	0.00286997	0.0163323
C8orf33	722.925	-0.639545	0.214555	-2.9808	0.00287499	0.0163511
ACBD5	789.087	-0.459754	0.154284	-2.97992	0.00288323	0.0163931
NHLRC3	150.465	-1.101	0.369568	-2.97915	0.00289046	0.0164294
TOMM40	2133.47	-0.413995	0.139054	-2.97722	0.0029088	0.0165158
PRELID1	2737.59	-0.319052	0.107166	-2.97718	0.00290912	0.0165158
AMMECR1	450.508	-0.661821	0.222356	-2.9764	0.0029165	0.0165528
PYROXD1	131.002	-1.39399	0.469022	-2.97211	0.00295757	0.016761
GRHL3	4.25584	-4.17029	1.4032	-2.97198	0.00295888	0.0167635
EMP3	1304.71	-1.30444	0.439202	-2.97003	0.00297771	0.0168502
SYPL2	111.211	-0.791162	0.266398	-2.96985	0.00297948	0.0168552
GET1-SH3BGR	8.48829	-4.44412	1.49714	-2.96841	0.00299341	0.016924
LY6S-AS1	43.6995	-1.44727	0.487863	-2.96655	0.00301159	0.0170126
GHDC	67.1443	-1.03775	0.349885	-2.96597	0.00301726	0.0170379
BCAR3	853.767	-1.03548	0.349129	-2.9659	0.003018	0.0170379
MMADHC	2078.18	-0.301504	0.101683	-2.96513	0.00302552	0.0170753
VPS33A	778.407	-0.561579	0.189472	-2.96392	0.00303746	0.017132
SNX33	1424.13	-0.544688	0.183932	-2.96136	0.00306285	0.0172453
ENSG00000288781	4.99874	-4.11884	1.39173	-2.95951	0.00308124	0.0173336
FOXJ2	889.126	-0.403031	0.136201	-2.95908	0.00308559	0.0173529
ANGPTL2	210.247	-0.958333	0.324093	-2.95697	0.00310677	0.0174515
P2RX6	47.0377	-1.72968	0.585239	-2.95551	0.00312149	0.0175291
SPART	1125.62	-0.491501	0.166449	-2.95287	0.00314838	0.0176542
MRGBP	1235.5	-0.435375	0.147559	-2.95051	0.0031725	0.0177738
MYO19	2101.1	-0.348541	0.118144	-2.95015	0.00317624	0.0177843
TBL2	828.252	-0.560198	0.189913	-2.94977	0.00318014	0.0177957
COMMD5	445.584	-0.373112	0.126511	-2.94924	0.00318561	0.0178212
ARID1A	2834.34	-0.677235	0.229662	-2.94883	0.00318978	0.0178393
UBE2C	3566.7	-0.674317	0.228742	-2.94794	0.00319901	0.0178752
OBSCN	144.696	-1.04611	0.35499	-2.94688	0.00321	0.0179262
RGS9	28.6995	-1.22314	0.415201	-2.94589	0.00322023	0.0179781
B3GNT5	191.438	-0.862632	0.292901	-2.94513	0.00322821	0.0180174
ANXA2R-AS1	55.7663	-1.00935	0.34286	-2.94392	0.00324079	0.018077
FBRS	1524.1	-0.526104	0.178763	-2.94303	0.00325017	0.0181201
BPNT1	520.445	-0.635148	0.215878	-2.94217	0.00325925	0.0181588
HERC4	1930.58	-0.533858	0.181496	-2.94144	0.0032669	0.0181908
BRPF3	1633.24	-0.386979	0.131574	-2.94115	0.00326992	0.018197
ERAP2	986.105	-1.34007	0.455751	-2.94036	0.00327836	0.0182334
NACA	5599.02	-0.379423	0.129157	-2.9377	0.00330659	0.0183531
NUTM2B-AS1	296.508	-0.594093	0.202281	-2.93698	0.0033143	0.0183855
SUGCT	31.1297	-2.07937	0.707999	-2.93697	0.00331436	0.0183855
MGST2	65.1081	-0.87812	0.299123	-2.93565	0.00332854	0.0184482
MAD2L1BP	578.664	-0.344402	0.117431	-2.93281	0.00335913	0.0185854
NUP205	3571.76	-0.54201	0.185025	-2.92938	0.00339635	0.0187697
DCBLD1	1676.77	-0.89096	0.304172	-2.92914	0.00339903	0.0187737
FBXO4	117.361	-0.857387	0.29272	-2.92904	0.00340015	0.0187744
KIF1C	6082.88	-0.543654	0.185643	-2.9285	0.00340607	0.0188016
INVS	245.34	-0.881602	0.30109	-2.92803	0.00341115	0.0188188
RN7SL1	120.293	-0.912564	0.311687	-2.92783	0.00341341	0.0188259
PEAR1	84.1856	-1.75918	0.600874	-2.92769	0.00341486	0.0188285
ENSG00000227496	6.77171	-2.8295	0.966496	-2.92759	0.00341603	0.0188295
ADGRG1	71.2214	-1.63903	0.560131	-2.92615	0.00343188	0.0189059
CCDC88B	21.6513	-1.8529	0.633833	-2.92333	0.00346311	0.0190615
PSMB10	248.067	-0.999767	0.342085	-2.92257	0.0034716	0.0190918
FAT4	285.513	-0.811506	0.277696	-2.92228	0.0034748	0.0190994
RWDD3	139.216	-0.635331	0.217411	-2.92226	0.00347498	0.0190994
MEX3C	853.48	-0.504947	0.172805	-2.92207	0.00347714	0.0191058
IFI35	838.849	-0.876705	0.300074	-2.92163	0.00348205	0.0191273
ITIH3	4.6251	-4.52394	1.54896	-2.92063	0.00349328	0.019178
FZD7	950.415	-0.566826	0.194147	-2.91958	0.00350506	0.0192358
RIOX2	374.297	-0.982218	0.336432	-2.91951	0.00350583	0.0192358
ACP2	971.88	-0.485341	0.166256	-2.91923	0.00350896	0.0192475
HKDC1	13.963	-3.45053	1.18243	-2.91817	0.0035209	0.0193019
COPS6	2742.33	-0.435382	0.149238	-2.91736	0.00353007	0.0193466
IQCK	83.8236	-0.81381	0.279023	-2.91664	0.00353829	0.0193751
ENSG00000288663	95.0204	-1.5124	0.518715	-2.91566	0.00354935	0.0194245
TTC39B	210.861	-0.742169	0.254758	-2.91323	0.00357713	0.0195503
LIN9	312.237	-0.739581	0.253965	-2.91213	0.00358972	0.019595
IFITM1	1345.56	-2.15782	0.741281	-2.91093	0.00360353	0.0196591
VILL	33.5241	-1.35124	0.464253	-2.91057	0.00360773	0.0196765
HIVEP2	690.51	-0.692554	0.238184	-2.90764	0.00364167	0.0198333
FAM47E	12.5547	-2.11824	0.72868	-2.90695	0.00364973	0.0198546
AP4S1	114.382	-1.10291	0.379608	-2.90541	0.00366776	0.0199419
STX18-AS1	38.5569	-1.32997	0.457895	-2.90454	0.00367798	0.0199856
AEN	532.05	-1.38677	0.47764	-2.90338	0.00369153	0.0200535
ENSG00000309811	6.54372	-4.77098	1.64426	-2.90161	0.00371254	0.0201549
RAB29	701.781	-0.405	0.139624	-2.90065	0.00372392	0.0202008
NUAK2	182.726	-0.59961	0.20679	-2.8996	0.00373634	0.020252
CRYZL2P-SEC16B	3.54034	-6.21525	2.14349	-2.89959	0.00373654	0.020252
MSMO1	620.596	-0.777745	0.268335	-2.89841	0.00375055	0.0203107
SELENOH	632.737	-0.50806	0.175331	-2.89772	0.00375886	0.02035
HDAC2-AS2	16.5112	-1.95067	0.673244	-2.89742	0.00376249	0.0203581
ZCRB1	528.645	-0.635178	0.21946	-2.89428	0.00380031	0.0205453
MGAT4C	5.80045	-4.66245	1.61098	-2.89417	0.00380164	0.0205467
CFTR	3.54489	-4.95481	1.71242	-2.89345	0.00381032	0.020582
CERCAM	1529.04	-0.458535	0.158572	-2.89166	0.00383212	0.0206822
PLEKHO1	421.748	-0.69904	0.24185	-2.89038	0.0038477	0.0207517
WDR74	513.616	-0.863131	0.298661	-2.89	0.00385237	0.0207644
NAT9	619.234	-0.516578	0.178754	-2.88988	0.00385386	0.0207644
PTPRC	7.82984	-3.02412	1.0468	-2.88892	0.00386564	0.0208085
ZNF202	187.679	-1.07874	0.373559	-2.88775	0.00388012	0.0208706
SEMA3A	241.067	-1.0391	0.360093	-2.88565	0.00390607	0.0210043
POLDIP2	2987.29	-0.43764	0.151682	-2.88525	0.00391102	0.021025
EXOSC5	224.532	-0.653523	0.226534	-2.88487	0.00391573	0.0210363
LCIIAR	35.4999	-1.95726	0.67847	-2.88482	0.00391641	0.0210363
KBTBD7	123.725	-1.11835	0.387745	-2.88425	0.00392351	0.0210626
ZFP91	2594.76	-0.274582	0.0952045	-2.88413	0.00392497	0.0210645
LINC01224	369.386	-0.975322	0.338198	-2.88388	0.00392808	0.0210753
BUB1B	2672	-0.477842	0.16571	-2.8836	0.00393157	0.0210874
PCED1B	34.0843	-1.81506	0.629459	-2.88352	0.00393254	0.0210874
ZCCHC10	248.798	-0.571912	0.198463	-2.8817	0.00395533	0.0212037
NCALD	10.1749	-2.8182	0.97802	-2.88154	0.00395743	0.0212043
GLI1	28.3236	-2.36832	0.821913	-2.88148	0.00395816	0.0212043
TMC3-AS1	24.929	-1.66936	0.579977	-2.87833	0.00399792	0.0213901
POGK	1184.51	-0.59293	0.206108	-2.8768	0.00401735	0.021476
MAGED1	5225.6	-0.811996	0.282282	-2.87654	0.00402063	0.0214875
RAPGEF3	7.39913	-2.60698	0.907309	-2.87331	0.00406195	0.0216841
KIF24	516.321	-0.491318	0.171001	-2.87319	0.00406352	0.0216865
NAGPA	210.774	-1.10826	0.385772	-2.87284	0.00406796	0.0217041
ZNF629	931.22	-0.713062	0.248235	-2.87253	0.00407195	0.0217193
LINC00313	3.96876	-4.31583	1.50316	-2.87117	0.0040895	0.0218008
GPATCH4	703.008	-0.954295	0.332426	-2.8707	0.00409561	0.0218212
SELENON	3742.29	-0.467681	0.162941	-2.87025	0.00410149	0.0218465
EIF2AK2	2967.8	-0.729689	0.254315	-2.86923	0.00411467	0.0219105
ENSG00000259345	7.13678	-2.33012	0.812199	-2.86891	0.00411895	0.0219273
PCDHGB3	8.26482	-4.40706	1.53806	-2.86534	0.00416558	0.0221403
NCAL1	362.601	-0.501642	0.175074	-2.86532	0.00416592	0.0221403
RXRA	1342.2	-0.621011	0.216793	-2.86454	0.00417616	0.0221825
TRNAU1AP	379.83	-0.763008	0.266522	-2.86283	0.00419871	0.0222713
MAMDC2	13.3342	-3.14873	1.10025	-2.86183	0.00421206	0.0223298
STK32B	244.045	-0.872331	0.30508	-2.85935	0.00424513	0.0224801
XIAP	968.544	-1.20333	0.42102	-2.85814	0.00426133	0.0225467
MGAM	7.00331	-4.99169	1.747	-2.85729	0.00427282	0.0225955
MED18	253.006	-0.569877	0.199677	-2.854	0.00431729	0.0228055
ATL3	1684.39	-0.405885	0.142266	-2.85299	0.00433099	0.0228715
KCNJ8	141.067	-1.19032	0.417322	-2.85229	0.00434059	0.0229159
SNHG29	3795.53	-0.609951	0.213951	-2.8509	0.00435963	0.0229974
GRIP2	4.86464	-6.34866	2.22851	-2.84883	0.004388	0.0231216
DNAJC19	487.284	-0.531284	0.186548	-2.84797	0.00439988	0.0231587
HDAC2	3383.25	-0.343454	0.120615	-2.84752	0.00440615	0.0231798
FKBPL	196.818	-0.526336	0.184841	-2.84751	0.00440631	0.0231798
NTN4	736.749	-0.817047	0.287163	-2.84523	0.00443789	0.0233138
BEX3	2548.31	-0.431973	0.15189	-2.84398	0.00445535	0.0233902
TEAD2	520.134	-1.40819	0.495157	-2.84393	0.0044561	0.0233902
KDM5C	4183.04	-0.345039	0.121338	-2.84361	0.00446056	0.0234073
VAMP8	101.78	-2.16369	0.761038	-2.84308	0.00446794	0.0234395
B4GALNT4	206.947	-1.0188	0.35855	-2.84145	0.00449087	0.0235469
SCN2A	3.39975	-5.73559	2.01968	-2.83985	0.00451351	0.0236592
JAZF1	679.255	-1.37157	0.48299	-2.83975	0.00451493	0.0236601
SPAG17	8.8263	-4.88673	1.72131	-2.83896	0.00452603	0.0237118
EPHA4	466.753	-0.914831	0.322357	-2.83794	0.00454058	0.023775
TOMM22-DT	26.3056	-1.42918	0.503688	-2.83743	0.00454788	0.0238067
ARF3	4507.65	-0.389748	0.137366	-2.83728	0.00454992	0.0238109
ENSG00000285330	5.43431	-6.12815	2.16136	-2.83532	0.00457803	0.0239318
AFF3	149.16	-1.47551	0.520445	-2.83509	0.00458131	0.0239424
CCNB2	2729.63	-0.42359	0.149452	-2.83428	0.00459285	0.0239812
WDR59	448.789	-0.514885	0.181724	-2.83334	0.00460646	0.0240344
RNF31	1060.49	-0.522934	0.184608	-2.83267	0.00461607	0.0240715
TNFRSF11B	42.2942	-1.63555	0.577596	-2.83165	0.0046308	0.0241351
SLC35B4	808.404	-0.624909	0.220696	-2.83154	0.0046325	0.0241374
ENSG00000274276	956.738	-0.932565	0.329394	-2.83116	0.00463799	0.0241595
ABCC2	21.5622	-1.6246	0.573981	-2.83041	0.00464889	0.0242096
ADNP-AS1	11.5066	-1.87523	0.662702	-2.82968	0.00465943	0.0242513
FAM204A	531.084	-0.662815	0.234287	-2.82907	0.00466837	0.0242913
PEX11A	168.033	-0.679267	0.240142	-2.8286	0.00467519	0.0243135
DNAJB11	1733.51	-0.400095	0.141483	-2.82787	0.00468583	0.0243599
TMEM147	608.872	-0.47717	0.168741	-2.82782	0.00468665	0.0243599
SNHG17	499.548	-0.792537	0.280359	-2.82686	0.00470068	0.0244195
KANK4	4.73769	-4.26392	1.50856	-2.82649	0.00470615	0.0244393
RNF145	1232.78	-0.697435	0.246761	-2.82636	0.00470807	0.0244393
PLIN2	801.728	-0.860647	0.304558	-2.82589	0.00471492	0.024467
RRS1	463.358	-1.19845	0.424347	-2.82423	0.00473944	0.0245809
ACP6	98.1932	-0.771031	0.273088	-2.82337	0.00475211	0.0246399
RASA1	840.883	-0.73888	0.261775	-2.82258	0.0047639	0.0246943
MTMR9LP	34.9617	-1.3859	0.491111	-2.82196	0.00477309	0.0247229
KCND2	9.40586	-2.53405	0.898137	-2.82145	0.00478064	0.0247543
PLPPR4	542.736	-0.964907	0.342085	-2.82066	0.00479245	0.0247907
UBE2Q1	1333.12	-0.360862	0.127955	-2.82023	0.004799	0.0248024
ISY1-RAB43	580.46	-0.583906	0.207264	-2.8172	0.00484438	0.0250167
ENSG00000297583	4.48073	-4.38614	1.55709	-2.81689	0.00484916	0.0250222
ABL1	2399.12	-0.526548	0.186949	-2.81654	0.00485444	0.0250416
MITF	442.754	-0.73774	0.262021	-2.81558	0.00486899	0.0251099
MED8	885.435	-0.65613	0.233057	-2.81532	0.00487282	0.0251161
EIF3F	3229.89	-0.383148	0.136116	-2.81487	0.00487966	0.0251446
TMPRSS15	3.30647	-5.84634	2.07787	-2.81362	0.00489873	0.0252293
LINC00862	5.55393	-2.97837	1.0587	-2.81323	0.00490471	0.0252532
AGO2	1304.97	-0.829781	0.295088	-2.81198	0.00492373	0.0253171
ENSG00000260874	8.42481	-2.40649	0.856915	-2.80832	0.00498007	0.0255656
PRR13	1335.66	-0.555949	0.19799	-2.80796	0.00498562	0.0255814
COA3	518.877	-0.622713	0.221786	-2.80773	0.00498923	0.0255921
LINC01910	5.49714	-4.4303	1.57823	-2.80714	0.0049984	0.0256306
PTPRB	48.0267	-1.30471	0.464794	-2.80707	0.00499943	0.0256306
MEDAG	13.9176	-2.41959	0.862462	-2.80544	0.00502477	0.0257458
HSF2BP	14.5381	-2.36244	0.842115	-2.80537	0.00502594	0.0257458
PRMT5	2809.58	-0.441104	0.157273	-2.8047	0.00503639	0.0257924
AIFM2	977.025	-0.649471	0.231626	-2.80397	0.00504778	0.0258439
DNMT3A	200.207	-1.4437	0.515036	-2.80311	0.00506129	0.0258951
EIF5AL1	30.6303	-1.26733	0.452122	-2.80306	0.00506199	0.0258951
GPRASP2	130.083	-0.989435	0.352993	-2.80299	0.0050632	0.0258951
LAMTOR5-AS1	39.1696	-0.897898	0.320347	-2.80289	0.00506468	0.0258958
PSG7	3.15978	-4.43144	1.58117	-2.80264	0.00506869	0.0259094
P2RY11	97.697	-1.02784	0.366846	-2.80184	0.00508125	0.0259666
FAM98B	1325.29	-0.530824	0.18947	-2.80163	0.00508457	0.0259739
NLRP10	11.2368	-2.89265	1.03264	-2.80122	0.00509094	0.0259952
PRELID3B	2180.72	-0.399414	0.142594	-2.80107	0.00509338	0.0259952
BBOF1	96.0397	-0.83926	0.299623	-2.80105	0.00509364	0.0259952
ENSG00000297849	13.6907	-7.85711	2.80843	-2.79769	0.00514699	0.0262529
PSMC3	3883.92	-0.480648	0.171807	-2.79761	0.00514825	0.0262529
TUBA3FP	52.4535	-0.994411	0.35557	-2.79666	0.00516331	0.0263033
PLPP2	30.4569	-1.14508	0.409447	-2.79664	0.00516363	0.0263033
ACTR2	10179.7	-0.468474	0.167575	-2.7956	0.00518033	0.0263673
ORC2	724.948	-0.578316	0.206946	-2.79452	0.00519761	0.0264412
ENSG00000295471	7.08726	-2.54051	0.909254	-2.79406	0.00520507	0.0264721
FAM131C	11.8819	-2.24777	0.804669	-2.79342	0.00521545	0.0265035
NOL10	725.869	-0.394329	0.141164	-2.79342	0.00521546	0.0265035
MAP3K11	1545.87	-0.354089	0.126769	-2.79318	0.00521926	0.0265066
ZNF792	20.8353	-1.35357	0.484649	-2.7929	0.00522386	0.0265183
LINC01445	15.3342	-2.03991	0.730572	-2.7922	0.00523503	0.026568
MPPE1	240.775	-0.753661	0.269954	-2.79182	0.00524132	0.0265859
METTL5	363.649	-0.71887	0.257571	-2.79095	0.00525528	0.0266496
NYAP2	13.9462	-2.04841	0.733969	-2.79087	0.00525673	0.0266499
IARS1	5259.84	-0.389648	0.139665	-2.78987	0.00527291	0.0267248
LINC02796	3.89736	-3.29856	1.18282	-2.78871	0.00529179	0.0268063
CUL4A	2037.58	-0.341771	0.122593	-2.78786	0.00530574	0.0268628
PCDHGB7	24.8469	-1.64504	0.590344	-2.78658	0.00532673	0.0269548
TMEM231	192.688	-1.13318	0.406794	-2.78564	0.00534225	0.0270119
CEP20	866.531	-0.562083	0.201885	-2.78418	0.00536634	0.0271122
CASKIN2	808.753	-0.638938	0.229687	-2.78177	0.00540625	0.0273066
TYW3	507.285	-0.740908	0.266417	-2.78101	0.00541896	0.0273564
MLX	1091.74	-0.402323	0.144721	-2.78	0.00543591	0.0274203
GBGT1	45.7569	-1.401	0.504193	-2.77871	0.00545757	0.0275078
GTF2H4	722.315	-0.495841	0.178474	-2.77822	0.00546578	0.0275419
RAB11FIP2	326.153	-0.905696	0.326031	-2.77795	0.00547036	0.0275577
CRTC3	1076.68	-0.470696	0.169495	-2.77705	0.00548554	0.0275978
CAMK2A	16.4773	-1.86402	0.671249	-2.77695	0.00548722	0.0275991
PCDHGA6	5.77165	-3.92007	1.41243	-2.77541	0.00551329	0.0277229
ENSG00000288885	12.9781	-1.92179	0.692982	-2.77322	0.0055504	0.0278802
KIF22	2303.03	-0.606692	0.218804	-2.77277	0.00555821	0.0278983
MORN2	161.932	-0.667015	0.24056	-2.77276	0.00555838	0.0278983
CCL26	11.3029	-2.06509	0.744909	-2.77227	0.00556662	0.0279323
NME1	2028.09	-0.886258	0.319765	-2.77159	0.00557826	0.0279834
ZNF395	500.483	-0.460057	0.166057	-2.77048	0.00559731	0.0280643
PGAP4	714.62	-0.716092	0.2585	-2.77018	0.0056025	0.0280829
COL13A1	36.0506	-1.27955	0.462265	-2.76799	0.00564033	0.028243
TBXA2R	60.7007	-0.953384	0.344517	-2.76731	0.0056521	0.0282892
MAP4K2	687.322	-0.495076	0.178903	-2.76729	0.00565252	0.0282892
RABEPK	447.433	-0.803171	0.290684	-2.76304	0.00572665	0.0286228
LAMB3	268.947	-1.44808	0.524126	-2.76286	0.00572981	0.0286263
LAMB1	4126.09	-0.61404	0.222251	-2.76283	0.00573034	0.0286263
CDC16	1696.53	-0.353652	0.128068	-2.76145	0.00575462	0.0287251
SCFD2	190.59	-0.659024	0.238678	-2.76114	0.00575999	0.0287444
RBMX	5308.81	-0.316284	0.114554	-2.761	0.00576238	0.0287488
KCNT2	23.4412	-1.68758	0.611572	-2.75942	0.00579048	0.028874
KRR1	610.443	-0.547864	0.198543	-2.75942	0.00579049	0.028874
HSF1	1705.14	-0.38523	0.139637	-2.7588	0.00580145	0.0289136
DLX1	281.524	-0.968731	0.351182	-2.75849	0.00580692	0.0289333
[truncated: 339 more rows]

## Sheet: M_vs_C_139_up
	baseMean	log2FoldChange	lfcSE	stat	pvalue	padj
EFR3B	600.794	4.80186	0.239124	20.081	1.08153e-89	1.03491e-85
H2BC11	1246.42	2.71103	0.182599	14.847	7.2802e-50	2.78657e-46
H2BC21	1074.35	2.71686	0.187222	14.5115	1.02494e-47	3.26923e-44
NRIP3	693.631	1.84564	0.131749	14.0088	1.37718e-44	3.29455e-41
TUFT1	2604.1	1.30589	0.101727	12.8371	1.01548e-37	1.38816e-34
UNC13B	2366.04	1.53674	0.120104	12.7951	1.74687e-37	2.15337e-34
H2AC11	570.689	2.95615	0.231081	12.7927	1.80029e-37	2.15337e-34
H4C14	943.936	3.37363	0.272095	12.3987	2.65569e-35	2.67498e-32
PAG1	343.135	4.18919	0.343648	12.1903	3.49967e-34	3.34883e-31
AFDN	1790.03	1.33899	0.111546	12.0039	3.38858e-33	2.94776e-30
TUBB4B	40827.4	1.43375	0.121418	11.8084	3.5315e-32	2.81608e-29
HSPA4L	927.205	1.77638	0.156423	11.3563	6.90312e-30	4.40373e-27
H4C8	494.671	4.03798	0.358566	11.2615	2.03321e-29	1.25521e-26
MMP17	495.106	1.68431	0.150929	11.1596	6.42469e-29	3.72593e-26
FAM222A	340.447	3.28079	0.294429	11.1429	7.75664e-29	4.36608e-26
TBC1D8	688.268	1.96037	0.177768	11.0277	2.80957e-28	1.41499e-25
APLP2	17627.5	0.982191	0.0897068	10.9489	6.72596e-28	3.13955e-25
DGAT1	860.084	1.52574	0.148595	10.2677	9.84746e-25	3.49001e-22
NXF1	3204.27	1.32494	0.129969	10.1942	2.10366e-24	7.31997e-22
SORBS1	88.9994	3.71102	0.367937	10.086	6.36911e-24	2.13846e-21
BCL2L11	752.31	2.20879	0.225034	9.81535	9.67007e-23	3.03387e-20
H2BC4	530.472	3.28934	0.337238	9.75377	1.77735e-22	5.48628e-20
SMPD3	91.2305	2.85184	0.292855	9.73805	2.07505e-22	6.30355e-20
HAUS3	827.262	1.1648	0.119851	9.71875	2.50853e-22	7.38589e-20
DACT3	94.5795	3.33427	0.346017	9.63616	5.62541e-22	1.60685e-19
HAP1	279.575	3.22115	0.33765	9.53989	1.42981e-21	3.84081e-19
RNASEH2C	1136.72	1.52655	0.160036	9.5388	1.44497e-21	3.84081e-19
CREG1	659.42	1.30528	0.137481	9.49426	2.21771e-21	5.66514e-19
H3C8	88.5185	3.75114	0.3951	9.49415	2.22012e-21	5.66514e-19
UBR3	1883.52	1.26737	0.133802	9.472	2.74538e-21	6.9133e-19
H2AJ	830.154	1.41082	0.150186	9.39382	5.78625e-21	1.43815e-18
H1-2	1875.5	2.35765	0.25409	9.27878	1.7143e-20	4.15293e-18
H3C15	61.8835	5.18815	0.563575	9.20578	3.39195e-20	8.0015e-18
KDM1B	1162.56	1.62732	0.176793	9.20463	3.42838e-20	8.0015e-18
SH3GL2	108.454	3.29931	0.361023	9.13878	6.31607e-20	1.40555e-17
PLS1	830.207	1.65096	0.181413	9.10054	8.98879e-20	1.91142e-17
SLBP	3574.83	1.19795	0.132212	9.06081	1.29488e-19	2.72324e-17
H2AC8	70.5585	3.26165	0.360632	9.04428	1.50661e-19	3.13407e-17
SLC30A3	484.665	2.62357	0.291065	9.01368	1.99249e-19	4.05662e-17
HES6	322.094	2.39047	0.266076	8.98415	2.60744e-19	5.25275e-17
NEU1	2609.55	1.13722	0.128001	8.88446	6.42344e-19	1.25441e-16
SLC6A8	4580.92	2.07818	0.235484	8.82515	1.09314e-18	2.09205e-16
ENSG00000282988	162.277	2.85222	0.324234	8.79678	1.40798e-18	2.64175e-16
DHRS2	258.541	2.97394	0.339808	8.75183	2.09914e-18	3.85196e-16
ODC1	7176.29	1.43745	0.165442	8.68857	3.6704e-18	6.56487e-16
ENSG00000290948	849.926	1.23292	0.142914	8.62697	6.29968e-18	1.09603e-15
BRD2	10226.3	1.4946	0.173687	8.60513	7.62287e-18	1.29913e-15
H2AC18	1032.9	2.3889	0.277617	8.60502	7.63043e-18	1.29913e-15
H2BC8	114.141	2.82399	0.328412	8.59895	8.04521e-18	1.35061e-15
ADCK5	404.284	1.19908	0.139523	8.59417	8.38703e-18	1.39575e-15
TRIM36	411.746	2.40892	0.282967	8.51306	1.69407e-17	2.74755e-15
MAPRE2	2720.27	1.38062	0.16279	8.48097	2.23328e-17	3.56171e-15
PRDX1	16877.8	1.28508	0.151974	8.45589	2.76973e-17	4.34484e-15
PPM1J	81.1719	2.91674	0.345676	8.43778	3.23421e-17	4.97798e-15
RABIF	900.305	1.08597	0.128907	8.42446	3.6243e-17	5.50491e-15
CHCHD7	486.608	1.78129	0.211622	8.41732	3.85189e-17	5.80452e-15
ROPN1L	71.1882	3.39461	0.408783	8.30418	1.00513e-16	1.43554e-14
SKI	4601.84	1.51874	0.183121	8.29361	1.0986e-16	1.55741e-14
PIGH	466.402	1.52057	0.183415	8.29032	1.12946e-16	1.58939e-14
TPRN	796.2	1.30748	0.157773	8.28707	1.16073e-16	1.62146e-14
ACAD8	517.717	0.991784	0.119959	8.26768	1.36593e-16	1.89429e-14
POLG	3401.92	1.1856	0.143502	8.26195	1.43312e-16	1.97317e-14
NPTXR	731.375	2.48689	0.301073	8.2601	1.45556e-16	1.98974e-14
KLHL21	1916.04	1.48741	0.180258	8.25153	1.56382e-16	2.12258e-14
ASB16-AS1	536.453	1.10276	0.13376	8.24426	1.66185e-16	2.22409e-14
EIF4EBP2	6265.84	1.32836	0.161893	8.20517	2.30264e-16	3.01836e-14
ELOVL4	417.08	1.81296	0.224599	8.07198	6.91651e-16	8.48514e-14
POLR2H	1821.01	0.731942	0.0911189	8.03283	9.52513e-16	1.14649e-13
WDR47	1024.66	0.908588	0.113182	8.02765	9.93576e-16	1.18844e-13
H3C10	241.129	3.19796	0.400104	7.99283	1.31873e-15	1.52957e-13
HEXIM1	3571.05	1.76344	0.220929	7.98194	1.44053e-15	1.63129e-13
IER5	1541.34	1.22357	0.154298	7.92992	2.19284e-15	2.39809e-13
ASMTL	969.874	1.44555	0.182807	7.90751	2.6258e-15	2.80741e-13
ZNF347	424.418	1.20587	0.15273	7.89543	2.89315e-15	3.05907e-13
CAPN5	1690.05	1.24146	0.157401	7.88726	3.08882e-15	3.24801e-13
CALM1	9581.58	1.03349	0.131237	7.875	3.40755e-15	3.54422e-13
PNMA1	3052.77	0.824705	0.104881	7.86326	3.74272e-15	3.85097e-13
PARP1	10105.9	0.654676	0.0832782	7.86132	3.80112e-15	3.86946e-13
GALNT12	139.075	2.61859	0.334456	7.82941	4.90169e-15	4.9373e-13
SLC16A1	4207.09	1.35165	0.172814	7.82142	5.22297e-15	5.21719e-13
ATP1B3	5580.15	0.940736	0.120889	7.7818	7.15012e-15	6.98158e-13
AQP3	140.147	2.3309	0.299817	7.77443	7.57905e-15	7.32565e-13
WDR26	4495.74	0.707452	0.0912783	7.75049	9.15355e-15	8.80304e-13
FZD1	430.345	1.48228	0.193324	7.66731	1.75644e-14	1.6559e-12
RHPN2	684.514	1.41133	0.184227	7.66083	1.84738e-14	1.72464e-12
MAN1C1	146.981	3.24824	0.424432	7.65314	1.96128e-14	1.82209e-12
ADGRA3	1116.52	0.981334	0.128284	7.6497	2.01455e-14	1.85358e-12
ZSWIM6	1226.73	1.66502	0.217955	7.6393	2.18408e-14	1.99995e-12
VWA5B2	60.8761	4.76238	0.625617	7.6123	2.69253e-14	2.44216e-12
H2AC6	2291.52	2.38471	0.313615	7.60393	2.87276e-14	2.59335e-12
AMIGO3	498.697	3.62679	0.477192	7.60028	2.95494e-14	2.655e-12
MAP6D1	439.969	1.32326	0.174128	7.59931	2.97706e-14	2.66238e-12
OGDH	7536.54	1.16469	0.1533	7.59746	3.02001e-14	2.68823e-12
STOX1	211.188	1.87708	0.247932	7.57092	3.70604e-14	3.25349e-12
RELL1	528.902	1.68288	0.222643	7.55867	4.07206e-14	3.52629e-12
TMEM50B	857.745	1.12074	0.14883	7.53038	5.05929e-14	4.32253e-12
NOTCH1	1844.94	0.94093	0.125717	7.48453	7.18015e-14	6.0006e-12
PREX1	1512.42	1.58266	0.21198	7.46607	8.26272e-14	6.84554e-12
GET4	1584.64	0.977432	0.131166	7.45188	9.2018e-14	7.59069e-12
TRIM62	504.104	1.43739	0.193659	7.4223	1.15105e-13	9.31158e-12
ENSG00000290792	327.014	2.33252	0.314316	7.42095	1.16285e-13	9.31158e-12
RGS10	550.51	1.07732	0.145296	7.41466	1.21934e-13	9.72325e-12
LGMN	1612.97	1.49483	0.20173	7.41004	1.2626e-13	1.00264e-11
CNNM4	1145.49	1.65263	0.223217	7.40368	1.3246e-13	1.04753e-11
ENSG00000264207	140.926	2.0523	0.277919	7.38452	1.53007e-13	1.20504e-11
NDST2	1156.97	1.38037	0.186991	7.38203	1.55888e-13	1.21543e-11
SUSD6	869.94	1.17286	0.158887	7.38174	1.56232e-13	1.21543e-11
HSPA1B	8460.24	0.876391	0.11909	7.35908	1.85183e-13	1.4233e-11
SLC12A2	1184.16	1.39725	0.190433	7.33721	2.18094e-13	1.64326e-11
ESYT2	4300.2	1.07631	0.146983	7.32272	2.42995e-13	1.81658e-11
ENSG00000289609	80.2734	4.18692	0.572175	7.31755	2.52534e-13	1.88054e-11
FAM111B	3045.9	2.03602	0.278928	7.29947	2.88909e-13	2.1348e-11
LRWD1	1493.26	0.746888	0.102668	7.27475	3.47051e-13	2.52295e-11
ACSL1	1004.65	1.14036	0.156773	7.27396	3.49098e-13	2.52295e-11
RALGAPA2	247.746	1.42095	0.195574	7.26554	3.71553e-13	2.67323e-11
AKR7A2	2151.57	1.18499	0.163155	7.263	3.78595e-13	2.71369e-11
GSKIP	587.668	0.865809	0.119443	7.24873	4.20694e-13	2.98194e-11
H2AC25	286.631	2.4084	0.332708	7.23878	4.52725e-13	3.18539e-11
PNPLA2	3204.49	1.42364	0.197417	7.21133	5.54082e-13	3.8144e-11
ZER1	2134.37	1.0216	0.141966	7.19607	6.19722e-13	4.2358e-11
HMGN2	39706.6	0.729117	0.101642	7.17336	7.31773e-13	4.94865e-11
WNT9A	153.987	2.26657	0.316138	7.16955	7.52423e-13	5.07038e-11
SPTAN1	30798.8	1.3466	0.187955	7.16451	7.8068e-13	5.24234e-11
ABCD3	2573.75	0.814231	0.11369	7.16184	7.95984e-13	5.32641e-11
PIGX	1266.24	0.948327	0.132518	7.15621	8.29369e-13	5.53048e-11
STXBP1	2377.48	1.10155	0.153952	7.15513	8.35922e-13	5.55482e-11
CCNL1	2379.19	0.693627	0.0970054	7.1504	8.65257e-13	5.72985e-11
INA	423.342	2.41074	0.338693	7.11778	1.09679e-12	7.11537e-11
LRP11	1608.71	1.03022	0.144932	7.10829	1.17491e-12	7.59645e-11
DDI2	1028.53	1.01147	0.142379	7.10411	1.21098e-12	7.78009e-11
CNNM3	1412.92	1.6925	0.238244	7.10406	1.21145e-12	7.78009e-11
ARHGEF26	667.178	1.28614	0.181199	7.09792	1.26647e-12	8.10627e-11
EPB41L5	759.304	1.43252	0.201845	7.09714	1.27363e-12	8.12492e-11
ERN1	447.941	1.43591	0.202467	7.09209	1.321e-12	8.37127e-11
L2HGDH	741.313	1.11356	0.157065	7.08979	1.34315e-12	8.48359e-11
OGA	5555.56	1.07031	0.151257	7.07606	1.4831e-12	9.33669e-11
LRCH4	1658.37	0.888402	0.126004	7.05059	1.78167e-12	1.11795e-10
CCN2	8566.8	1.81399	0.25752	7.04407	1.86708e-12	1.16013e-10
DGKQ	856.862	1.3079	0.186474	7.01382	2.319e-12	1.42704e-10
MICA	855.291	0.955578	0.136459	7.00267	2.51132e-12	1.53062e-10
GPRIN1	910.629	1.29592	0.185324	6.99272	2.69605e-12	1.63282e-10
STIM2	1498.08	1.53562	0.219758	6.98779	2.79259e-12	1.68595e-10
RANBP9	2224.47	0.685365	0.0981543	6.98252	2.8993e-12	1.74487e-10
NANOS1	264.624	2.82531	0.404955	6.97685	3.01873e-12	1.80539e-10
JAK1	5952.44	0.821693	0.117981	6.96462	3.29301e-12	1.95719e-10
KLHL15	438.926	1.05837	0.152121	6.95746	3.46451e-12	2.05275e-10
BAIAP3	210.89	3.86875	0.557099	6.94444	3.79957e-12	2.23056e-10
ZNF664	2825.4	0.755023	0.10895	6.93001	4.20811e-12	2.44787e-10
ZNF10	172.975	1.44117	0.20839	6.91573	4.65475e-12	2.66714e-10
H2BC17	81.4489	3.17261	0.459796	6.90003	5.19898e-12	2.95246e-10
SLC40A1	144.364	1.52902	0.222526	6.87121	6.36595e-12	3.56801e-10
TEX2	2426.93	0.716257	0.104244	6.87098	6.3761e-12	3.56801e-10
H2AX	5270.37	1.31571	0.191619	6.86629	6.5894e-12	3.66593e-10
GNB5	1206.98	1.03392	0.150667	6.86228	6.77709e-12	3.74855e-10
PYGB	3176.88	1.04927	0.152933	6.86094	6.84088e-12	3.77293e-10
DPP3	2032.05	0.797947	0.116377	6.85658	7.05303e-12	3.8566e-10
KLF5	637.157	1.35217	0.197525	6.84554	7.61894e-12	4.13063e-10
HBEGF	500.796	1.11919	0.163666	6.83827	8.01527e-12	4.32102e-10
AACS	1459.1	1.00968	0.148256	6.81035	9.73601e-12	5.17577e-10
H2AC7	45.185	8.68803	1.27697	6.80361	1.02028e-11	5.37573e-10
H2BC7	46.0697	4.06186	0.59705	6.80322	1.02306e-11	5.37573e-10
CSRNP1	750.999	0.95861	0.141058	6.79587	1.07659e-11	5.59885e-10
TPPP	69.9604	4.23774	0.62449	6.78591	1.15353e-11	5.97424e-10
ALKBH5	3611.83	0.718612	0.106235	6.76436	1.33895e-11	6.88841e-10
BAIAP2	2879.1	1.44132	0.213461	6.75213	1.45693e-11	7.43538e-10
ADCY1	132.934	2.68087	0.397971	6.73634	1.62424e-11	8.22344e-10
MGAT4A	29.2882	4.58565	0.681053	6.73317	1.66008e-11	8.36067e-10
NARF-AS2	106.138	1.86469	0.277723	6.71421	1.89081e-11	9.47288e-10
FAM241A	246.089	1.27191	0.190503	6.67659	2.44567e-11	1.21572e-09
CYTH3	3638.82	0.952233	0.142774	6.66952	2.56635e-11	1.27241e-09
SGSH	1632.51	1.09489	0.164282	6.66465	2.65299e-11	1.30858e-09
ENSG00000299996	64.891	2.40567	0.361344	6.65756	2.7841e-11	1.36972e-09
GAN	267.161	1.54392	0.232223	6.64843	2.96233e-11	1.44995e-09
NGFR	332.341	4.26883	0.642862	6.64035	3.12946e-11	1.51261e-09
GCH1	389.49	1.75674	0.264557	6.64033	3.12986e-11	1.51261e-09
TRIM24	852.943	0.855584	0.129568	6.60337	4.01915e-11	1.91817e-09
ENSG00000290689	1402.9	1.05489	0.159961	6.59467	4.26213e-11	2.01902e-09
AAMDC	300.521	1.28757	0.19529	6.59311	4.30718e-11	2.03533e-09
FKBP5	1274.78	1.9792	0.300704	6.58189	4.6451e-11	2.17887e-09
ZNF833P	162.373	1.35405	0.205836	6.5783	4.75871e-11	2.21587e-09
KIF1B	4141.78	0.753141	0.114926	6.55327	5.62897e-11	2.59584e-09
MALAT1	2395.77	0.999978	0.152802	6.54426	5.97916e-11	2.73777e-09
ENTPD5	596.481	0.879988	0.134469	6.54417	5.98284e-11	2.73777e-09
DLL4	71.9473	4.02221	0.614651	6.54389	5.99397e-11	2.73777e-09
GPR146	75.1938	2.12316	0.324846	6.5359	6.32292e-11	2.88114e-09
TESK2	211.808	1.67687	0.256808	6.52968	6.59089e-11	2.98902e-09
ARRDC1	1031.86	1.57166	0.240779	6.52739	6.69276e-11	3.02804e-09
CBFA2T2	1335.05	0.977563	0.149847	6.52373	6.85803e-11	3.08821e-09
USP25	1434.47	1.04698	0.160568	6.5205	7.00729e-11	3.14065e-09
LRPAP1	2979.94	0.92275	0.141989	6.49874	8.09939e-11	3.58811e-09
SLC35E4	311.86	0.923864	0.142295	6.49259	8.43733e-11	3.72059e-09
ARID5A	333.629	0.928872	0.143145	6.48904	8.63833e-11	3.78762e-09
C15orf39	926.007	0.989704	0.152524	6.48886	8.64871e-11	3.78762e-09
VCP	21712.2	0.738459	0.114028	6.47611	9.41168e-11	4.10477e-09
XPR1	1287.4	0.976437	0.151007	6.46618	1.00508e-10	4.35187e-09
PLAGL1	684.894	1.17217	0.181322	6.46458	1.01578e-10	4.38826e-09
GLCE	1565.89	1.36755	0.212347	6.44017	1.19343e-10	5.0982e-09
RTN3	5968.85	0.988968	0.153585	6.43922	1.20093e-10	5.11879e-09
MRFAP1L2	760.377	1.32582	0.206816	6.41062	1.44934e-10	6.08276e-09
ZC3H10	320.366	1.23533	0.192714	6.41019	1.4534e-10	6.08646e-09
TEX15	63.738	2.45434	0.382933	6.40933	1.46157e-10	6.10733e-09
DCXR	2408.61	1.54448	0.241105	6.40582	1.49563e-10	6.22245e-09
FBXW5	2780.33	0.614123	0.0959286	6.40188	1.53479e-10	6.35777e-09
RNF19B	657.341	0.761693	0.119653	6.36584	1.94222e-10	7.9203e-09
PNRC1	802.363	1.70419	0.267738	6.36514	1.95113e-10	7.92798e-09
ARMH4	112.144	2.03027	0.319251	6.35948	2.02438e-10	8.20818e-09
B3GAT3	1134.91	0.935352	0.14722	6.35344	2.10558e-10	8.51937e-09
ZXDC	600.644	1.1261	0.177397	6.34795	2.18207e-10	8.77598e-09
MSH3	773.77	0.84893	0.134342	6.31917	2.62978e-10	1.0529e-08
MICALL2	1252.37	0.945496	0.14983	6.31046	2.78203e-10	1.10922e-08
NSF	3548.06	0.689963	0.109386	6.30763	2.8335e-10	1.12739e-08
FOXRED2	1285.25	0.812365	0.128871	6.30373	2.90575e-10	1.15374e-08
PCNT	4489.55	1.02019	0.162066	6.29488	3.07633e-10	1.21642e-08
BTG1	752.189	1.12288	0.178568	6.28826	3.21047e-10	1.26684e-08
RASD1	51.2642	3.03878	0.483285	6.28775	3.2209e-10	1.26835e-08
H2BC5	654.419	3.17926	0.505829	6.28524	3.27338e-10	1.28636e-08
GRM2	29.4417	5.23639	0.834881	6.27201	3.56413e-10	1.39489e-08
ENSG00000310123	60.4058	4.64853	0.741276	6.27099	3.58764e-10	1.40123e-08
SYNM	2010.9	1.83539	0.292757	6.26932	3.62625e-10	1.41343e-08
DNAJC1	604.306	0.912068	0.146224	6.23747	4.44718e-10	1.70904e-08
INTS7	2214.63	0.82854	0.133213	6.21967	4.98211e-10	1.89936e-08
JPT1	6554.95	0.930667	0.149731	6.21557	5.11373e-10	1.94566e-08
NUDT19-DT	122.677	3.68991	0.595032	6.20119	5.60385e-10	2.12369e-08
ACSBG1	36.4086	4.13943	0.668447	6.19261	5.91766e-10	2.23377e-08
ENSG00000289100	106.603	1.58632	0.256462	6.18539	6.19475e-10	2.32918e-08
ENSG00000291338	33.4932	4.2815	0.692765	6.18031	6.39762e-10	2.39604e-08
ENSG00000261324	112.59	2.15836	0.349605	6.17369	6.67127e-10	2.48395e-08
ATG2A	1396.81	1.10396	0.178918	6.17023	6.81886e-10	2.53397e-08
CGNL1	121.056	2.01705	0.327128	6.16593	7.00681e-10	2.59877e-08
WARS2-AS1	821.271	1.26235	0.204913	6.16041	7.2559e-10	2.68076e-08
DNM3	45.1549	3.08807	0.501434	6.15848	7.34463e-10	2.70832e-08
OSBPL6	714.644	1.17279	0.190647	6.15161	7.66993e-10	2.81741e-08
OAT	3391.48	0.908885	0.147772	6.15059	7.71948e-10	2.82826e-08
PNP	1256.81	0.980292	0.159387	6.1504	7.72902e-10	2.82826e-08
SPAG9	5253.01	0.939095	0.152872	6.14302	8.09665e-10	2.95713e-08
MAN1A1	1363.67	1.15923	0.189235	6.12588	9.0181e-10	3.26872e-08
THEMIS2	376.761	1.23685	0.202322	6.11327	9.7611e-10	3.51804e-08
CHST12	949.267	1.05616	0.173029	6.10394	1.03486e-09	3.72278e-08
DENND3	699.819	0.963352	0.158004	6.09702	1.08065e-09	3.88021e-08
ENSG00000217275	26.6361	4.27872	0.702347	6.09202	1.11492e-09	3.98885e-08
C1orf226	92.2838	3.18691	0.52313	6.092	1.11508e-09	3.98885e-08
PI4K2A	2267.31	0.63235	0.103852	6.08894	1.13662e-09	4.05831e-08
AK3	1389.81	1.25992	0.207018	6.08605	1.15731e-09	4.12451e-08
SAT1	701.504	1.54212	0.253551	6.08209	1.18625e-09	4.21197e-08
IQCN	97.5977	2.60952	0.429909	6.06992	1.2797e-09	4.53536e-08
MAP3K9	460.73	1.14452	0.188906	6.05865	1.37271e-09	4.83811e-08
PNPLA8	1313.34	1.10556	0.182567	6.05566	1.39841e-09	4.91963e-08
TECPR2	949.383	1.01009	0.166916	6.05148	1.43524e-09	5.03069e-08
MICU1	1844.08	0.666429	0.110199	6.04748	1.47128e-09	5.14761e-08
CTNNBIP1	623.83	0.873973	0.144788	6.03622	1.57762e-09	5.50959e-08
CPLANE1	1491.01	1.05082	0.174204	6.03214	1.618e-09	5.63006e-08
ENSG00000285943	155.394	1.39334	0.231069	6.02995	1.64011e-09	5.69662e-08
GAK	2040.21	0.734444	0.12196	6.02202	1.72256e-09	5.97216e-08
PTMA	31443	1.10731	0.18423	6.01046	1.85001e-09	6.3679e-08
SDCBP	5029.72	0.963035	0.160237	6.01007	1.85445e-09	6.37172e-08
TLCD1	217.079	1.44359	0.240325	6.00683	1.89184e-09	6.47692e-08
CCNYL1	802.553	1.30142	0.216699	6.00566	1.90551e-09	6.51207e-08
CYP46A1	34.2671	3.35343	0.558923	5.99981	1.97544e-09	6.70054e-08
F8A1	945.862	0.982862	0.163821	5.99959	1.97816e-09	6.70054e-08
ATP1B2	154.67	3.75627	0.626448	5.99613	2.02073e-09	6.83264e-08
ENSG00000241860	95.1284	1.6277	0.271639	5.99213	2.07104e-09	6.99041e-08
KBTBD3	59.1294	2.49853	0.41724	5.98824	2.12127e-09	7.14734e-08
SPTSSA	981.451	0.904395	0.151455	5.97138	2.35258e-09	7.87129e-08
RTN1	320.31	1.3793	0.231172	5.96654	2.42331e-09	8.09378e-08
RFX2	400.638	0.839527	0.140772	5.96373	2.46544e-09	8.22014e-08
CYP2U1	611.576	1.51576	0.254223	5.9623	2.48709e-09	8.27792e-08
FOCAD	1970.2	0.952693	0.159829	5.96071	2.51146e-09	8.34448e-08
RALY	6907.81	0.563195	0.094557	5.95614	2.58263e-09	8.52121e-08
GCDH	588.92	1.0382	0.174473	5.95049	2.67342e-09	8.79106e-08
NDUFA6-DT	102.288	1.80551	0.30476	5.92437	3.13504e-09	1.01915e-07
ETFDH	690.849	1.04823	0.176958	5.92359	3.14983e-09	1.02172e-07
ORAI1	756.125	0.919282	0.155239	5.92172	3.18587e-09	1.03091e-07
SLC25A19	645.965	1.32652	0.224384	5.91181	3.38367e-09	1.09202e-07
FGFR3	929.864	2.77699	0.469778	5.91129	3.39436e-09	1.09362e-07
HAS3	127.63	2.48569	0.420687	5.90863	3.44955e-09	1.10768e-07
DYNLL2	3560	0.859009	0.145401	5.90786	3.46574e-09	1.11101e-07
H2BC26	44.2531	2.8571	0.483675	5.90707	3.48239e-09	1.11448e-07
AHR	1599.56	1.01459	0.171802	5.90556	3.51461e-09	1.12292e-07
ARHGAP26	454.227	1.58426	0.268386	5.90293	3.57099e-09	1.13713e-07
LYRM9	81.7963	1.93907	0.328584	5.90128	3.60695e-09	1.14618e-07
EIF4A3	6195.21	1.17569	0.199686	5.88767	3.91687e-09	1.23494e-07
CLCC1	1475.45	0.664383	0.112857	5.88692	3.93449e-09	1.23846e-07
TSPAN3	4459.74	0.936468	0.159084	5.88661	3.94202e-09	1.23879e-07
TBC1D20	1215.65	0.729231	0.12389	5.88613	3.95349e-09	1.24036e-07
WASHC4	2660.5	0.893337	0.151858	5.88271	4.03591e-09	1.26208e-07
EFNB2	1562.61	1.75906	0.299905	5.86539	4.48079e-09	1.39436e-07
NOS1AP	44.9645	3.91299	0.668679	5.85183	4.86201e-09	1.50809e-07
IZUMO4	128.124	2.847	0.486758	5.8489	4.94835e-09	1.53239e-07
KLHL24	450.472	1.63565	0.279835	5.84506	5.06381e-09	1.56561e-07
TMEM170B	338.84	1.25635	0.215111	5.84049	5.20475e-09	1.604e-07
CKB	377.286	1.73969	0.297881	5.84021	5.21347e-09	1.60411e-07
RMC1	947.794	0.7102	0.121963	5.82307	5.77759e-09	1.76632e-07
DYNLT1	1825.87	0.661554	0.113757	5.81549	6.04559e-09	1.83944e-07
ENDOD1	246.533	2.08051	0.35796	5.81213	6.16828e-09	1.87082e-07
GLCCI1	333.743	1.70781	0.294019	5.80849	6.30379e-09	1.90889e-07
MAP2K3	2436.37	1.38808	0.239316	5.80022	6.62298e-09	2.00238e-07
SESN3	26.4114	4.96388	0.856026	5.79875	6.68124e-09	2.01681e-07
FAM149B1	499.87	0.863742	0.149069	5.79425	6.86264e-09	2.06505e-07
SNORD3A	61.4378	2.05113	0.354056	5.79322	6.90494e-09	2.07452e-07
RNGTT	1201.22	0.676274	0.116745	5.79275	6.92428e-09	2.07707e-07
INPP5K	1189.84	1.13008	0.195356	5.78474	7.26246e-09	2.1671e-07
PPP2R5A	839.802	0.906068	0.156635	5.78457	7.26972e-09	2.1671e-07
XPC	1722.55	0.707376	0.122459	5.77645	7.6293e-09	2.26021e-07
RASL11A	71.78	2.80497	0.486979	5.75995	8.41374e-09	2.48875e-07
ALDH3A2	1732.7	1.22284	0.212318	5.75949	8.43681e-09	2.49172e-07
SIRT1	1490.16	0.899871	0.156316	5.75675	8.57466e-09	2.52853e-07
TNFRSF11A	210.441	1.63597	0.284222	5.75595	8.61568e-09	2.53282e-07
ZKSCAN2	477.001	1.26261	0.219448	5.75356	8.73837e-09	2.56406e-07
ENSG00000291210	402.698	1.02695	0.178496	5.75336	8.74872e-09	2.56406e-07
ISYNA1	1316.89	1.10829	0.192701	5.75137	8.85234e-09	2.59046e-07
HNRNPUL2	4237.12	0.648837	0.113424	5.72047	1.0623e-08	3.08502e-07
PITHD1	1447.24	0.839124	0.146781	5.71683	1.08529e-08	3.14225e-07
SKP1	5407.21	1.19443	0.20994	5.6894	1.27488e-08	3.63618e-07
STRIP2	770.952	1.00938	0.17777	5.67802	1.36263e-08	3.86914e-07
PITRM1	4807.15	0.843769	0.148632	5.67689	1.37164e-08	3.88321e-07
PTPRA	1520.28	0.853102	0.150904	5.65329	1.57407e-08	4.4366e-07
ENSG00000290058	40.634	7.25799	1.28543	5.64635	1.63893e-08	4.60586e-07
MRPL41	638.067	0.740893	0.131623	5.62891	1.81356e-08	5.07424e-07
COX6A1	3136.42	0.591274	0.10509	5.62636	1.84048e-08	5.14205e-07
MPP1	896.281	0.674595	0.120146	5.61478	1.96813e-08	5.49067e-07
ANGPTL4	73.2943	3.20419	0.570773	5.61377	1.97964e-08	5.50674e-07
NPTX1	27.0556	3.53543	0.629954	5.61221	1.99763e-08	5.54871e-07
PDE6D	673.602	1.03364	0.184192	5.61177	2.00268e-08	5.55467e-07
H2BC18	31.3049	2.58208	0.460266	5.60999	2.02341e-08	5.60406e-07
FYN	1601.08	0.975607	0.173972	5.60785	2.04858e-08	5.66557e-07
LUC7L	981.485	0.806203	0.143851	5.60445	2.0892e-08	5.76956e-07
GADD45B	1262.15	0.845343	0.150882	5.60266	2.11089e-08	5.82108e-07
TTC14	1120.25	0.916499	0.163639	5.60072	2.13462e-08	5.86276e-07
CSPG5	65.4531	2.06395	0.368519	5.60067	2.1352e-08	5.86276e-07
SH3GLB2	2729.62	0.990567	0.176919	5.59899	2.15599e-08	5.91135e-07
TARS3	152.878	1.27661	0.228288	5.59212	2.24317e-08	6.14161e-07
TMEM191A	85.9815	1.84924	0.331171	5.58394	2.35127e-08	6.41005e-07
ZCCHC12	55.3367	3.79604	0.680659	5.57701	2.44691e-08	6.64241e-07
RNF103	560.452	0.951028	0.170825	5.56727	2.5876e-08	6.99455e-07
ARHGEF12	4099.6	0.617753	0.111141	5.5583	2.7242e-08	7.32243e-07
SLC6A10P	35.8489	2.11743	0.380979	5.55787	2.73081e-08	7.32991e-07
TMEM38B	643.372	1.22974	0.221402	5.55432	2.78698e-08	7.44933e-07
RPS6KA1	2244.93	1.35709	0.244541	5.54953	2.86444e-08	7.64571e-07
KIAA0319L	2217.32	0.791567	0.142671	5.54819	2.88645e-08	7.6937e-07
WDR91	490.39	1.20881	0.217896	5.54765	2.89542e-08	7.7069e-07
SOD2	4701.86	1.32099	0.238362	5.54196	2.99097e-08	7.93913e-07
MAN1B1-DT	97.0795	1.57949	0.285027	5.54154	2.99817e-08	7.94724e-07
MINPP1	1131.22	0.701809	0.12686	5.53215	3.16335e-08	8.3619e-07
DGKH	279.742	1.31429	0.237636	5.53066	3.19028e-08	8.42145e-07
H2BC12	4468.45	2.00146	0.362697	5.51828	3.4234e-08	8.97495e-07
GRHL1	103.069	1.68973	0.306314	5.51633	3.46144e-08	9.06226e-07
SLC8B1	1161.01	0.941854	0.171027	5.50706	3.64884e-08	9.5268e-07
ZNF445	1433.63	0.850398	0.154556	5.5022	3.75076e-08	9.77956e-07
DENND4A	996.803	0.73537	0.133763	5.49757	3.85068e-08	1.00128e-06
RETREG3	1604.03	0.939059	0.171018	5.49101	3.9965e-08	1.03358e-06
ASMTL-AS1	112.212	1.80753	0.329651	5.48316	4.17785e-08	1.07899e-06
USP11	5735.45	0.725953	0.132403	5.48289	4.1843e-08	1.07899e-06
ALDH4A1	818.213	0.950911	0.173655	5.47588	4.35343e-08	1.11534e-06
HOXA9	1240.63	1.19523	0.218666	5.46602	4.60246e-08	1.1713e-06
LINC00863	377.743	0.820343	0.150487	5.45124	5.00186e-08	1.26226e-06
ADIPOR1	2900.27	0.590121	0.108644	5.43171	5.58171e-08	1.39455e-06
ENSG00000290791	560.527	2.34355	0.43161	5.42978	5.64229e-08	1.40785e-06
COQ8A	562.953	1.21722	0.224214	5.42884	5.67205e-08	1.41343e-06
MRNIP	681.314	1.20887	0.222732	5.42744	5.71674e-08	1.42143e-06
TNFAIP8	294.406	1.08826	0.200513	5.42737	5.71898e-08	1.42143e-06
SEMA6C	318.464	1.86246	0.343259	5.42581	5.7691e-08	1.43017e-06
GMNN	1493.53	0.698978	0.128859	5.42437	5.81584e-08	1.43989e-06
ZNF620	82.0275	1.651	0.305029	5.41261	6.21137e-08	1.52793e-06
LTA4H	1905.52	0.882056	0.163004	5.41124	6.25881e-08	1.53763e-06
H3C4	148.244	2.64007	0.488072	5.40918	6.3315e-08	1.55312e-06
UXS1	1276.77	0.936944	0.174	5.38473	7.25539e-08	1.76434e-06
ENSG00000293338	61.5102	3.81975	0.70945	5.3841	7.28064e-08	1.76744e-06
ENSG00000274425	227.03	1.51909	0.282152	5.38396	7.28661e-08	1.76744e-06
DOCK4	233.739	2.27068	0.42181	5.38318	7.31805e-08	1.77282e-06
EZH2	2106.99	0.492017	0.0914856	5.37809	7.52809e-08	1.81075e-06
ITPR2	756.361	1.42116	0.264572	5.37155	7.80637e-08	1.87216e-06
CCS	445.824	0.787525	0.146693	5.36851	7.93904e-08	1.9016e-06
PMPCA	2348.98	0.630656	0.117527	5.36603	8.04894e-08	1.9231e-06
DUSP14	2182.85	0.946036	0.176352	5.36447	8.11852e-08	1.93731e-06
ZNF280C	350.19	1.04544	0.194989	5.36152	8.2524e-08	1.96436e-06
ENSG00000228509	37.763	3.62347	0.676696	5.35464	8.57254e-08	2.02795e-06
ATP6V0A1	1558.79	0.763875	0.142686	5.35354	8.62491e-08	2.03782e-06
MAST2	3327.61	0.676828	0.126571	5.34741	8.92239e-08	2.10292e-06
ATF7IP	1813.82	0.541908	0.101459	5.34114	9.23614e-08	2.16855e-06
NEK9	3426.25	0.975808	0.182703	5.34095	9.2462e-08	2.16855e-06
KLHL29	520.939	1.2598	0.235913	5.34011	9.28897e-08	2.17325e-06
SERTAD1	750.326	1.06646	0.19975	5.33896	9.34804e-08	2.18174e-06
GPS2	2366.27	0.783108	0.146791	5.33487	9.56127e-08	2.22724e-06
KIFC2	918.353	1.33826	0.250857	5.33478	9.56627e-08	2.22724e-06
PYCR3	606.14	0.805417	0.151007	5.33362	9.62738e-08	2.23875e-06
TBC1D16	3880.19	1.36461	0.256141	5.32757	9.9538e-08	2.31184e-06
ABHD3	682.977	0.955633	0.179472	5.32469	1.01126e-07	2.33738e-06
AHCTF1	4095.86	0.482221	0.090606	5.32218	1.0253e-07	2.36697e-06
SAP30	357.04	1.03454	0.19498	5.30589	1.12124e-07	2.57602e-06
PAXIP1-DT	159.24	1.30818	0.246597	5.30495	1.12707e-07	2.58631e-06
RETSAT	1508	0.644667	0.12168	5.29804	1.17052e-07	2.67002e-06
NASP	7613.23	0.65076	0.122854	5.29703	1.17704e-07	2.6785e-06
H2BC15	47.4624	2.54108	0.479811	5.296	1.18369e-07	2.69044e-06
NRGN	325.776	2.05613	0.388924	5.28672	1.24528e-07	2.82173e-06
SOD1	5288.59	0.668151	0.126385	5.28663	1.24588e-07	2.82173e-06
ZNF611	294.854	1.09005	0.206256	5.28497	1.25727e-07	2.84081e-06
OSBPL10	507.643	0.759228	0.144019	5.27171	1.35159e-07	3.02889e-06
SBNO1	2010.97	0.798909	0.151723	5.26558	1.39744e-07	3.12068e-06
NECTIN1	513.407	1.77417	0.337442	5.25772	1.4585e-07	3.24568e-06
CRYBG3	838.243	1.02042	0.194241	5.25337	1.49342e-07	3.31952e-06
ALAD	1397.62	0.883962	0.168284	5.25281	1.49795e-07	3.32574e-06
ASF1B	4603.87	1.62476	0.310143	5.23875	1.61666e-07	3.57684e-06
H2AC13	54.5191	2.95004	0.563405	5.23609	1.64014e-07	3.62446e-06
NPHP4	966.166	1.09968	0.210027	5.23588	1.64197e-07	3.62446e-06
SMIM10L3	484.79	1.0325	0.19729	5.23339	1.66432e-07	3.66955e-06
H1-5	21.7199	3.99045	0.763587	5.22592	1.73288e-07	3.80332e-06
SQSTM1	13223.2	1.19956	0.22969	5.22249	1.76532e-07	3.8611e-06
ANKRD33B	495.993	0.881225	0.168872	5.21831	1.80559e-07	3.94469e-06
BICDL1	25.0921	6.13506	1.17578	5.21785	1.81011e-07	3.95004e-06
TONSL	1562.07	0.881687	0.169147	5.21256	1.86254e-07	4.046e-06
TMEM41A	1388.4	0.61381	0.117844	5.20867	1.90202e-07	4.12707e-06
SERPINE2	2729.94	0.866271	0.166342	5.20778	1.91113e-07	4.14215e-06
ABHD15	812.17	1.00072	0.192255	5.20516	1.93829e-07	4.19153e-06
ATAD2	6498.14	0.851409	0.163711	5.20068	1.98566e-07	4.28428e-06
ACVR2A	267.862	1.02445	0.197077	5.19821	2.01222e-07	4.33669e-06
TUBG1	4593.12	0.487244	0.0938277	5.19297	2.06964e-07	4.44313e-06
CEP170B	2753.14	0.668398	0.128715	5.19286	2.07089e-07	4.44313e-06
MLLT3	354.754	1.53937	0.296459	5.19252	2.07465e-07	4.44621e-06
SOX13	830.529	0.706125	0.136093	5.18854	2.11949e-07	4.53723e-06
SERPINI1	138.055	1.80002	0.347081	5.18616	2.14679e-07	4.5752e-06
TSC22D1	2006.09	0.654378	0.126203	5.18512	2.15878e-07	4.59564e-06
CERS6	2065.39	0.725337	0.140036	5.17963	2.22321e-07	4.71183e-06
EHD1	3802.94	0.960189	0.185419	5.1785	2.23683e-07	4.73544e-06
POLR2L	2477.11	0.859237	0.166087	5.1734	2.29871e-07	4.85571e-06
ZFP36	653.836	1.40711	0.272022	5.17277	2.30644e-07	4.86667e-06
NSMF	1811.14	0.771225	0.149261	5.16697	2.37922e-07	5.00919e-06
CTC1	662.415	1.06948	0.20722	5.16108	2.45525e-07	5.16005e-06
ANAPC16	1484.61	0.729534	0.141399	5.15939	2.47754e-07	5.19903e-06
NHERF1	3293.6	1.44005	0.279448	5.15321	2.56066e-07	5.34415e-06
TRIM68	453.694	0.753473	0.146254	5.15181	2.57986e-07	5.3725e-06
ENSG00000297412	35.9304	5.82773	1.13169	5.14957	2.61084e-07	5.42155e-06
TSPAN12	143.835	1.6306	0.317262	5.13958	2.75347e-07	5.68456e-06
H1-3	17.6878	4.4531	0.866934	5.13661	2.79746e-07	5.76916e-06
ZNF28	447.445	1.27839	0.249079	5.13248	2.85944e-07	5.88956e-06
ORC4	922.814	0.608045	0.118501	5.13113	2.88005e-07	5.91399e-06
PRKAR2B	453.593	1.60806	0.313697	5.12615	2.95734e-07	6.0662e-06
HTR7P1	468.109	1.49528	0.291814	5.12407	2.99015e-07	6.12692e-06
TXNRD3	148.643	1.09127	0.213336	5.11528	3.13278e-07	6.37848e-06
RBFA	783.993	0.91057	0.178165	5.11081	3.20778e-07	6.50666e-06
EVI5	956.036	0.750096	0.146894	5.10637	3.28411e-07	6.65093e-06
TBX2	366.692	0.997946	0.195542	5.10347	3.33473e-07	6.74631e-06
AGTPBP1	473.75	0.935864	0.183483	5.10054	3.3869e-07	6.8374e-06
H4C9	40.741	3.24905	0.637097	5.09977	3.40073e-07	6.85808e-06
TXNRD1	38361.2	1.86802	0.366432	5.09785	3.43533e-07	6.89879e-06
GTF2B	625.095	0.728089	0.14315	5.0862	3.65302e-07	7.30529e-06
MFSD12	1748.57	0.748163	0.147332	5.07807	3.81279e-07	7.57727e-06
SMIM10L2B	23.8312	3.03054	0.597966	5.06808	4.01858e-07	7.945e-06
NR6A1	71.7422	1.74946	0.345401	5.06502	4.08355e-07	8.04023e-06
MOAP1	522.321	0.892726	0.176293	5.06387	4.10839e-07	8.07252e-06
CLSPN	3709.86	0.911527	0.180062	5.0623	4.14228e-07	8.12244e-06
FAM118B	516.819	0.748441	0.147889	5.06083	4.17439e-07	8.16901e-06
ENSG00000287064	39.7443	2.90603	0.575114	5.05297	4.34985e-07	8.47733e-06
MIDN	2714.48	1.39862	0.277221	5.04516	4.53153e-07	8.81347e-06
CELSR3	196.521	1.46307	0.290013	5.04486	4.53856e-07	8.81816e-06
SMPD1	1264.6	0.704141	0.139606	5.04375	4.5649e-07	8.86036e-06
FGF18	26.9909	2.77064	0.551046	5.02796	4.95717e-07	9.56755e-06
REEP6	126.324	2.04578	0.407127	5.02493	5.03627e-07	9.67712e-06
SLC9A1	2491.55	1.0524	0.209503	5.02334	5.07796e-07	9.73768e-06
FAM8A1	912.516	0.926428	0.184438	5.02298	5.08764e-07	9.74646e-06
BBLN	850.29	1.04073	0.20739	5.01822	5.21525e-07	9.96293e-06
SERPINB9	910.002	1.24839	0.248889	5.01585	5.27988e-07	1.00644e-05
LRRC20	951.215	1.07466	0.214281	5.01521	5.29755e-07	1.0088e-05
CIRBP	3770.98	1.04806	0.208999	5.01468	5.31219e-07	1.01058e-05
TIGD3	43.3583	2.39983	0.479004	5.01004	5.44174e-07	1.03318e-05
MAPK8IP1	713.188	1.46792	0.293381	5.00345	5.63122e-07	1.06809e-05
GDF11	1303.57	1.16074	0.232355	4.99555	5.86691e-07	1.10731e-05
STARD7	5485.03	0.450539	0.0902859	4.99014	6.03356e-07	1.13764e-05
PDLIM3	27.6669	2.48447	0.497975	4.98915	6.06463e-07	1.14237e-05
ENSG00000289091	48.7182	3.54385	0.710645	4.98681	6.13851e-07	1.15515e-05
CTR9	2305.85	0.77226	0.154926	4.98471	6.20553e-07	1.16547e-05
CEP19	344.122	1.02269	0.205183	4.98428	6.21917e-07	1.16689e-05
SAFB2	1752.12	0.634356	0.127356	4.98096	6.3269e-07	1.18362e-05
ENSG00000290945	76.2394	1.35784	0.27262	4.98072	6.33492e-07	1.18396e-05
NOP14-AS1	559.036	1.0377	0.208385	4.97972	6.36759e-07	1.18891e-05
SLC66A2	1608.18	0.710172	0.142768	4.9743	6.54853e-07	1.21912e-05
MKNK1	1142.55	1.0163	0.204442	4.9711	6.65755e-07	1.23701e-05
ADGRL1-AS1	103.609	1.6858	0.339218	4.96966	6.70718e-07	1.24503e-05
INPP5F	1061.31	0.715381	0.143968	4.96905	6.72834e-07	1.24774e-05
ENSG00000309655	38.5626	1.84014	0.370376	4.96831	6.75397e-07	1.25128e-05
PLCD1	648.704	1.05579	0.212745	4.96272	6.95141e-07	1.28042e-05
SAV1	1411.88	0.749799	0.151139	4.96098	7.01372e-07	1.28942e-05
ZCCHC24	1500.7	0.964612	0.194557	4.958	7.12236e-07	1.30813e-05
GXYLT1	999.879	0.827014	0.166886	4.95557	7.21175e-07	1.32328e-05
RABGAP1	2348.16	0.501181	0.101159	4.95441	7.25516e-07	1.3287e-05
NAXE	1637.64	0.548311	0.110691	4.95354	7.28745e-07	1.33334e-05
H1-10	2398.95	1.11703	0.225531	4.95291	7.31135e-07	1.33643e-05
GREB1L	1748.52	1.06706	0.215458	4.95252	7.32567e-07	1.33777e-05
TAX1BP3	5707.1	0.958416	0.193893	4.94301	7.69252e-07	1.3981e-05
FIGNL1	1219.27	0.73366	0.148787	4.93094	8.18348e-07	1.4817e-05
CTSV	231.187	2.021	0.410006	4.9292	8.25674e-07	1.49214e-05
ANOS1	446.718	0.900262	0.182651	4.92887	8.27062e-07	1.49324e-05
POLR2A	13307.4	1.23687	0.251077	4.92624	8.38254e-07	1.50917e-05
AKAP1-DT	56.738	2.20756	0.448573	4.9213	8.59726e-07	1.54492e-05
PEG10	42398.7	2.34728	0.477233	4.91852	8.72005e-07	1.56405e-05
CDO1	169.898	1.48424	0.301824	4.91756	8.76281e-07	1.56872e-05
ZFYVE1	913.034	0.855355	0.173945	4.91739	8.77065e-07	1.56872e-05
ABTB2	433.599	1.3034	0.265403	4.91103	9.06011e-07	1.61145e-05
H2AC17	34.2272	2.64184	0.538841	4.90281	9.44743e-07	1.67567e-05
FAN1	905.668	0.592993	0.121005	4.90056	9.55639e-07	1.69343e-05
SMG1	4185.42	0.753713	0.153817	4.90007	9.58024e-07	1.69593e-05
TEX30	476.966	0.679335	0.138642	4.89991	9.58825e-07	1.69593e-05
FARP2	2185.86	1.04333	0.213038	4.89739	9.71196e-07	1.71306e-05
ANKH	304.671	1.04331	0.213525	4.88611	1.02846e-06	1.80574e-05
MYORG	793.551	1.76156	0.360576	4.88542	1.03209e-06	1.8088e-05
CABP7	20.7668	5.62708	1.15222	4.88369	1.04121e-06	1.81979e-05
ENSG00000260274	55.6175	1.44927	0.29698	4.88004	1.06065e-06	1.84672e-05
CAMK2B	67.0647	1.95485	0.400594	4.87989	1.06144e-06	1.84672e-05
ZMIZ2	2627.46	0.67666	0.138736	4.8773	1.07545e-06	1.86939e-05
RBPJ	1931.23	0.565522	0.116013	4.87464	1.09009e-06	1.89312e-05
DAG1	7564.26	0.860467	0.176672	4.87041	1.11365e-06	1.93052e-05
H2BC6	27.8804	3.66258	0.752115	4.86971	1.11762e-06	1.93565e-05
TOR1AIP2	2220.29	0.876115	0.180152	4.86321	1.15499e-06	1.99316e-05
CDC6	3744.99	0.966443	0.198938	4.85801	1.18573e-06	2.03886e-05
CRK	4063.57	0.566309	0.116617	4.85615	1.19689e-06	2.0562e-05
QSOX1	10098.1	0.725592	0.14943	4.85574	1.19936e-06	2.0586e-05
PSEN1	2853.85	0.54019	0.111272	4.85469	1.20578e-06	2.06776e-05
DCAF16	1455.89	0.593211	0.122234	4.85305	1.21574e-06	2.08298e-05
LINC02035	126.035	1.24825	0.25734	4.85059	1.23095e-06	2.10339e-05
BORCS6	270.96	0.921049	0.190041	4.84657	1.25614e-06	2.1426e-05
CHST7	62.0566	1.61372	0.333226	4.84273	1.28069e-06	2.1806e-05
TAF12	818.946	0.756544	0.156231	4.84246	1.28239e-06	2.18155e-05
NBEA	589.742	0.793915	0.164029	4.84009	1.29782e-06	2.20584e-05
TFRC	8388.03	0.940633	0.194398	4.83871	1.30685e-06	2.21921e-05
SRPK1	2872.66	0.644508	0.133253	4.83673	1.31992e-06	2.23942e-05
FAM177A1	1209.37	0.537183	0.11108	4.836	1.32479e-06	2.2457e-05
SCAND1	746.275	0.780535	0.161633	4.82905	1.37184e-06	2.31928e-05
TNFSF9	122.639	1.40021	0.289968	4.82885	1.37327e-06	2.31965e-05
TANGO2	911.885	0.942306	0.195372	4.82315	1.4131e-06	2.37854e-05
STK38L	415.155	1.29789	0.269135	4.82244	1.41809e-06	2.38484e-05
NPC1	3154.77	1.01166	0.209873	4.82034	1.43317e-06	2.40808e-05
EXO5	470.06	0.609943	0.126623	4.81698	1.45745e-06	2.44244e-05
ENSG00000287979	19.575	5.55641	1.15383	4.81561	1.4675e-06	2.45284e-05
ENSG00000235749	18.2077	2.96981	0.617063	4.81281	1.4882e-06	2.48526e-05
RSRP1	1643.41	0.854183	0.178269	4.79154	1.65504e-06	2.73761e-05
NANS	2904.32	0.731121	0.152735	4.78685	1.69417e-06	2.7975e-05
TOB1	982.791	0.901448	0.188358	4.78582	1.70291e-06	2.8095e-05
RIMS4	46.0487	3.13924	0.656377	4.78268	1.72973e-06	2.8513e-05
SGPP1	787.183	0.663214	0.138697	4.78174	1.73783e-06	2.86219e-05
NIN	4063.39	0.773812	0.161839	4.78136	1.74113e-06	2.86516e-05
SNORD3B-1	41.9485	2.09545	0.438621	4.77736	1.77615e-06	2.92027e-05
FAM43A	125.658	2.44456	0.512067	4.77391	1.80686e-06	2.96313e-05
CHRM4	60.1052	3.1435	0.658936	4.77057	1.83702e-06	3.00744e-05
ACAP3	2002.9	1.13939	0.239031	4.76671	1.87255e-06	3.05869e-05
MKNK2	3207.95	1.26678	0.26576	4.76665	1.87312e-06	3.05869e-05
GIT1	3171.24	0.96894	0.203471	4.76206	1.9163e-06	3.1159e-05
TENT5C	92.2687	1.36087	0.285853	4.76075	1.92873e-06	3.13345e-05
FBXO21	1623.29	0.872726	0.183327	4.76049	1.93128e-06	3.13493e-05
ADAM15	2969.76	0.741967	0.156007	4.75598	1.97489e-06	3.19488e-05
LARP1B	394.484	0.836229	0.175868	4.75487	1.98574e-06	3.20972e-05
TUBGCP5	1025.78	0.616226	0.129632	4.75365	1.99775e-06	3.22641e-05
KIF21A	360.879	0.83798	0.176294	4.75332	2.00101e-06	3.22705e-05
LAGE3	449.079	1.33087	0.279991	4.75327	2.00152e-06	3.22705e-05
GSK3B	2141.79	0.708317	0.14911	4.7503	2.03119e-06	3.27213e-05
CCR4	25.7727	3.40664	0.717207	4.74987	2.03547e-06	3.27409e-05
PRPF4	2507.83	0.52363	0.110242	4.74983	2.03583e-06	3.27409e-05
BMP2K	799.046	0.565446	0.119054	4.74948	2.03941e-06	3.27637e-05
TTC19	1176.07	0.789066	0.166191	4.74794	2.05497e-06	3.2938e-05
DMXL2	1804.81	1.06915	0.225292	4.74563	2.07857e-06	3.32329e-05
CHRNA5	284.268	1.46858	0.309553	4.7442	2.0933e-06	3.33618e-05
SMC5	1874.03	0.796189	0.167951	4.74061	2.13076e-06	3.38692e-05
BNIP3	2519.29	1.10738	0.233686	4.73877	2.15019e-06	3.41213e-05
H3-3A	8225.35	1.16946	0.247208	4.73068	2.23774e-06	3.54226e-05
CREBZF	1451.88	0.628043	0.133032	4.72099	2.34699e-06	3.6938e-05
PPDPF	4848	0.686932	0.145623	4.71721	2.39106e-06	3.75391e-05
MAFA	20.6325	6.52177	1.38264	4.71689	2.39481e-06	3.75671e-05
RSPH3	650.337	1.09825	0.232926	4.71502	2.41684e-06	3.78817e-05
SP4	411.386	1.04454	0.221923	4.70675	2.51698e-06	3.93546e-05
ENSG00000296507	29.7746	6.84838	1.4551	4.70648	2.52036e-06	3.93753e-05
SPIRE2	531.707	1.06062	0.225377	4.70598	2.52652e-06	3.93874e-05
INTS8	1719.61	0.783856	0.166568	4.70591	2.52731e-06	3.93874e-05
H3C1	17.6573	3.18273	0.677351	4.69879	2.61701e-06	4.06898e-05
H2AZ2	7844.7	0.697027	0.148342	4.69878	2.61726e-06	4.06898e-05
C6orf226	105.211	1.2821	0.272953	4.69715	2.63814e-06	4.09812e-05
LINC01554	54.547	3.62407	0.771629	4.69664	2.64473e-06	4.10502e-05
BMP8A	35.5688	3.41895	0.729176	4.68879	2.74824e-06	4.24845e-05
CHKA	529.779	0.930531	0.198484	4.68819	2.75627e-06	4.25743e-05
METTL25B	554.82	0.996441	0.212592	4.68711	2.77095e-06	4.27665e-05
PPP1R2	1786.66	0.669189	0.142801	4.68616	2.78379e-06	4.29301e-05
CLIC4	14614.4	0.837901	0.179181	4.67629	2.9211e-06	4.49389e-05
PRMT2	3166.12	0.820701	0.17554	4.67531	2.93515e-06	4.50825e-05
OCEL1	362.444	1.89362	0.405512	4.6697	3.01638e-06	4.61465e-05
LINC01882	24.5312	4.00395	0.857807	4.66765	3.04659e-06	4.65701e-05
MMP24OS	1448.32	0.829416	0.177732	4.66666	3.06142e-06	4.67105e-05
RALBP1	3384.15	0.470857	0.100901	4.66654	3.0631e-06	4.67105e-05
FAM13B	1960.37	0.810716	0.173767	4.66552	3.07835e-06	4.69057e-05
MIGA2	1265.81	0.504811	0.108207	4.66526	3.08234e-06	4.69209e-05
UPF1	3456.27	0.435307	0.0933757	4.66188	3.13333e-06	4.75541e-05
ENSG00000303299	16.8755	6.88601	1.47939	4.65463	3.24566e-06	4.92199e-05
ZDHHC14	275.612	1.23913	0.266248	4.65405	3.25476e-06	4.93188e-05
GABARAPL2	1090.6	0.53014	0.113969	4.65163	3.29319e-06	4.98222e-05
HELLS	1614.66	0.679684	0.14615	4.65058	3.31003e-06	5.00375e-05
C1QL1	343.159	1.53423	0.330193	4.64646	3.37673e-06	5.10054e-05
CFAP410	518.276	0.730856	0.157408	4.64307	3.43278e-06	5.17703e-05
TJP2	2652.58	0.865042	0.18662	4.63531	3.56404e-06	5.34551e-05
CYB5D2	389.424	0.999456	0.215746	4.63255	3.61183e-06	5.41294e-05
SCRIB	4014.1	0.616931	0.133179	4.63236	3.61525e-06	5.41383e-05
DAPK3	1919.84	0.646717	0.139686	4.62979	3.66035e-06	5.4728e-05
KLC1	2846.32	0.521242	0.112656	4.62685	3.71267e-06	5.52044e-05
PCNA	4788.27	1.06259	0.229722	4.62553	3.7364e-06	5.54749e-05
ZNF480	494.142	1.23094	0.266153	4.62494	3.74702e-06	5.55895e-05
ZNF160	406.605	0.763	0.165166	4.61961	3.84466e-06	5.69939e-05
FAM234A	4608.09	1.62739	0.352313	4.61916	3.85301e-06	5.70734e-05
ANKRD13C-DT	241.982	1.13583	0.245918	4.61874	3.8608e-06	5.712e-05
NKTR	3601.4	0.572571	0.124001	4.61748	3.88428e-06	5.73591e-05
ABCA3	1752.82	1.79957	0.389946	4.61492	3.93252e-06	5.7982e-05
ID1	2918.39	0.900177	0.195152	4.6127	3.97477e-06	5.85147e-05
H3-7	267.33	0.849848	0.18434	4.61021	4.02256e-06	5.91273e-05
NABP1	1000.16	0.827891	0.179788	4.60482	4.12825e-06	6.06343e-05
ARRDC3	1462.44	1.28933	0.280144	4.60238	4.17694e-06	6.12085e-05
CGN	159.912	1.69192	0.367668	4.60176	4.18929e-06	6.13425e-05
DNASE1L2	98.4944	2.86165	0.62254	4.59673	4.29174e-06	6.27466e-05
NUDT15	1189.09	0.765095	0.166611	4.59211	4.38791e-06	6.4006e-05
ENSG00000288640	101.537	1.94274	0.423136	4.5913	4.405e-06	6.42063e-05
EPHX1	2884.65	1.57252	0.342576	4.59029	4.42634e-06	6.44125e-05
THOC6	845.129	0.863349	0.188087	4.59015	4.42925e-06	6.44125e-05
UBE2D4	650.732	0.945339	0.205974	4.58961	4.44079e-06	6.45314e-05
SRGAP2B	1461.87	0.717635	0.156441	4.58725	4.49132e-06	6.51173e-05
MARCKSL1	5982.29	1.18688	0.258966	4.58315	4.5802e-06	6.63557e-05
SLFN5	2002.5	0.936602	0.204452	4.58105	4.62658e-06	6.69769e-05
ENSG00000272831	160.622	1.49607	0.327306	4.57087	4.85708e-06	6.98383e-05
TENT4B	803.18	0.669765	0.146723	4.56481	4.99943e-06	7.16698e-05
PPAT	806.593	0.88954	0.19499	4.56197	5.06754e-06	7.24833e-05
ENSG00000290263	53.0869	1.30619	0.286417	4.56044	5.10469e-06	7.29056e-05
SMCHD1	3993.09	0.624614	0.137084	4.55642	5.20334e-06	7.42038e-05
ENSG00000286416	42.5926	1.78319	0.391946	4.54958	5.37538e-06	7.64863e-05
B3GALNT2	1230.63	0.775739	0.170531	4.54896	5.39104e-06	7.66521e-05
ENSG00000268756	20.4544	4.11572	0.904992	4.54779	5.42117e-06	7.70233e-05
RHBDL3	335.267	2.69178	0.592314	4.54452	5.50608e-06	7.81716e-05
TMEM120B	596.574	0.678722	0.149383	4.54349	5.53304e-06	7.8438e-05
TOM1	1160.89	0.972194	0.214186	4.53902	5.65158e-06	7.99999e-05
TPRA1	914.985	0.689376	0.151888	4.53871	5.65998e-06	8.00597e-05
SEC16A	4467.99	0.444045	0.0978623	4.53745	5.69398e-06	8.04217e-05
IL6ST	5780.43	0.573664	0.126582	4.53196	5.84378e-06	8.22434e-05
ENSG00000309412	23.7098	5.10519	1.12649	4.53194	5.84445e-06	8.22434e-05
ENSG00000285796	217.957	1.70364	0.37606	4.53022	5.89212e-06	8.28533e-05
IMMT	4125.88	0.68504	0.15129	4.52798	5.95489e-06	8.34907e-05
RRM2	18234	1.67578	0.370574	4.52212	6.12225e-06	8.57115e-05
LMTK2	1310.9	0.751658	0.166362	4.51822	6.23621e-06	8.71158e-05
CCNE2	1601.32	1.43465	0.318048	4.51079	6.45881e-06	9.00281e-05
VPS13A	2721.3	0.699016	0.155105	4.50672	6.5839e-06	9.15717e-05
FTL	79974.9	1.55535	0.345163	4.50613	6.60211e-06	9.17584e-05
UNC45A	4455.2	0.76262	0.169341	4.50346	6.68547e-06	9.27821e-05
ZNF483	242.961	1.773	0.393825	4.50201	6.73139e-06	9.32841e-05
NEAT1	11690.7	1.2092	0.268636	4.50127	6.75495e-06	9.35428e-05
INPP4A	1039.44	0.922832	0.205115	4.49911	6.82397e-06	9.44303e-05
LRRC28	323.84	0.76764	0.170627	4.49893	6.82948e-06	9.44383e-05
UQCC3	330.565	0.67375	0.149766	4.49868	6.83771e-06	9.44838e-05
LYSET	343.895	0.892804	0.198664	4.49403	6.98867e-06	9.65001e-05
ADPRHL1	52.0851	1.46023	0.325101	4.49163	7.06797e-06	9.74545e-05
ZNF431	419.836	1.2523	0.278945	4.48942	7.14171e-06	9.81882e-05
HERC1	1709.37	0.922299	0.205484	4.48843	7.17509e-06	9.85057e-05
BPHL	367.824	0.840996	0.187407	4.48753	7.20549e-06	9.88521e-05
RAB35-AS1	107.092	1.28461	0.286459	4.48445	7.31015e-06	0.000100073
ISOC1	515.541	0.941174	0.209945	4.48295	7.36194e-06	0.00010071
TUBG2	694.767	0.907627	0.203171	4.46732	7.92063e-06	0.00010766
HCFC1R1	846.679	1.15361	0.258272	4.46665	7.94552e-06	0.000107921
ASL	1012.31	0.563186	0.126094	4.46639	7.95516e-06	0.000107976
IDH3A	2242.46	0.742175	0.166237	4.46457	8.02302e-06	0.00010882
DPYD	626.524	0.62891	0.140955	4.46179	8.12786e-06	0.000110164
RABEP1	2734.41	0.603337	0.135289	4.45962	8.21049e-06	0.000111126
TXNIP	1456.44	2.03124	0.45554	4.45898	8.23525e-06	0.000111382
EEFSEC	587.51	1.11483	0.250191	4.45589	8.35443e-06	0.000112915
PELI1	269.782	1.4677	0.32949	4.45447	8.41025e-06	0.000113509
WNT11	18.4442	3.45014	0.775064	4.45142	8.53032e-06	0.000114886
ZNF451	1241.64	0.548956	0.123568	4.44255	8.89e-06	0.000119227
SLC23A2	704.293	0.829222	0.186764	4.43994	8.9982e-06	0.000120425
ANTKMT	171.654	0.826848	0.186446	4.4348	9.21594e-06	0.000123253
GTF2A1	1523.06	0.646856	0.145947	4.43213	9.33064e-06	0.0001247
FBXO33	443.418	0.836825	0.188986	4.42798	9.51201e-06	0.000126962
PGP	926.77	0.827551	0.18694	4.42682	9.56319e-06	0.00012754
ENSG00000266993	7.10877	6.27518	1.41803	4.42527	9.6322e-06	0.000128371
TAF3	708.114	0.693211	0.156705	4.42368	9.70358e-06	0.000129233
MPC1	329.695	0.839432	0.189807	4.42255	9.75445e-06	0.00012982
NOP9	1799.36	0.640039	0.144798	4.42023	9.85962e-06	0.000131128
RDH10	360.935	1.28482	0.290823	4.41788	9.96715e-06	0.000132191
PAIP2B	176.276	1.83	0.415019	4.40942	1.03646e-05	0.000136988
ENSG00000305173	28.5408	3.493	0.792479	4.40769	1.04478e-05	0.000137992
MED11	326.537	0.735509	0.167017	4.40379	1.06376e-05	0.000140313
KIAA1958	423.63	0.946902	0.21502	4.40378	1.06382e-05	0.000140313
TSPAN13	127.58	1.6934	0.384721	4.40164	1.07435e-05	0.000141604
FAM219A	1148	0.777738	0.176839	4.39801	1.0925e-05	0.000143798
DHRS7B	417.162	0.782623	0.178016	4.39637	1.10076e-05	0.000144782
GOLGA6L9	242.383	1.17226	0.266652	4.39623	1.10149e-05	0.000144782
CCNT2-AS1	153.801	1.42833	0.325134	4.39304	1.11777e-05	0.00014662
NBR1	3441.2	0.420032	0.0956177	4.39283	1.11886e-05	0.000146663
SYP	46.7735	1.57755	0.359217	4.39164	1.12496e-05	0.00014716
ZNF654	528.659	0.592981	0.135044	4.39103	1.12817e-05	0.000147479
F8A2	243.489	0.855951	0.195102	4.3872	1.14817e-05	0.000149889
FOXP4	1399.35	0.476019	0.108534	4.3859	1.1551e-05	0.000150587
DNAJC9	3805.7	0.644596	0.146981	4.38557	1.15681e-05	0.000150709
ACAP2	2205.69	0.573554	0.13084	4.38364	1.1671e-05	0.000151842
TRAPPC14	576.293	0.696831	0.159066	4.38077	1.18262e-05	0.000153653
IFI30	436.81	1.21233	0.276954	4.37737	1.20121e-05	0.000155751
MMP15	315.549	2.06237	0.471257	4.37632	1.207e-05	0.000156395
POLE	4424.81	0.660056	0.150836	4.37599	1.20883e-05	0.000156526
AFG3L2	3200.09	0.862824	0.197445	4.36995	1.24275e-05	0.000160592
UBE2A	3268.65	0.500776	0.114723	4.36508	1.27079e-05	0.000163994
SOWAHC	508.024	0.607811	0.139275	4.36412	1.27637e-05	0.000164492
ZNF84	516.819	0.884903	0.202995	4.35923	1.30523e-05	0.000167873
TMBIM6	15538.5	0.487804	0.11198	4.35617	1.32358e-05	0.000170005
PIM2	611.764	0.789682	0.181624	4.34789	1.37451e-05	0.000176073
TUBB3	11949.4	1.63617	0.376537	4.34532	1.39072e-05	0.000177912
NCKIPSD	787.973	0.65161	0.149982	4.3446	1.3953e-05	0.000178379
PDK3	266.319	1.15275	0.265404	4.3434	1.40295e-05	0.000179236
ZNF852	361.927	0.712971	0.164171	4.34285	1.40648e-05	0.000179518
ATP10D	1077.13	1.04415	0.240435	4.34276	1.40703e-05	0.000179518
ZBTB11	1093.36	0.8575	0.19771	4.33716	1.44338e-05	0.000183778
RPRD1A	1751.39	0.663462	0.152998	4.33642	1.44823e-05	0.000184035
TRNP1	196.801	1.37667	0.318095	4.32786	1.50568e-05	0.000190393
NETO2	834.374	1.24933	0.288687	4.32761	1.50736e-05	0.000190393
CLSTN1	8056.99	0.67352	0.155638	4.32749	1.50818e-05	0.000190393
CCDC13-AS2	19.8507	5.5105	1.27377	4.32615	1.51738e-05	0.000191176
BCAN-AS2	251.93	1.24794	0.28905	4.3174	1.57881e-05	0.000198524
EPS15	1452.14	0.496719	0.115179	4.31257	1.61366e-05	0.000202639
PINK1	2760.87	0.57893	0.134253	4.31224	1.61608e-05	0.000202722
BTAF1	2221.93	0.730583	0.169423	4.31219	1.61643e-05	0.000202722
ISM2	23.4984	3.88493	0.901474	4.30953	1.63603e-05	0.000204643
VPS39	2335.84	0.488796	0.113437	4.30895	1.64032e-05	0.000205045
RIMKLA	24.9224	2.67209	0.620369	4.30726	1.65287e-05	0.000206479
PPP1R12C	1764.83	0.822609	0.191211	4.30209	1.69195e-05	0.000211086
KCNAB2	387.596	1.04405	0.242776	4.30046	1.70447e-05	0.000212508
HSPD1P11	32.0173	2.4252	0.564593	4.29549	1.74307e-05	0.000216898
GDE1	2782.74	1.06785	0.248767	4.29255	1.76636e-05	0.000219653
TMOD2	625.312	0.516471	0.120334	4.29197	1.77095e-05	0.000220081
TYW1B	304.746	0.86835	0.202467	4.28886	1.79595e-05	0.000223043
CEP128	467.184	0.559941	0.130574	4.2883	1.80046e-05	0.000223313
H1-4	23.6627	2.92045	0.681266	4.2868	1.81262e-05	0.00022453
CIAO1	2265.64	0.518495	0.120957	4.28659	1.81437e-05	0.000224601
RAB11FIP1	1262.31	1.00648	0.234858	4.28548	1.82343e-05	0.000225577
PLCE1	464.824	1.3719	0.320217	4.2843	1.83313e-05	0.000226631
TOM1L2	1803.83	0.654008	0.152695	4.28311	1.84297e-05	0.0002277
ZNF878	31.8598	2.24489	0.524797	4.27764	1.88886e-05	0.000232918
TXNDC16	557.91	1.29292	0.302459	4.27469	1.91407e-05	0.000235724
SOBP	60.4879	1.47204	0.344382	4.27444	1.91621e-05	0.000235836
DMTF1	1503.24	0.539353	0.126294	4.27062	1.94927e-05	0.00023975
OR2B6	16.8873	3.97843	0.932806	4.26502	1.99887e-05	0.000245378
SRGAP2C	1115.91	0.514546	0.120681	4.26371	2.01064e-05	0.000246336
CEND1	131.467	2.94843	0.69154	4.26357	2.01182e-05	0.000246336
CDC42EP2	393.441	0.905568	0.212553	4.26044	2.04024e-05	0.000249496
BMP8B	51.2154	2.6207	0.615206	4.25988	2.04541e-05	0.000249969
AHCYL2	573.412	0.944729	0.221805	4.25928	2.05088e-05	0.000250478
RFC1	2627.61	0.613072	0.144017	4.25694	2.0724e-05	0.000252944
FZD8	165.638	1.77876	0.418341	4.25194	2.11925e-05	0.000258168
ZSWIM5	96.1635	1.62352	0.381908	4.25108	2.12739e-05	0.000258901
GIGYF2	2535.53	0.472465	0.111142	4.25102	2.12797e-05	0.000258901
ARMCX3	1192.1	0.522818	0.123009	4.25025	2.13529e-05	0.000259462
A1BG-AS1	206.88	0.962966	0.226598	4.24968	2.1408e-05	0.000259966
RECQL4	2667.35	0.620089	0.146072	4.2451	2.185e-05	0.000264996
BMAL2	836.085	0.930837	0.219619	4.23841	2.25109e-05	0.000272494
FGD6	366.982	1.04159	0.246019	4.2338	2.29779e-05	0.000276863
IER2	1447.86	0.704376	0.166373	4.2337	2.29875e-05	0.000276863
MPV17L2	481.986	0.651977	0.154061	4.23194	2.3168e-05	0.000278862
SNX30	981.304	0.721545	0.170529	4.23121	2.32436e-05	0.000279595
WDR31	290.439	0.787938	0.186269	4.23011	2.33582e-05	0.000280621
ENY2	1894.68	0.635604	0.150294	4.22908	2.34652e-05	0.00028173
GOLM2	3465.95	0.472969	0.111864	4.22808	2.35693e-05	0.000282624
ENSG00000286001	111.948	1.39898	0.330899	4.22782	2.35965e-05	0.00028266
BICC1	2963.52	0.678965	0.160844	4.22126	2.42945e-05	0.000290592
ZNF75A	308.234	0.75806	0.179622	4.2203	2.43977e-05	0.000291645
ENSG00000300114	30.207	1.92163	0.455481	4.21889	2.45509e-05	0.000292964
CBX4	486.808	0.837462	0.198583	4.21719	2.47366e-05	0.000294959
MAP1LC3B	3448.7	1.20726	0.286748	4.21019	2.5516e-05	0.000303684
SIRT7	1233.47	0.52633	0.125085	4.20777	2.579e-05	0.000306573
TDRKH	685.393	0.772781	0.18385	4.20331	2.63038e-05	0.000312284
TST	442.272	1.11746	0.265864	4.20314	2.63235e-05	0.000312324
STK3	674.982	0.725261	0.172559	4.20296	2.63442e-05	0.000312376
GPAA1	2891.07	0.639577	0.152202	4.20217	2.64374e-05	0.0003129
KIAA0513	580.706	1.09174	0.260059	4.19807	2.69197e-05	0.000318411
BRI3BP	1226.79	0.912011	0.21748	4.19354	2.74638e-05	0.000324646
UBAP2	3041.02	0.616163	0.147065	4.18974	2.79279e-05	0.000329522
VASH1	337.756	1.87138	0.446871	4.18773	2.81758e-05	0.000332037
SIPA1	1368.37	0.891582	0.21307	4.18446	2.85845e-05	0.000336439
ACER2	83.2081	1.30905	0.312999	4.18227	2.88611e-05	0.000339277
WDR27	508.547	0.992497	0.237862	4.17258	3.01173e-05	0.000352745
KDM4A-AS1	98.0795	1.89674	0.454748	4.17096	3.03319e-05	0.000354823
SYNJ1	1017.72	0.8009	0.19208	4.16962	3.05104e-05	0.000356336
SDHA	7686.39	0.853924	0.204799	4.16957	3.0517e-05	0.000356336
SLC10A3	1430.24	0.647459	0.155389	4.16669	3.09061e-05	0.000359782
KDM3A	1126.71	0.767421	0.184281	4.16439	3.1218e-05	0.000363113
SLC12A6	1261.48	1.0399	0.24976	4.16361	3.13259e-05	0.000364005
C6orf89	4234.6	0.461799	0.110977	4.16123	3.16543e-05	0.000367374
MYCL	93.2052	1.57473	0.378603	4.15932	3.19203e-05	0.000369789
STK4	3678.96	0.3364	0.0808878	4.15885	3.19855e-05	0.000370319
DNER	15.624	4.0471	0.975081	4.15053	3.31713e-05	0.00038289
ABTB1	289.831	1.23078	0.296638	4.1491	3.33783e-05	0.000385048
TSPAN33	127.219	1.45129	0.349925	4.14744	3.36215e-05	0.000386921
SUZ12	2647.17	0.504048	0.121642	4.14369	3.41757e-05	0.000392119
SUN1	6158.06	0.751919	0.181475	4.14337	3.42233e-05	0.000392429
ENSG00000300506	25.7812	2.46788	0.595794	4.14217	3.44035e-05	0.00039426
WDR19	789.166	0.759583	0.183493	4.13958	3.47936e-05	0.000398492
CA13	156.483	0.881288	0.213053	4.13647	3.52683e-05	0.000403205
ENSG00000301014	7.94884	5.49379	1.32903	4.13369	3.56987e-05	0.000407638
ATG4B	1992.16	0.893751	0.216219	4.13355	3.57205e-05	0.000407644
ENSG00000279207	231.129	0.91339	0.221101	4.13111	3.61022e-05	0.000411509
PGBD2	256.118	0.82111	0.198851	4.12927	3.63919e-05	0.000413825
ZNF823	173.248	0.872759	0.211384	4.12879	3.64682e-05	0.000414447
ING1	611.688	1.18977	0.288246	4.12762	3.66535e-05	0.000416059
PKD1P1	515.997	0.936754	0.227064	4.1255	3.69924e-05	0.00041916
BCAN-AS1	94.879	1.66457	0.403687	4.12343	3.73279e-05	0.000422623
SPAG5-AS1	14.2515	2.70285	0.655676	4.12224	3.75202e-05	0.000424386
C1orf50	302.284	0.749994	0.181955	4.12186	3.75833e-05	0.000424849
CCDC93	1486.25	0.542243	0.13161	4.12007	3.78762e-05	0.000427656
RTF1	4337.24	0.655581	0.159209	4.11775	3.82585e-05	0.000431462
TBC1D7	406.215	0.961553	0.233578	4.11662	3.84471e-05	0.000433334
UBE2D1	578.623	1.04697	0.254365	4.11603	3.85449e-05	0.00043418
RPL3L	14.4243	5.64846	1.3726	4.11515	3.86936e-05	0.000435598
TMEM242	500.433	0.697516	0.169552	4.11387	3.89083e-05	0.000437606
GNPTG	828.992	0.757516	0.18414	4.11381	3.89176e-05	0.000437606
MIB2	1242.07	0.818908	0.199086	4.11334	3.89967e-05	0.000438238
MYLIP	282.445	1.49774	0.364409	4.11006	3.95563e-05	0.000443744
RNF141	737.686	0.744084	0.181196	4.10651	4.01689e-05	0.000448631
ENSG00000304783	14.5882	5.54918	1.3515	4.10596	4.02645e-05	0.000449319
SRSF5	4765.98	0.627377	0.152845	4.10466	4.04904e-05	0.000451576
HMGN2P5	14.0783	7.54127	1.83744	4.10424	4.05649e-05	0.000452144
FLVCR1-DT	118.92	1.04411	0.254513	4.10238	4.08921e-05	0.000455261
SUSD2	20.3331	2.50842	0.611799	4.10007	4.1303e-05	0.0004593
CPD	4495.95	0.767805	0.187406	4.09702	4.18507e-05	0.000464852
SLC25A4	700.348	0.784804	0.191618	4.09566	4.2096e-05	0.000465842
MARCHF3	312.177	1.03304	0.25236	4.0935	4.2491e-05	0.000469259
ZNF761	473.824	0.987465	0.241408	4.09044	4.30554e-05	0.000475199
TOR2A	398.451	0.551171	0.134752	4.09027	4.30863e-05	0.000475265
TMEM50A	4385.85	0.42155	0.103082	4.08947	4.32359e-05	0.000476366
LUZP1	4128.38	0.561977	0.13745	4.08859	4.33998e-05	0.000477622
SLC43A2	1857.09	1.00674	0.246487	4.08437	4.41975e-05	0.000486121
TSEN34	1526.5	0.580286	0.142129	4.08282	4.44926e-05	0.000489087
ESYT3	185.911	2.00516	0.491163	4.08248	4.4558e-05	0.000489498
PARD6A	164.739	1.55217	0.380214	4.08236	4.45812e-05	0.000489498
ARL6IP1	15032.5	0.88121	0.21587	4.08213	4.46252e-05	0.0004897
TTLL1	132.166	0.915004	0.224256	4.08017	4.5002e-05	0.000493269
PCMT1	3089.65	0.506366	0.124142	4.07894	4.52424e-05	0.00049562
PRKRA	1004.56	0.645237	0.158232	4.07778	4.54682e-05	0.00049781
PDPK1	2516.93	0.868316	0.213046	4.07571	4.58735e-05	0.000501386
ZNF696	177.259	0.755744	0.185451	4.07517	4.59812e-05	0.00050199
HSDL2	1531.55	0.507354	0.124543	4.07371	4.62692e-05	0.000504558
ABLIM2	17.1942	3.23392	0.794246	4.07168	4.66752e-05	0.000508117
LUC7L3	2605.23	0.624127	0.153507	4.0658	4.78674e-05	0.000518149
INTS5	855.5	0.605423	0.148963	4.06425	4.81869e-05	0.000521312
ZDHHC23	149.101	0.994878	0.244847	4.06326	4.83925e-05	0.000523098
RAB11FIP3	1960.88	0.963238	0.237064	4.06319	4.84067e-05	0.000523098
CACNA2D2	15.3798	3.23429	0.796379	4.06125	4.88109e-05	0.000526872
ELMOD2	461.002	0.675877	0.166563	4.05778	4.95417e-05	0.000533857
STUB1	2334.42	0.946554	0.233334	4.05664	4.97829e-05	0.000535853
CCDC47	3398.22	0.46493	0.114659	4.05487	5.01612e-05	0.000539621
MEGF9	535.208	0.83529	0.206236	4.05016	5.11832e-05	0.000549072
CHAF1B	2063.28	0.717138	0.177229	4.04638	5.20156e-05	0.000557065
HABP4	993.726	0.808337	0.199793	4.04587	5.21297e-05	0.000557974
B3GNT2	452.827	0.714025	0.177	4.03404	5.48252e-05	0.000584537
HRH3	14.526	5.14163	1.27706	4.02616	5.6696e-05	0.000603475
ZC3H14	2691.68	0.428261	0.106502	4.02114	5.79169e-05	0.000615443
RPL12	15787.2	0.484892	0.120618	4.02007	5.81817e-05	0.000617572
TMEM201	1430.53	0.753841	0.187541	4.0196	5.82958e-05	0.000618097
ABCB8	1398.81	0.534793	0.133072	4.01882	5.8491e-05	0.000619824
ANKRD24	16.3754	2.71779	0.676369	4.0182	5.86433e-05	0.000621093
FBXO31	1145.74	1.05134	0.261672	4.01778	5.87485e-05	0.000621863
ZYG11B	1747.23	0.87644	0.218164	4.01735	5.88569e-05	0.000622322
DYNLRB1	3669.67	0.417176	0.103909	4.0148	5.94965e-05	0.000628044
ENSG00000272405	571.577	1.30377	0.325614	4.00404	6.2271e-05	0.000654444
TCF19	4307.77	0.81567	0.203811	4.0021	6.27839e-05	0.000659111
ENSG00000294357	15.7686	5.99225	1.49831	3.99935	6.35175e-05	0.000666081
MED14	2864.65	0.661629	0.165491	3.99798	6.38852e-05	0.000669203
ENSG00000272079	45.289	1.64368	0.411279	3.9965	6.42855e-05	0.00067266
PCLO	578.334	1.27605	0.319779	3.9904	6.5961e-05	0.000688311
GTF2A1-AS1	32.1155	1.94076	0.486675	3.98779	6.66911e-05	0.000694564
HERC2P2	377.206	1.36672	0.342833	3.98654	6.70433e-05	0.000697323
FGFR1OP2	873.95	0.558903	0.14022	3.98591	6.72208e-05	0.00069879
AIF1L	84.8947	2.08007	0.522231	3.98305	6.80362e-05	0.000706498
ACADVL	8862.18	0.764303	0.192048	3.97976	6.89857e-05	0.000715582
BRCA2	702.86	0.905027	0.227541	3.97743	6.96636e-05	0.000720942
MXD4	1645.11	1.1604	0.29187	3.97573	7.01626e-05	0.000724815
OSTF1	449.082	0.841865	0.211754	3.97568	7.01788e-05	0.000724815
SLC17A7	23.019	3.41788	0.86019	3.9734	7.08532e-05	0.000730598
MANBA	302.61	0.722941	0.181968	3.97291	7.10009e-05	0.000731727
B4GAT1-DT	62.8607	1.57895	0.397754	3.96967	7.19725e-05	0.000740543
ENSG00000274272	102.875	1.0464	0.263631	3.96919	7.21169e-05	0.000741629
SNAP29	1677.78	0.633305	0.159751	3.96433	7.36021e-05	0.00075609
BCKDHB	613.367	0.991285	0.25012	3.96323	7.39422e-05	0.00075877
NPC2	2332.01	0.698791	0.176386	3.96171	7.44142e-05	0.000762387
ENSG00000286190	497.189	1.70403	0.430203	3.96098	7.46417e-05	0.0007639
FGFR1	4403.52	1.07629	0.271878	3.95871	7.5356e-05	0.000770386
KHDRBS3	35.3953	3.28456	0.830551	3.95467	7.66398e-05	0.000781126
SRD5A3	274.308	1.20579	0.304904	3.95464	7.66515e-05	0.000781126
SERINC5	608.175	0.596558	0.150858	3.95444	7.67137e-05	0.000781345
LRRC58	2044.42	0.498637	0.126194	3.95135	7.77131e-05	0.000790262
NR4A2	34.47	1.64398	0.416136	3.95058	7.79617e-05	0.000792369
AP3B2	25.4389	2.43967	0.618142	3.94677	7.9211e-05	0.000804639
USP45	350.458	1.20294	0.3051	3.94276	8.05479e-05	0.000816919
GFPT2	1764.45	1.67857	0.425784	3.94231	8.07005e-05	0.000818033
H3C2	17.8422	3.04679	0.77299	3.94157	8.09516e-05	0.000820143
PPIA	33006.7	0.374391	0.0950049	3.94075	8.12267e-05	0.000822496
ENSG00000254531	68.6251	1.23738	0.314141	3.93894	8.18438e-05	0.000828306
ATP11B	2922.88	0.452094	0.114811	3.93771	8.22631e-05	0.000831231
GCLC	1627.3	1.0769	0.273631	3.9356	8.299e-05	0.000838133
STK32C	245.14	0.880474	0.22374	3.93526	8.31051e-05	0.000838854
ENSG00000273199	10.2819	3.19609	0.812347	3.93439	8.34087e-05	0.000840962
CCM2	1784.6	0.435779	0.110765	3.93427	8.34484e-05	0.000840962
ANKHD1-EIF4EBP3	1185.27	0.751738	0.191099	3.93377	8.36253e-05	0.000841232
CILP2	124.379	2.09726	0.533153	3.9337	8.36485e-05	0.000841232
ENSG00000262663	6.54673	5.73993	1.46025	3.93078	8.46715e-05	0.000851073
FSBP	153.102	0.884926	0.225171	3.93003	8.49363e-05	0.000852923
MCAM	916.874	1.45446	0.370092	3.93	8.49447e-05	0.000852923
FAM43B	28.7846	1.91132	0.486719	3.92695	8.60287e-05	0.00086245
NRARP	32.5901	2.66652	0.679553	3.92394	8.71127e-05	0.000871036
ABCB10	742.044	0.683149	0.174375	3.91769	8.94016e-05	0.000891079
CLU	4613.85	1.86248	0.476225	3.91091	9.19475e-05	0.00091365
NFKBIZ	628.419	0.882144	0.225598	3.91024	9.22026e-05	0.00091571
ENSG00000291224	430.238	0.61635	0.157811	3.90562	9.39843e-05	0.000931954
TRIM9	38.8917	2.0156	0.516152	3.90504	9.42081e-05	0.000933689
H2BC9	128.819	1.27025	0.325473	3.90279	9.50909e-05	0.000940977
BMP6	33.5462	2.37207	0.608097	3.90081	9.58706e-05	0.000947224
ERP44	1386.17	0.466908	0.119762	3.89863	9.67401e-05	0.000954828
LINC00513	203.674	2.47221	0.634323	3.8974	9.7231e-05	0.000958666
TTLL12	1715.4	0.994612	0.255323	3.89551	9.79917e-05	0.000964694
PTTG1IP	7634.21	0.420645	0.107995	3.89503	9.81864e-05	0.000966114
FNBP1	2443.03	1.1687	0.30019	3.8932	9.89322e-05	0.000972952
PEPD	1619.86	0.759098	0.195018	3.89246	9.92343e-05	0.000975422
CDCA7L	2282.79	0.749662	0.192816	3.88796	0.00010109	0.00099213
ENSG00000272667	29.9723	1.53917	0.395903	3.88773	0.000101184	0.000992552
SLC41A2	229.189	1.2908	0.332085	3.88695	0.000101513	0.000994755
HTT	3583.73	0.420522	0.108215	3.886	0.000101911	0.000997637
TEC	64.8737	1.49132	0.383838	3.88528	0.000102212	0.000999555
ITSN1	2024.03	0.481187	0.124018	3.87996	0.000104472	0.00101957
PIAS1	1394.13	0.624703	0.161051	3.87891	0.000104925	0.00102347
ARRB2	886.366	0.668516	0.172358	3.87865	0.000105036	0.001024
SLX4	884.853	0.734967	0.18956	3.87723	0.00010565	0.00102898
LINC00106	57.4759	1.47747	0.381712	3.87064	0.000108551	0.00105517
ICOSLG	280.244	1.05971	0.273797	3.87042	0.000108646	0.00105547
SPIRE1	1475.42	0.749561	0.193694	3.86982	0.000108917	0.00105703
LZTS3	498.729	1.46372	0.37834	3.86881	0.000109368	0.00106087
USP34-DT	26.3346	1.90876	0.493426	3.86839	0.000109557	0.00106216
RELT	665.286	0.635337	0.164259	3.86789	0.000109781	0.00106379
THAP6	193.854	0.799014	0.206617	3.86712	0.000110129	0.00106663
MTMR12	1958.85	0.546964	0.141451	3.86681	0.000110268	0.00106743
NRG2	11.8965	3.41462	0.883584	3.8645	0.000111315	0.00107593
ATPSCKMT	307.582	0.829005	0.214536	3.86418	0.000111465	0.00107683
LMBR1	1557.18	0.972206	0.251651	3.86331	0.000111863	0.00108013
ENSG00000233030	18.2214	3.21614	0.833482	3.85869	0.000113999	0.00109744
ULK1	1786.62	0.954154	0.247292	3.8584	0.00011413	0.00109815
CYTH1	1390.25	0.903059	0.234117	3.8573	0.000114647	0.00110201
ZCCHC14	1486.23	1.10431	0.286487	3.85467	0.000115888	0.00111282
RAB3A	64.9725	1.42845	0.371011	3.85014	0.000118048	0.00113074
DNMT3B	603.845	0.934743	0.243011	3.84651	0.000119811	0.00114647
HES7	19.812	2.5491	0.663328	3.84289	0.000121592	0.00116119
ENSG00000288852	134.685	1.23816	0.322296	3.8417	0.000122185	0.00116593
TLL2	25.6822	4.43779	1.15523	3.84148	0.000122295	0.00116593
HBA1	46.5302	3.15137	0.820395	3.84129	0.00012239	0.00116593
ENSG00000282393	200.033	0.925816	0.241031	3.84107	0.000122499	0.00116636
ERVMER34-1	17.4752	2.99899	0.78119	3.839	0.000123535	0.00117505
SESN1	361.059	0.676504	0.176237	3.83861	0.000123732	0.00117576
IPMK	487.986	0.688879	0.179467	3.83846	0.000123807	0.00117589
CCDC127	863.578	0.698531	0.18206	3.83683	0.000124634	0.00118257
ENSG00000305762	13.2121	4.44237	1.15794	3.83646	0.000124821	0.00118376
MAT2A	6443.98	0.337204	0.087954	3.83387	0.000126144	0.00119512
CD81	5796.68	0.456657	0.119149	3.83266	0.000126765	0.00119982
EXO1	1418.94	0.613271	0.160189	3.82843	0.000128965	0.00121823
SEMA6A	61.0729	1.94389	0.507959	3.82686	0.000129788	0.0012254
ENSG00000289558	17.7873	2.17704	0.569441	3.82312	0.000131774	0.00124353
SLC49A4	388.041	0.504922	0.132216	3.81891	0.000134045	0.00126123
IFFO2	950.517	0.770301	0.201759	3.81793	0.000134577	0.00126512
RPS6KA6	105.114	1.11315	0.291905	3.81341	0.000137063	0.00128584
HYCC1	2185.1	0.546158	0.143306	3.81113	0.000138334	0.00129713
EFCAB12	30.298	2.36236	0.619946	3.81059	0.000138634	0.0012993
CEP85L	319.283	0.731001	0.191884	3.8096	0.000139193	0.00130291
MCRIP1	1880.18	0.860161	0.225812	3.80919	0.000139422	0.00130414
PHC2	2494.05	0.501889	0.131781	3.80851	0.000139807	0.00130646
SLC44A1	1360.87	1.49553	0.39286	3.80678	0.00014079	0.00131376
ZNF814	48.7985	1.74697	0.458912	3.80677	0.000140794	0.00131376
ENSG00000280239	145.516	1.35438	0.355906	3.80544	0.000141553	0.00131827
C3orf70	55.2858	1.25371	0.329907	3.80019	0.000144586	0.0013439
CTSK	162.099	0.835279	0.220315	3.7913	0.00014986	0.00139019
NR4A3	24.645	2.0466	0.53983	3.79119	0.00014993	0.00139019
TMEM179B	664.26	0.647997	0.170928	3.79104	0.000150016	0.00139032
PLXNB2	6907.6	0.478315	0.126181	3.7907	0.000150224	0.00139157
SNCB	12.7206	3.85742	1.01785	3.78977	0.000150788	0.00139564
CEP131	1600.51	0.980327	0.259031	3.78459	0.00015396	0.00142205
RAB3IP	484.94	1.18051	0.312432	3.77844	0.000157813	0.00145623
GBF1	5488.28	0.753061	0.199356	3.77747	0.000158427	0.00146048
ZNF701	178.179	1.00598	0.266641	3.77279	0.000161434	0.00148178
ELOVL3	12.8477	2.84385	0.753921	3.77208	0.000161894	0.00148458
KDR	23.2917	2.20772	0.585654	3.76968	0.00016346	0.00149608
MAP2K1	2151.95	0.473024	0.125531	3.76817	0.000164449	0.00150369
FN3KRP	2215.54	0.903204	0.239727	3.76764	0.000164796	0.00150543
FANCE	585.707	0.50268	0.133445	3.76694	0.000165261	0.00150895
AFF4	4390.33	0.474346	0.125935	3.76658	0.000165501	0.00151026
UQCC5	171.062	0.821615	0.218138	3.76649	0.000165562	0.00151026
SAMD5	60.1553	2.09608	0.5568	3.76451	0.000166875	0.00152151
ORC6	989.314	0.657613	0.174901	3.75991	0.000169974	0.00154682
ZNF799	152.272	1.02983	0.2742	3.75577	0.000172809	0.00156963
GAB3	27.8779	1.5931	0.424727	3.75088	0.000176216	0.00159755
SLFNL1-AS1	38.2465	1.74867	0.466254	3.75047	0.000176504	0.0015994
ENSG00000288752	91.4227	0.964652	0.257236	3.75006	0.000176791	0.00160049
ELL3	87.1766	1.25693	0.335249	3.74925	0.000177364	0.00160492
THAP8	197.719	0.947536	0.252853	3.74737	0.000178696	0.0016162
WWC3	1294.84	0.701742	0.187372	3.74518	0.000180265	0.00162885
PTGES3	8695.51	0.533597	0.14248	3.74506	0.000180351	0.00162887
NATD1	574.625	1.48715	0.3973	3.74313	0.000181741	0.00164064
FAM89B	466.702	0.631375	0.168853	3.73919	0.000184616	0.00166345
RAB6B	165.239	1.45188	0.388435	3.73777	0.000185659	0.00167207
KANSL1-AS1	60.9811	1.22691	0.328496	3.73493	0.00018777	0.00168869
GNAI1	938.263	0.741259	0.198565	3.73308	0.000189151	0.00169952
EXOC3-AS1	180.01	0.887634	0.237844	3.732	0.000189968	0.00170525
NSUN5P1	789.667	0.511624	0.137267	3.72722	0.000193602	0.00173462
NCBP2	2870.67	0.425319	0.114145	3.72614	0.000194434	0.00173963
SLC2A13	155.241	1.70459	0.457726	3.72404	0.000196057	0.0017517
MMD	231.006	0.852163	0.228844	3.72377	0.000196271	0.00175198
ABCC10	1091.07	0.734987	0.197426	3.72286	0.000196981	0.00175668
TRIM37	2467.19	0.847051	0.22801	3.71498	0.00020322	0.00180726
STS	578.352	0.872286	0.234849	3.71424	0.000203813	0.00181169
GAPDH	114230	0.661558	0.178157	3.71334	0.000204544	0.0018165
ENSG00000261200	64.8092	1.03834	0.279683	3.71257	0.000205169	0.00182121
AARD	91.1078	1.71244	0.46135	3.7118	0.000205794	0.00182591
RFESD	70.6845	1.92731	0.519571	3.70943	0.00020773	0.00184223
TERF2IP	1093.67	0.601127	0.162119	3.70795	0.000208948	0.00185132
MAP1A	822.278	1.61371	0.435325	3.70692	0.000209798	0.00185799
ZMYND19	955.411	0.61788	0.166763	3.70513	0.000211286	0.00186857
NOP56	3146.19	0.858545	0.231868	3.70273	0.00021329	0.00188368
LEPR	151.569	0.956655	0.258427	3.70183	0.000214046	0.00188949
TRIM33	1673.97	0.560667	0.151475	3.70138	0.00021443	0.00189201
H4C5	17.4615	2.07701	0.561246	3.70071	0.000214994	0.00189611
SLC35A1	482.227	0.794814	0.214784	3.70054	0.000215144	0.00189656
ASNS	1874.58	0.793798	0.214625	3.69854	0.000216842	0.00190977
UCHL3	597.481	0.726317	0.196442	3.69736	0.00021785	0.00191688
PCDH9	139	1.30973	0.354311	3.69656	0.000218544	0.0019221
ATG16L2	341.242	0.940036	0.254384	3.69534	0.00021959	0.00193041
ASCC1	728.665	0.660294	0.179145	3.6858	0.000227986	0.00199415
SLC9A3-AS1	805.745	1.86783	0.506802	3.68551	0.000228242	0.00199547
H4C16	46.6616	1.99019	0.540028	3.68533	0.000228403	0.00199591
MEIG1	12.8078	3.07799	0.836218	3.68085	0.000232462	0.00202405
ATP5F1A	12106.5	0.325359	0.0884018	3.68045	0.000232819	0.00202623
H1-0	9290.42	1.11902	0.304244	3.67803	0.000235047	0.00204284
ZCCHC2	580.945	0.795721	0.216507	3.67526	0.000237605	0.00206226
SH2B2	111.503	1.08094	0.294189	3.6743	0.000238507	0.00206915
TIGD2	194.249	0.609227	0.165851	3.67334	0.000239403	0.00207586
GHITM	4838.34	0.318294	0.0867644	3.66849	0.000243989	0.00211288
CNNM3-DT	54.6265	1.45258	0.396118	3.66705	0.000245361	0.0021238
SIK2	1359.9	0.838671	0.22872	3.6668	0.000245606	0.00212496
MTURN	268.784	1.18463	0.323078	3.66668	0.000245719	0.00212498
CEMIP2	3420.51	0.930173	0.253772	3.66539	0.000246961	0.00213475
USP38	673.282	0.611427	0.166819	3.66521	0.000247137	0.00213531
PLEC	25651	0.7591	0.207132	3.66481	0.000247521	0.00213728
GRK5	819.378	0.722046	0.197025	3.66474	0.000247588	0.00213728
TRAFD1	1071.37	0.406207	0.110865	3.66396	0.000248342	0.00214281
SUPT6H	7045.1	0.399252	0.108981	3.66349	0.000248804	0.00214584
EEF1D	8663.75	0.5079	0.138711	3.66158	0.000250668	0.00215996
NOA1	607.876	1.12669	0.307823	3.6602	0.000252015	0.00216864
RPA2	2211.43	0.397003	0.108559	3.65702	0.00025516	0.00219177
RASEF	135.261	1.2211	0.33398	3.6562	0.000255983	0.00219784
RBBP6	2282.83	0.558397	0.152737	3.65593	0.00025625	0.00219851
NOCT	298.704	0.735594	0.201208	3.65589	0.00025629	0.00219851
ZNF83	476.796	0.960461	0.262785	3.65493	0.000257247	0.00220475
APAF1	1253.54	0.475326	0.13006	3.65467	0.000257514	0.00220604
JUND	2290.35	1.21802	0.333715	3.64989	0.000262355	0.0022445
MCM4	10497.4	0.668237	0.1831	3.64958	0.000262674	0.00224623
SPIDR	1216.11	0.739002	0.202597	3.64764	0.000264661	0.00226019
ENSA	3866.28	0.421042	0.115493	3.64562	0.000266749	0.00227599
SLF2	2815.97	0.455096	0.124908	3.64343	0.000269024	0.00229399
PC	797.427	1.10801	0.304275	3.64149	0.000271062	0.00230867
MYO1D	16.8769	4.00647	1.10069	3.63995	0.000272695	0.00232155
ENSG00000280441	47.0906	2.13869	0.587809	3.6384	0.000274336	0.00233448
PDCD6IP	5853.21	0.544772	0.14979	3.63689	0.000275944	0.00234608
AP1S2	1223.97	0.741127	0.203953	3.63382	0.000279258	0.00237214
ENSG00000262202	31.2287	1.44832	0.398866	3.63109	0.000282223	0.00239308
RHEBL1	76.9379	1.03794	0.285916	3.63022	0.00028318	0.00239907
CACNA1G	33.6112	2.48356	0.684337	3.62915	0.000284356	0.00240796
CDC37	6547.55	0.395299	0.10893	3.62893	0.0002846	0.00240897
GSTZ1	585.394	0.695112	0.191565	3.62861	0.000284956	0.00240985
ABHD2	2503.54	0.480523	0.132444	3.62811	0.000285501	0.0024124
FRMD5	257.413	1.19507	0.329772	3.62393	0.000290157	0.00244843
EVA1B	412.986	0.66299	0.183022	3.62246	0.000291814	0.00246024
ARHGAP17	1809.43	0.639188	0.176463	3.62221	0.000292094	0.00246151
STK17A	686.095	0.907547	0.250695	3.62013	0.00029446	0.00247818
GPR137C	211.544	1.07651	0.297412	3.6196	0.000295059	0.00248212
PHETA1	370.55	0.814275	0.225087	3.6176	0.000297344	0.00249915
ATF7-NPFF	6.82014	6.21566	1.71856	3.61679	0.000298274	0.00250587
TCFL5	756.157	0.547544	0.151437	3.61564	0.000299601	0.00251371
APMAP	2462.85	0.640958	0.17728	3.6155	0.000299764	0.00251396
GCHFR	201.529	1.80539	0.499524	3.61422	0.000301256	0.00252427
HDAC3	2327.29	0.617441	0.170897	3.61294	0.000302741	0.0025345
H3C3	13.1006	2.66635	0.738094	3.61248	0.000303286	0.00253795
AKAP13	2755.45	0.634406	0.175629	3.61219	0.000303622	0.00253965
CYP2U1-AS1	12.2848	4.39889	1.21793	3.61177	0.000304109	0.0025415
ADAM10	2759.68	0.442754	0.122612	3.61102	0.000304999	0.00254783
JMJD7-PLA2G4B	410.789	0.782858	0.216894	3.6094	0.000306907	0.00256041
USP53	582.997	1.01455	0.281314	3.60647	0.000310392	0.0025861
HAT1	2692.49	0.473911	0.131416	3.60618	0.000310737	0.00258785
STX7	1723.71	0.549987	0.152528	3.60581	0.000311179	0.00259
ALDOA	32443	1.04903	0.290935	3.60574	0.000311265	0.00259
EVI5L	824.851	0.676772	0.187701	3.60559	0.000311442	0.00259035
API5	3867.99	0.689814	0.19142	3.60368	0.000313749	0.00260613
C11orf71	90.6308	0.946277	0.262602	3.60347	0.000314	0.00260708
ABCA7	810.191	1.81897	0.50531	3.59971	0.000318568	0.00263929
HIP1R	707.383	0.536129	0.149051	3.59695	0.000321968	0.00266515
SNX2	1403.39	0.550983	0.153273	3.59477	0.000324672	0.00268405
CCNE1	487.266	1.37983	0.383956	3.59373	0.000325977	0.00269135
PRRC2A	17908.4	0.386989	0.107684	3.59373	0.000325977	0.00269135
TAF9	1788.51	0.657812	0.183075	3.59313	0.000326723	0.00269518
SYNE2	2203.27	0.801903	0.22326	3.59178	0.000328423	0.00270804
ARIH2	1932.96	0.39552	0.11013	3.5914	0.000328905	0.00271084
FAM107B	1264.75	1.29812	0.361821	3.58773	0.000333567	0.00274572
TMEM44-AS1	125.653	1.13272	0.315829	3.58649	0.000335163	0.00275612
ADAM22	81.1591	2.26458	0.631435	3.58641	0.000335262	0.00275612
TMEM178B	11.9096	5.70682	1.59234	3.58392	0.000338482	0.00277735
ZNF589	193.614	0.93822	0.262077	3.57995	0.000343662	0.0028155
PPP6R3	3483.8	0.410432	0.114693	3.57854	0.000345516	0.00282585
ENSG00000274944	29.9728	5.1658	1.44479	3.57547	0.000349604	0.0028544
C17orf49	924.216	0.593015	0.165939	3.57369	0.000351992	0.00287023
VPS26B	1370.65	0.692317	0.193813	3.57208	0.000354152	0.00288538
ARIH1	2141.09	0.625202	0.17509	3.57074	0.000355974	0.00289775
VPS16	743.612	0.564275	0.158046	3.57031	0.000356555	0.00290125
GVQW3	190.119	1.06303	0.297859	3.5689	0.000358489	0.00291575
ENSG00000295746	43.9545	2.26836	0.635993	3.56665	0.00036158	0.00293465
TBX19	101.169	0.885015	0.248158	3.56634	0.000362005	0.00293686
SLC66A1	741.736	0.547632	0.153633	3.56454	0.000364494	0.00295454
DNAJC21	2370.99	0.554917	0.155851	3.56057	0.000370054	0.00299201
C2orf72	66.813	2.65337	0.745594	3.55873	0.000372655	0.00300923
ZNF367	920.03	0.697943	0.196128	3.55862	0.000372812	0.00300923
FTH1	27097.9	0.83274	0.234247	3.55496	0.000378039	0.00304756
INF2	3715	0.40403	0.113682	3.55403	0.000379383	0.00305711
NDUFA2	841.066	0.55033	0.154912	3.55254	0.000381536	0.00307058
ABHD17A	1723.07	0.681037	0.191809	3.5506	0.000384349	0.00309062
ENSG00000293855	37.2645	2.26766	0.639969	3.54339	0.000395016	0.00316668
SMC1A	10787	0.537432	0.151744	3.54169	0.00039757	0.00318222
TRIM45	305.74	0.635311	0.179472	3.5399	0.000400285	0.00319861
CD47	1567.81	0.601059	0.169923	3.53725	0.000404314	0.00322945
TMOD1	57.2178	2.37128	0.670623	3.53593	0.00040634	0.00324293
LDLRAP1	1375.58	0.510444	0.144431	3.53417	0.000409062	0.00326193
STT3B	4585.97	0.427826	0.121076	3.53352	0.000410072	0.0032659
GRAMD2A	48.8031	1.57782	0.446696	3.53221	0.000412099	0.00327873
MYCBP2	1902.11	0.731118	0.20699	3.53215	0.000412197	0.00327873
ZNF468	458.65	0.593376	0.168012	3.53174	0.000412838	0.00328246
MYO10	884.189	0.988853	0.28008	3.53061	0.000414604	0.00329377
PSMD2	25273.8	0.426809	0.12093	3.52939	0.000416524	0.00330765
TMEM70	570.84	0.572691	0.162501	3.52423	0.00042471	0.00336846
GFOD1	145.788	1.105	0.313645	3.5231	0.000426533	0.00337804
PIEZO1	7797.23	0.625376	0.17751	3.52304	0.000426623	0.00337804
REEP1	191.311	2.15817	0.612764	3.52203	0.000428258	0.00338958
CASZ1	144.417	1.37832	0.391427	3.52128	0.000429468	0.00339775
MFSD11	789.993	0.92783	0.263574	3.52019	0.000431231	0.00340888
EPAS1	2087.07	0.712398	0.202463	3.51865	0.000433742	0.00342683
EXOC6B	2007.98	1.01534	0.288926	3.51417	0.000441134	0.00347723
CTH	226.616	0.887795	0.252677	3.51355	0.000442153	0.00348227
ENSG00000291072	704.746	0.415956	0.118391	3.51342	0.00044238	0.00348263
GMCL1	599.266	1.08418	0.308924	3.50955	0.00044886	0.00352205
ENSG00000294153	281.857	0.688437	0.196204	3.50879	0.000450155	0.00353077
ASMER1	131.334	0.845632	0.241251	3.50519	0.00045628	0.00357295
DCUN1D2	498.68	0.899086	0.256548	3.50455	0.000457386	0.00358014
ENSG00000286652	8.03777	3.18148	0.909209	3.49918	0.000466697	0.00364442
KMT2C	1411.5	0.620337	0.177282	3.49915	0.00046674	0.00364442
HS6ST3	8.71354	4.22762	1.20905	3.49665	0.000471143	0.00367281
ZDHHC12-DT	160.632	1.1991	0.342941	3.49652	0.000471373	0.0036731
TULP3	2528.34	0.578001	0.165335	3.49594	0.000472391	0.00367954
SHPK	345.92	0.6986	0.199857	3.4955	0.000473172	0.00368412
DENND4C	1350.89	0.43945	0.125742	3.49484	0.000474341	0.00369172
TCAIM	788.536	0.449446	0.128609	3.49468	0.000474625	0.00369243
GAPDHP43	11.608	3.39302	0.970985	3.49441	0.00047511	0.00369337
ECE1	8687.97	0.913444	0.261427	3.49407	0.000475715	0.0036964
CZIB	873.018	0.541165	0.154901	3.49362	0.000476516	0.00370029
ROCK1	2871.82	0.339434	0.0971596	3.49357	0.000476602	0.00370029
MRPL20-AS1	529.593	0.55162	0.157964	3.49205	0.000479323	0.00371689
ENSG00000269958	187.831	0.817341	0.234206	3.48984	0.000483317	0.00374463
ISCA1	1193.9	0.700321	0.200686	3.48963	0.000483683	0.00374463
RANBP2	3959.17	0.435773	0.124988	3.48652	0.000489355	0.00378395
VMAC	68.8315	0.97571	0.280007	3.48459	0.000492892	0.00380515
SLC2A11	240.379	0.945454	0.271825	3.47817	0.000504844	0.00389271
WDR70	1031.93	0.530406	0.152514	3.47775	0.000505638	0.00389724
ARHGEF18	2330.12	0.478385	0.13756	3.47765	0.000505839	0.00389724
FZD4	278.212	0.885309	0.2546	3.47726	0.000506572	0.00390132
MT-CYB	42619.6	0.526811	0.151516	3.47692	0.0005072	0.00390458
NIT1	608.968	0.607167	0.174635	3.47678	0.000507465	0.00390506
TXNL4B	456.073	0.500311	0.144062	3.47288	0.000514902	0.00395592
SNX22	27.2465	3.00389	0.865007	3.47268	0.000515293	0.00395734
CLK1	874.506	0.654781	0.188668	3.47054	0.000519413	0.00398737
EID1	5041.81	0.399637	0.115171	3.46996	0.000520541	0.0039917
CFAP44	209.25	0.861954	0.248432	3.46958	0.000521268	0.0039952
TIMP3	900.191	1.47015	0.423771	3.4692	0.000522006	0.00399926
CLTCL1	807.656	1.29665	0.373776	3.46905	0.000522296	0.00399988
GLA	981.818	0.594433	0.171368	3.46875	0.000522891	0.00400123
GSTM3	1542.73	0.710148	0.204737	3.46859	0.000523191	0.00400193
ARHGAP39	468.25	0.830823	0.239557	3.46817	0.000524016	0.00400664
ENSG00000286403	30.3018	2.71029	0.781837	3.46657	0.000527148	0.00402898
TPRG1L	890.644	0.530237	0.152997	3.46568	0.000528895	0.00404072
MRI1	757.049	0.576417	0.166409	3.46385	0.000532513	0.00406349
PROCA1	81.7651	1.05861	0.305732	3.46254	0.0005351	0.00407673
TBR1	267.211	0.54649	0.157851	3.46206	0.000536055	0.00408076
TLX1	397.493	1.1022	0.318446	3.4612	0.000537773	0.00409058
HSP90AA1	74451.3	1.10672	0.319887	3.45974	0.000540696	0.00411118
RHOV	23.607	2.11049	0.61071	3.45579	0.000548675	0.00416192
MAP2K5-DT	36.1699	1.72271	0.498557	3.4554	0.00054948	0.00416638
UBN1	2389.44	0.417519	0.120836	3.45525	0.000549791	0.00416709
CAMK4	370.513	1.16967	0.338723	3.45319	0.000554	0.00418904
NIBAN1	5095.16	0.93042	0.269523	3.4521	0.000556245	0.00420435
CEP78	1721.42	0.443761	0.128589	3.45101	0.000558497	0.00421818
APBB2	720.579	0.866818	0.251187	3.45089	0.000558736	0.00421818
PCDH1	15.537	3.03761	0.880542	3.4497	0.000561209	0.00423518
SYN1	25.7832	2.84463	0.824967	3.44818	0.000564379	0.00425575
ERVK13-1	284.04	0.799498	0.232281	3.44194	0.00057755	0.00434479
LINC03072	524.51	0.716893	0.208292	3.44178	0.000577908	0.00434578
DDX11	2046.5	0.496291	0.144309	3.43909	0.000583667	0.00438564
SEC14L5	8.40114	3.69267	1.07435	3.43713	0.000587923	0.00441069
NAP1L4	3877	0.491249	0.142979	3.43581	0.000590784	0.00442842
PFKFB3	1421.11	0.706501	0.205634	3.43572	0.000590981	0.00442842
CEP350	1393.35	0.426393	0.124137	3.43487	0.000592835	0.00444058
ZDHHC22	15.9431	3.41809	0.995853	3.43233	0.000598426	0.00447895
SNX29	723.513	1.17362	0.34198	3.43185	0.000599489	0.00448486
SGMS1	779.269	0.457144	0.133261	3.43043	0.000602616	0.00450151
PRPF31-AS1	10.3954	3.968	1.1574	3.42836	0.000607234	0.00453247
RELA-DT	34.9466	1.38721	0.404988	3.42531	0.000614093	0.00457296
ENSG00000289440	46.2261	1.25211	0.366004	3.42103	0.000623853	0.00464203
RICTOR	832.469	0.403715	0.118022	3.42068	0.000624646	0.00464612
BCL7B	2085.05	0.424432	0.124137	3.41904	0.000628415	0.00467234
ENSG00000298457	6.86723	5.84985	1.71194	3.4171	0.000632929	0.00470225
MICU2	1137.09	0.62704	0.183519	3.41675	0.000633739	0.00470644
CASTOR2	772.985	1.04688	0.306546	3.41507	0.000637667	0.0047301
VPS26A	2892.45	0.49548	0.145111	3.4145	0.000639001	0.00473817
TXLNA	5792.29	0.34997	0.10251	3.41402	0.000640119	0.00474413
FHIP1A	113.219	0.95414	0.27963	3.41215	0.000644515	0.00476613
FAM50A	2701.29	0.540424	0.15843	3.41112	0.000646977	0.00477879
CKAP2-DT	23.239	1.677	0.49213	3.40764	0.000655278	0.00483278
CHERP	2200.84	0.572082	0.167883	3.40763	0.000655297	0.00483278
MXD1	244.023	1.24081	0.364209	3.40685	0.000657166	0.0048447
TAF4B	234.917	1.02313	0.30034	3.40659	0.000657803	0.00484753
PPP1R13B	1013.13	0.844492	0.247939	3.40604	0.000659115	0.00485533
CNBD2	76.5229	1.07028	0.314382	3.4044	0.000663087	0.00488212
CHTF8	1707.77	0.523688	0.153835	3.40423	0.000663517	0.00488212
ATP6V0D1	2990.17	0.842715	0.247893	3.39952	0.000675046	0.00495742
ENSG00000249209	15.3717	2.40055	0.706322	3.39866	0.000677177	0.00497116
SEPTIN3	47.0614	1.371	0.403501	3.39776	0.000679405	0.0049856
CHAC2	194.356	0.805581	0.237162	3.39675	0.000681912	0.00500208
HAGH	834.179	0.60723	0.178796	3.39621	0.000683248	0.00500895
COX5A	1700.97	0.361221	0.106361	3.39616	0.000683372	0.00500895
IRAK2	174.606	1.00841	0.297043	3.39483	0.000686701	0.0050295
CADM2	16.8709	3.89529	1.14746	3.39471	0.000687014	0.00502987
TM7SF2	407.4	0.950838	0.280119	3.39441	0.000687763	0.00503342
STARD9	609.749	0.451821	0.1332	3.39204	0.000693733	0.00507324
PRTG	63.848	2.00007	0.589722	3.39155	0.000694994	0.00507664
PCNX1	1631.56	0.641304	0.189277	3.38819	0.00070356	0.00513333
IFT80	1401.73	0.807411	0.238428	3.38639	0.000708174	0.00516109
NFS1	1126.96	0.493404	0.14572	3.38597	0.000709271	0.00516712
APC2	24.8797	3.58195	1.0585	3.38398	0.000714423	0.00519872
NDFIP2	2237.98	0.550343	0.16267	3.38318	0.000716514	0.00520997
WIPI2	2352.18	0.51705	0.152843	3.38289	0.000717279	0.00521355
ARC	15.6711	2.75502	0.814977	3.38048	0.000723581	0.00525537
ZNF778-DT	98.0649	0.796022	0.235564	3.37922	0.000726913	0.00526957
ENSG00000290002	23.8918	1.61344	0.477495	3.37896	0.000727617	0.00527268
ZBTB20	84.5877	3.1521	0.933698	3.37593	0.000735667	0.00532496
SELENOO	535.337	0.833288	0.246908	3.3749	0.000738438	0.00533896
PLD1	527.405	1.08369	0.321212	3.37375	0.000741515	0.00535882
FAM3C2P	300.844	0.922405	0.273496	3.37265	0.000744483	0.00537498
PDZD4	357.024	0.961138	0.285051	3.37181	0.000746768	0.00538697
TECR	4351.65	0.823593	0.244309	3.3711	0.000748677	0.00539871
MAPK1	5582.4	0.599748	0.177971	3.36991	0.000751914	0.00542001
ELAPOR2	71.5782	2.47658	0.735287	3.36818	0.000756655	0.00544393
ENSG00000302607	9.18888	3.48521	1.03545	3.36588	0.000763001	0.00548753
ACAD10	506.342	0.832879	0.247684	3.36267	0.000771916	0.00554956
AP1S3	478.197	1.06627	0.317185	3.36166	0.000774743	0.0055657
LPCAT3	877.265	0.588908	0.175254	3.3603	0.000778572	0.00559111
SLC25A14	258.745	0.589781	0.17555	3.35963	0.000780479	0.00560061
DNAJB1	4512.61	0.55756	0.166034	3.35811	0.000784777	0.00562512
PDXK	4185.19	0.47721	0.14213	3.35755	0.00078636	0.00563436
CDS1	80.5347	0.970899	0.289243	3.35669	0.000788819	0.00564774
KLHL25	293.166	0.576024	0.171701	3.35481	0.000794189	0.00567982
RBBP7	8868.7	0.448329	0.133767	3.35156	0.000803577	0.00573624
KLHL7	1060.82	0.734828	0.219384	3.34951	0.000809542	0.00576806
RIOK3	1814.49	0.50975	0.152204	3.34911	0.000810708	0.00577422
GPX4	4739.38	1.00931	0.301435	3.34834	0.000812985	0.00578798
PLCL1	36.3451	2.2678	0.677957	3.34504	0.000822693	0.0058487
WHRN	415.693	0.807733	0.241532	3.3442	0.000825201	0.00586435
BIK	10.0019	3.23224	0.966917	3.34283	0.000829281	0.00588897
DSCC1	505.992	0.615801	0.184508	3.33753	0.000845272	0.00598034
WASL-DT	70.9374	1.1039	0.330899	3.33607	0.000849725	0.00600893
OSER1-DT	145.021	0.767475	0.230155	3.33461	0.000854204	0.00603016
ATP2B1-AS1	85.4816	1.09462	0.328316	3.33404	0.000855939	0.00603795
ELAVL3	13.533	4.05328	1.21598	3.33335	0.00085806	0.00604846
ENSG00000296368	6.6666	4.21727	1.26603	3.33108	0.000865084	0.00608676
DNM1L	2182.67	0.339193	0.102015	3.32492	0.00088444	0.00620925
PCYOX1	3609.18	1.38457	0.416507	3.32424	0.000886597	0.00622007
BAHD1	1020.55	0.618491	0.186061	3.32413	0.000886956	0.00622007
RALGPS1	313.911	1.4257	0.429164	3.32203	0.000893645	0.00625589
PDF	221.703	0.62263	0.18753	3.32016	0.000899669	0.00629482
TRPV1	221.221	0.887868	0.267513	3.31897	0.000903497	0.00631524
BCAP29	819.469	0.559463	0.168645	3.3174	0.000908597	0.00634285
OAZ1	14693.9	0.559881	0.16878	3.31721	0.000909204	0.00634354
MORC3	1272.48	0.607322	0.183204	3.315	0.000916436	0.00638934
JUNB	910.454	1.20897	0.364719	3.3148	0.000917071	0.00639005
OTUD1	166.144	0.672383	0.202952	3.31301	0.000922968	0.00642786
SH3BP5-AS1	172.834	1.37664	0.415619	3.31227	0.000925417	0.00644258
MDGA1	503.991	1.17668	0.355505	3.30989	0.000933318	0.00649521
GOLGA8A	1234.72	0.85579	0.258642	3.30878	0.000937021	0.00651862
CCDC85B	907.492	1.31331	0.397037	3.30778	0.0009404	0.00653737
ENSG00000276570	176.158	0.772729	0.233695	3.30658	0.000944428	0.00656061
SBF1	4034.45	0.661975	0.200236	3.30597	0.000946487	0.00657252
GALNT16	47.8008	1.31278	0.397133	3.30564	0.000947593	0.00657543
RGS2	146.204	1.29527	0.392246	3.30219	0.000959346	0.00665216
SORT1	4479	0.737854	0.223467	3.30185	0.000960501	0.00665776
H2AC15	88.1653	1.72566	0.52287	3.30035	0.000965627	0.00668602
ADK	1827.2	0.675412	0.204742	3.29884	0.000970855	0.00671251
ZNF134	377.045	0.545804	0.165493	3.29804	0.00097361	0.00672913
MOCS2	1111.67	0.51101	0.155085	3.29504	0.000984068	0.00678915
TINF2	1199.13	0.346737	0.105288	3.29323	0.000990442	0.00682692
IGFBP2	54.2415	2.97823	0.904498	3.29269	0.000992341	0.00683637
MARK2	1216.48	0.365323	0.110967	3.29218	0.000994129	0.00684622
SEMA4D	5.99859	4.4106	1.33999	3.29151	0.000996515	0.00686018
CENPP	289.383	0.566885	0.172265	3.29077	0.000999148	0.00687336
TSPYL2	818.398	1.03425	0.314648	3.28702	0.00101253	0.00695289
VPS51	1156.88	0.496347	0.151138	3.28406	0.00102323	0.00702135
PABPC1	27641.2	0.487539	0.14854	3.2822	0.00103001	0.00706283
ENSG00000290832	1019.75	0.513123	0.156396	3.28092	0.0010347	0.00709245
SPATA2L	310.955	1.37218	0.418669	3.27749	0.00104734	0.00716369
PAFAH1B1	5314.42	0.377981	0.115339	3.27714	0.00104865	0.00717011
ANXA2	72142.4	0.493107	0.150528	3.27584	0.00105349	0.00720058
ENSG00000293141	254.4	0.706408	0.215751	3.27418	0.00105968	0.00723775
ENSG00000288597	11.734	2.91912	0.891636	3.27389	0.00106079	0.00724271
CRY1	905.243	0.621456	0.189869	3.27309	0.0010638	0.00725554
TEX14	21.0187	2.09734	0.640826	3.27287	0.00106461	0.00725849
PTEN	2320.93	0.521827	0.159457	3.27252	0.00106593	0.00726226
ENSG00000310059	35.98	2.06584	0.631548	3.27108	0.00107138	0.00729685
GSR	1888.95	1.15119	0.35206	3.26986	0.00107599	0.00732301
FAM161B	480.8	0.453428	0.138712	3.26885	0.00107986	0.0073467
INPP5B	493.758	0.580631	0.177643	3.26853	0.00108109	0.00734729
RNF152	25.3108	2.72644	0.834197	3.26835	0.00108178	0.00734935
MTM1	372.49	0.705878	0.216019	3.26766	0.00108439	0.00736186
MRFAP1	7088.89	0.448327	0.137238	3.26679	0.00108774	0.00737672
RFC5	1169.23	0.441606	0.135258	3.26491	0.00109499	0.00742068
DGCR2	4330.46	1.08389	0.332019	3.26453	0.00109647	0.00742802
RRAGA	2409.67	0.389919	0.119493	3.26311	0.00110197	0.00746267
DONSON	1646.55	0.436342	0.133755	3.26225	0.00110531	0.00747998
LINC02693	758.23	0.903172	0.276879	3.26197	0.00110641	0.00748481
SYAP1	3044.36	0.736036	0.225697	3.26117	0.00110953	0.00750322
DEGS1	2786.6	0.386185	0.118572	3.25696	0.00112612	0.00761274
OSER1	1177.73	0.540223	0.165881	3.2567	0.00112717	0.00761687
PKIA	126.867	0.784263	0.240828	3.25652	0.00112786	0.00761687
TM4SF18-AS1	27.4109	3.37323	1.03588	3.25641	0.00112832	0.00761687
MPND	310.517	0.901982	0.277063	3.25552	0.00113186	0.00763807
PTOV1-AS2	116.928	0.97235	0.29871	3.25517	0.00113325	0.00764331
LINC01569	75.3007	1.31753	0.404758	3.2551	0.00113354	0.00764331
HEXD	488.543	1.10426	0.339249	3.25502	0.00113384	0.00764331
HEATR5A	2381.97	0.864229	0.265538	3.25464	0.00113537	0.00765098
PCSK5	9.98444	3.17172	0.974776	3.2538	0.00113873	0.00767092
ERICH5	142.262	1.00247	0.308172	3.25296	0.00114208	0.00768538
TMEM30A-DT	31.7404	1.54269	0.474517	3.25107	0.00114972	0.00772082
ZNF841	218.402	0.672764	0.207	3.25007	0.00115377	0.00774488
SOCS1	56.4684	1.17118	0.360475	3.24898	0.00115821	0.00776658
ZNF137P	42.1032	1.07475	0.330884	3.24813	0.00116164	0.00778415
SENP8	79.8479	0.893296	0.275057	3.24768	0.00116352	0.00779226
RTL5	276.402	1.51518	0.466548	3.24764	0.00116367	0.00779226
THEM6	797.972	1.04426	0.321657	3.24651	0.0011683	0.00781783
MED20	770.799	0.692765	0.21342	3.24602	0.0011703	0.00782794
HEBP1	819.627	0.362908	0.111804	3.24594	0.00117063	0.00782794
PITPNM1	1680.37	0.901493	0.27787	3.2443	0.00117739	0.00786766
RET	35.2609	2.27465	0.701294	3.24351	0.00118068	0.0078841
ENSG00000279233	50.5592	1.28683	0.397133	3.24031	0.00119399	0.00796188
EID2B	132.59	1.10822	0.342204	3.23849	0.00120163	0.00800722
HPCAL1	1464.44	0.602632	0.186091	3.23837	0.00120215	0.0080079
EPHB3	319.027	0.720894	0.222668	3.23752	0.00120572	0.00802611
H3-3B	13672.5	0.792758	0.2449	3.23707	0.00120763	0.00803323
CARHSP1	4051.16	1.01356	0.313328	3.23481	0.00121722	0.00809144
DHFR	4904.6	0.850599	0.263011	3.23408	0.00122035	0.00810711
SUPT16H	9949.48	0.334047	0.10329	3.23406	0.00122043	0.00810711
TNK2	1191.96	0.41771	0.129202	3.233	0.00122496	0.00813436
TRIM66	232.598	0.933633	0.288961	3.231	0.0012336	0.00818322
ATXN7L3-AS1	77.8198	1.91312	0.592795	3.22728	0.00124972	0.00827581
CDK11B	2457.37	0.357221	0.110778	3.22467	0.0012612	0.00834608
ALG6	336.865	0.561776	0.174387	3.22144	0.00127548	0.00843768
TOP1MT	752.666	0.485724	0.150867	3.21955	0.00128391	0.00848459
DDHD1	988.565	0.560654	0.174203	3.21839	0.00128913	0.00851617
ATP6V0C	2844.59	0.636004	0.197665	3.21758	0.00129276	0.00853427
METRNL	903.471	0.879511	0.273409	3.21683	0.00129614	0.00855144
TEX261	3445.02	0.407947	0.126817	3.21681	0.00129625	0.00855144
ARSK	343.823	0.749685	0.233125	3.21581	0.00130079	0.00857543
BCAP31	3712.52	0.461398	0.143621	3.21261	0.00131536	0.00865362
IKZF5	424.798	0.663629	0.206639	3.21154	0.00132028	0.00868098
UBE2V2	1901.18	0.392633	0.122274	3.21109	0.00132231	0.00869037
MPHOSPH9	1432.36	0.761812	0.237286	3.21052	0.00132494	0.00870466
CDKN2A-AS1	8.2139	4.76523	1.48475	3.20944	0.00132993	0.00872845
SLC35C2	1338.69	0.462238	0.144165	3.20631	0.00134451	0.00880833
NDUFB11	1395.77	0.373599	0.116545	3.20563	0.00134765	0.00882361
CCDC138	313.574	0.641601	0.200186	3.20503	0.00135047	0.00883601
LRRC73	37.9894	1.40072	0.437054	3.20492	0.00135101	0.00883653
ZNF529	283.75	0.695415	0.217034	3.20417	0.00135453	0.0088512
UBL3	612.012	0.572484	0.178675	3.20405	0.00135511	0.0088512
MCOLN3	150.206	1.13743	0.355038	3.20368	0.00135682	0.00885659
CHAMP1	1489.01	0.626748	0.195639	3.20359	0.00135724	0.00885659
DNAJC5	4823.21	0.431939	0.13483	3.20358	0.00135732	0.00885659
BACE1	2278.22	0.578882	0.180715	3.20328	0.00135871	0.00886267
MCUR1	1138.46	0.38881	0.12141	3.20245	0.00136263	0.00888215
LRRC4	40.4607	1.51251	0.472315	3.20234	0.00136318	0.00888271
ZNF441	194.48	0.626691	0.195719	3.20199	0.00136482	0.0088904
MTRES1	185.646	0.617059	0.19289	3.19902	0.00137898	0.00897649
NT5DC1	1092.47	0.676565	0.211608	3.19726	0.0013874	0.00902211
HUWE1	9632.91	0.485639	0.151932	3.19642	0.00139145	0.00904538
JPH1	36.3702	1.79138	0.560713	3.19483	0.00139914	0.00908919
MYO9A	1178.67	0.631906	0.197814	3.19445	0.00140095	0.00909677
ATRIP	339.902	0.655429	0.205279	3.19288	0.00140863	0.0091361
ENSG00000290102	16.4221	1.72112	0.539053	3.19285	0.00140875	0.0091361
ABRAXAS1	266.533	0.759882	0.238051	3.1921	0.00141241	0.00915677
UBR4	9294.31	0.555041	0.173945	3.19089	0.00141833	0.00919204
ENSG00000302611	32.0189	1.79144	0.561455	3.19071	0.00141923	0.00919473
FBH1	2471.32	0.370465	0.11612	3.19037	0.0014209	0.00920246
HNRNPA2B1	33811.3	0.394689	0.123795	3.18824	0.00143143	0.0092675
LIPE-AS1	43.9891	1.0491	0.32907	3.18808	0.00143223	0.00926952
CPOX	581.518	0.586804	0.184125	3.18699	0.00143762	0.00929812
SNRNP70	4666.61	0.521054	0.163578	3.18537	0.00144571	0.00933956
SGSM3	1362.61	0.677745	0.212772	3.18531	0.00144598	0.00933956
SPOUT1	1311.27	0.768235	0.241219	3.1848	0.00144853	0.00935291
GRIN1	4.72696	5.55862	1.74573	3.18412	0.00145195	0.00937178
CXXC1	1423.76	0.421607	0.132523	3.18139	0.0014657	0.00945416
WTAP	2306.56	0.351846	0.110603	3.18116	0.00146685	0.00945839
RAVER1	3551	0.501793	0.157776	3.18041	0.00147066	0.00947657
TIPARP	2472.45	0.713673	0.224445	3.17972	0.00147419	0.00949613
ENSG00000285338	7.9147	5.67023	1.78414	3.17814	0.00148225	0.00954486
STK17B	895.669	0.620954	0.195559	3.17527	0.00149696	0.00962986
UNC119	1200.52	0.61228	0.192841	3.17504	0.00149814	0.00963418
TEDC2	583.794	0.507616	0.159886	3.17486	0.00149908	0.009637
LFNG	560.184	1.0077	0.317412	3.17475	0.00149963	0.00963733
YTHDF3-DT	23.5826	1.66534	0.525283	3.17038	0.00152242	0.00976153
MCOLN1	605.141	0.523993	0.165418	3.1677	0.0015365	0.00982808
STRADA	1144.69	0.807603	0.254974	3.1674	0.0015381	0.00983499
VDR	142.593	1.4972	0.472858	3.16628	0.00154403	0.00986633
ENSG00000268069	10.1927	3.71453	1.1733	3.16588	0.00154613	0.00987646
SCAF4	1997.69	0.344823	0.108936	3.16539	0.00154877	0.00989004
SEL1L3	766.757	0.960301	0.303397	3.16516	0.00154995	0.00989426
DNAH14	95.8707	0.847642	0.267861	3.16448	0.00155358	0.0099141
ZNF226	223.509	0.830175	0.262373	3.1641	0.00155561	0.00992378
CPNE1	8262.81	0.380335	0.120214	3.16382	0.00155713	0.00993017
RNF40	4807.9	0.530987	0.167846	3.16354	0.00155862	0.00993634
EYA4	308.299	0.794761	0.251254	3.16318	0.00156055	0.00994535
ENSG00000293389	23.7117	1.8293	0.578671	3.16121	0.00157113	0.0100061
HNRNPLL	946.095	0.52748	0.166941	3.15967	0.00157949	0.0100526
SRGAP2	2574.88	0.379172	0.120088	3.15745	0.00159158	0.0101195
BAG3	3041.71	0.53799	0.170433	3.15661	0.00159613	0.010145
ENSG00000278997	11.2532	2.70249	0.856173	3.15648	0.00159686	0.0101463
PPM1L	347.72	2.58174	0.818024	3.15607	0.0015991	0.0101572
PTPN1	3550.32	0.338947	0.107435	3.15489	0.0016056	0.0101951
CENPX	1416.71	0.553402	0.17544	3.15436	0.00160852	0.0102092
ENSG00000279253	56.914	1.09287	0.346714	3.15207	0.00162116	0.0102761
PKP2	96.721	1.77645	0.563596	3.152	0.00162158	0.0102761
CLDN5	8.74293	4.36553	1.38556	3.15073	0.00162863	0.0103174
GPR20	7.61626	4.03288	1.28004	3.15058	0.00162946	0.0103192
MFSD14CP	430.304	0.541436	0.171993	3.14801	0.00164389	0.0103899
UBR2	1435.36	0.345612	0.109843	3.14641	0.00165286	0.0104432
RAB9A	542.591	0.45281	0.143932	3.14599	0.00165524	0.0104513
KIF5C	784.183	1.72571	0.548639	3.14544	0.00165834	0.010464
DLST	3596.37	0.443873	0.141162	3.14443	0.00166412	0.0104935
RND1	40.6781	1.4201	0.451645	3.14428	0.00166499	0.0104956
PLA2G15	1164.19	0.664657	0.211486	3.14279	0.00167344	0.0105419
C7orf57	21.5474	1.73277	0.551394	3.14252	0.00167502	0.0105479
MAN2A1	2111.48	0.629136	0.200217	3.14227	0.00167642	0.0105479
SNHG12	768.923	1.03469	0.329283	3.14224	0.0016766	0.0105479
PAPSS1	1671.55	0.912478	0.290542	3.1406	0.00168601	0.0106001
GAREM1	190.193	1.72032	0.547796	3.14044	0.00168696	0.0106027
DLK2	95.9088	0.883131	0.28124	3.14013	0.0016887	0.0106066
COX19	501.872	0.507673	0.161904	3.13564	0.00171481	0.0107495
NDRG1	1704.02	1.33189	0.424834	3.13507	0.00171811	0.0107666
ARL8B	2131.71	0.505677	0.16131	3.13482	0.00171961	0.0107725
PSMA3-AS1	608.479	0.514994	0.16444	3.1318	0.00173738	0.010879
PRXL2B	849.475	0.447832	0.142998	3.13174	0.00173775	0.010879
ANKRD26	788.355	0.494868	0.158045	3.13118	0.00174107	0.0108962
FAM120B	964.311	0.369165	0.117909	3.13094	0.00174246	0.0109013
CASP3	1157.31	0.668445	0.213512	3.13072	0.00174381	0.0109062
ENSG00000267939	33.2521	1.43649	0.459042	3.12933	0.00175206	0.0109471
TMEM59L	30.7509	1.97064	0.629931	3.12834	0.00175796	0.0109804
RCOR1	2258.42	0.745178	0.23824	3.12785	0.0017609	0.0109952
SHMT1	2197.19	0.508812	0.162741	3.12652	0.0017689	0.0110343
SEMA3G	11.2282	4.96517	1.58863	3.12545	0.00177534	0.0110672
ENSG00000263567	4.60669	5.32695	1.70519	3.12397	0.0017843	0.0111144
COMP	12.9215	4.23269	1.35496	3.12386	0.00178497	0.0111144
SGSM1	9.26416	3.28074	1.05038	3.1234	0.00178773	0.0111206
ENSG00000288795	42.9656	1.60653	0.514358	3.12336	0.00178797	0.0111206
BZW1	6959.17	0.402399	0.128858	3.12282	0.00179127	0.0111357
H3P6	547.33	1.22871	0.394162	3.11726	0.00182543	0.0113168
CHST1	4.1279	5.84616	1.87603	3.11624	0.00183174	0.0113412
UNC119B	1598.11	0.606481	0.194919	3.11145	0.0018617	0.0115082
SRCIN1	25.6207	1.8101	0.581775	3.11135	0.00186236	0.0115085
TMEM52	28.1819	1.66192	0.534351	3.11017	0.00186977	0.0115506
PIM1	1281.48	0.713835	0.230022	3.10333	0.00191353	0.0117735
PAIP2	2171.69	0.685994	0.221135	3.10215	0.00192119	0.0118148
SEC31B	130.058	0.768669	0.247808	3.10187	0.00192304	0.0118224
ENSG00000278864	57.226	1.03803	0.334736	3.10103	0.00192847	0.011852
LINC01447	8.09953	5.0741	1.63643	3.10071	0.00193054	0.0118609
MAPK8	1423.99	0.634604	0.204715	3.09994	0.00193557	0.011888
CNN3	7916.92	0.506532	0.163514	3.09779	0.00194969	0.0119555
PIP4K2A	1632.75	0.472046	0.152421	3.09699	0.001955	0.0119804
NEK8	186.195	0.571215	0.184472	3.09649	0.00195824	0.0119926
LINC02484	15.2119	2.45582	0.793384	3.09538	0.00196562	0.0120301
MCL1	6363.07	0.433155	0.139957	3.09493	0.00196861	0.0120408
EPHA7	128.32	1.82852	0.590813	3.09492	0.00196864	0.0120408
ELOF1	1350.71	0.486611	0.15724	3.0947	0.00197014	0.0120462
PHKA1	195.464	0.637042	0.20595	3.09319	0.0019802	0.0121038
TMEM123	5376.23	0.476416	0.154059	3.09243	0.00198525	0.0121308
MRPS6	1181.71	0.588998	0.190702	3.08857	0.00201122	0.0122817
CCND3	2111.5	0.338689	0.109706	3.08723	0.00202031	0.0123293
PHLDA1-DT	4.91617	3.97359	1.28722	3.08695	0.00202225	0.0123339
ZNF845	266.358	0.481746	0.156091	3.08631	0.00202655	0.0123555
NSUN5P2	382.878	0.462823	0.150001	3.08546	0.00203239	0.0123872
RAD51-AS1	129.451	0.837481	0.271594	3.08358	0.00204529	0.0124579
DENND6A	491.784	1.16791	0.378783	3.08332	0.00204702	0.0124645
NRN1L	8.14851	3.1714	1.0297	3.07994	0.00207045	0.0125991
KDSR-DT	22.1855	1.59427	0.517678	3.07965	0.00207244	0.0126073
ALDH6A1	496.36	0.67734	0.220089	3.07758	0.00208688	0.012691
GLMN	352.851	0.621469	0.201956	3.07724	0.00208926	0.0127015
UNC13D	39.1401	1.37638	0.447362	3.07666	0.00209335	0.0127142
CCDC92	796.482	0.429811	0.139707	3.07652	0.00209434	0.0127162
RRP1B	2818.34	0.399749	0.129945	3.07629	0.00209594	0.0127219
BRMS1L	468.378	0.448038	0.14568	3.07551	0.00210146	0.0127473
ATPAF2	335.2	0.718338	0.233638	3.07457	0.00210804	0.0127751
SNAP23	1727.58	0.419206	0.136364	3.07418	0.00211082	0.0127838
IL18BP	240.176	0.630975	0.205272	3.07385	0.00211315	0.0127939
NFYA	1762.48	0.657677	0.213996	3.07332	0.00211691	0.0128085
KDM4B	1001.55	0.837509	0.272541	3.07296	0.00211948	0.01282
POLR2J4	574.715	0.552705	0.17989	3.07246	0.00212303	0.0128293
LINC00339	263.925	0.584502	0.190432	3.06935	0.00214522	0.012943
IL17RD	58.2717	1.66752	0.543445	3.06842	0.00215192	0.0129671
RNF123	653.5	0.521325	0.169993	3.06675	0.00216402	0.0130318
IDUA	190.883	1.2314	0.401654	3.06583	0.00217067	0.0130636
CDH24	1571.83	0.965981	0.315272	3.06396	0.00218429	0.0131249
ENSG00000288704	11.6447	4.35392	1.42116	3.06363	0.0021867	0.0131353
SCAMP2	3651.64	0.414875	0.135452	3.0629	0.00219201	0.0131631
BACH2	28.7075	1.56243	0.510217	3.06229	0.00219648	0.0131777
ATP6V0E2	991.338	0.580248	0.189485	3.06223	0.00219693	0.0131777
GHET1	41.9844	1.10033	0.359331	3.06215	0.0021975	0.0131777
OSBPL8	2129.74	0.625773	0.204361	3.0621	0.00219789	0.0131777
HP1BP3	8078.93	0.572001	0.186848	3.06132	0.00220365	0.013204
DCHS2	9.43084	2.38269	0.778597	3.06023	0.00221166	0.0132354
HMGCL	536.288	0.547547	0.178955	3.0597	0.0022156	0.0132507
RASD2	32.1253	1.64752	0.538593	3.05893	0.0022213	0.0132806
PICALM	4145.06	0.39902	0.130449	3.05883	0.00222204	0.0132809
H2BC16P	5.60869	4.67224	1.52791	3.05792	0.0022288	0.0133088
UNG	1932.04	0.721633	0.236188	3.05533	0.00224811	0.0134154
ADIPOR2	3690.69	0.559938	0.183373	3.05355	0.0022615	0.013483
CEP85	1916.07	0.424798	0.139262	3.05036	0.00228567	0.0136098
ATP1A3	32.3805	2.8266	0.926686	3.05022	0.00228672	0.0136098
THAP7-AS1	45.6311	1.21218	0.397413	3.05018	0.00228703	0.0136098
ARL3	1291.13	0.508498	0.166809	3.04838	0.00230079	0.0136875
MINDY2	356.968	0.743038	0.243785	3.04793	0.00230424	0.0137037
ENSG00000260912	47.8826	1.1098	0.364285	3.04652	0.00231507	0.0137595
PPP3CB-AS1	203.449	1.23489	0.405375	3.04628	0.00231689	0.0137661
BNIP3L	2600.56	0.975326	0.320365	3.04443	0.00233126	0.0138439
PPP1R3E	188.803	0.628609	0.20648	3.0444	0.00233142	0.0138439
MCU	1228.51	0.414231	0.136085	3.04391	0.00233522	0.0138621
NORAD	12632.8	0.391734	0.128733	3.04299	0.00234238	0.013896
PSMD3	7366.85	0.514838	0.169274	3.04145	0.0023544	0.0139543
MFAP1	1410.02	0.42865	0.14101	3.03985	0.00236698	0.0140178
KLHL8	468.351	0.980652	0.322604	3.03981	0.0023673	0.0140178
PTPN12	2493.99	0.436565	0.143647	3.03916	0.00237238	0.0140391
TAF1B	352.418	0.682706	0.224673	3.03866	0.00237632	0.0140581
DGCR11	98.6233	0.757835	0.249451	3.03801	0.00238144	0.0140841
SLC27A1	346.984	0.434602	0.143178	3.03539	0.00240226	0.014194
LAG3	23.0469	1.85507	0.61117	3.03528	0.00240309	0.0141946
SNHG9	42.6515	1.50315	0.495504	3.03357	0.00241679	0.0142667
ENSG00000279744	16.7078	1.80716	0.595805	3.03313	0.00242028	0.0142829
GK	367.69	0.506831	0.167119	3.03275	0.00242332	0.0142942
ENSG00000254706	8.20934	4.12237	1.35967	3.03189	0.00243026	0.0143285
ENSG00000295873	641.743	0.51779	0.170911	3.02958	0.00244894	0.0144164
HIF1AN	2799.04	0.39695	0.131031	3.02944	0.00245005	0.0144185
TJP1	5789.3	0.348994	0.115246	3.02824	0.0024598	0.014464
ENSG00000295050	5.23189	4.40924	1.45678	3.0267	0.00247242	0.0145323
BUD31	2033.64	0.510605	0.168709	3.02654	0.00247372	0.0145355
DTNB	204.994	0.628531	0.207713	3.02597	0.00247841	0.0145585
DOP1A	344.01	0.590679	0.195279	3.0248	0.00248799	0.0146052
PCDH19	6.99592	3.29226	1.08966	3.02135	0.00251649	0.014746
ENSG00000273711	45.8674	5.23701	1.73352	3.02102	0.00251924	0.0147577
CACTIN	1061.59	0.442384	0.146452	3.02067	0.0025222	0.0147659
INTS1	4766.77	0.446613	0.147888	3.01994	0.00252825	0.0147923
XRCC2	630.745	0.441961	0.146389	3.01909	0.00253536	0.0148294
ZRANB1	1662.14	0.382579	0.126754	3.01828	0.0025421	0.0148642
ENSG00000214719	562.11	0.736232	0.243986	3.01752	0.00254851	0.0148927
ACADSB	539.675	0.807355	0.267597	3.01706	0.00255241	0.0149109
RPS6KA5	313.763	0.735313	0.243736	3.01684	0.00255426	0.0149171
GCGR	2.49791	5.13407	1.70217	3.01619	0.00255969	0.0149443
RBBP5	1192.23	0.386659	0.128239	3.01515	0.00256854	0.0149914
ZNF37BP	514.371	0.724136	0.240201	3.01471	0.00257222	0.0150083
FBXL6	511.128	0.424626	0.140909	3.01347	0.00258276	0.0150638
STAU1	7454.26	0.396106	0.13146	3.01313	0.00258571	0.0150686
SELENOM	1188.27	0.500591	0.166169	3.01255	0.00259062	0.015088
ENSG00000290107	13.4467	2.49718	0.829094	3.01194	0.00259588	0.0151141
FAM120AOS	1298.12	0.631322	0.20967	3.01102	0.0026037	0.015155
ENSG00000276216	12.2001	3.95103	1.31307	3.00899	0.00262114	0.0152469
LAMC1	8465.63	0.495617	0.164727	3.00872	0.00262352	0.0152518
NAGA	959.642	0.514862	0.171142	3.00839	0.00262636	0.015259
WHAMMP4	268.282	0.514165	0.170968	3.00737	0.00263521	0.0153058
HERC2	3322.24	0.47835	0.159081	3.00696	0.0026387	0.0153179
ARHGAP45	41.5167	2.10578	0.700583	3.00576	0.00264921	0.0153684
SRSF11	4372.12	0.386952	0.12881	3.00406	0.00266405	0.0154405
ENSG00000308388	4.91832	5.10372	1.69904	3.00389	0.0026655	0.0154443
TEDC1	772.808	0.336189	0.111989	3.00198	0.0026823	0.0155322
DNAJB6	5060.28	0.575923	0.191867	3.00169	0.0026849	0.0155378
UBXN7	3323.2	0.585304	0.19503	3.0011	0.00269006	0.015563
KIF3A	685.779	0.679886	0.226575	3.00072	0.00269345	0.0155732
POU4F1	11.7167	2.32187	0.773955	3.00001	0.00269974	0.0156002
MRPL10	1215.12	0.524285	0.174779	2.9997	0.00270247	0.0156112
ENTPD2	4.37807	4.81533	1.60546	2.99934	0.00270562	0.0156247
DMAC2L	432.751	0.533736	0.177962	2.99915	0.00270733	0.0156259
RPS20	8446.39	0.370312	0.123473	2.99914	0.00270746	0.0156259
CHKB-DT	102.785	1.48316	0.494603	2.9987	0.00271135	0.0156382
NUP133	1947.68	0.423485	0.141366	2.99568	0.00273836	0.0157757
ENSG00000272916	79.8132	0.878613	0.293485	2.99373	0.00275591	0.0158481
NFKBIE	444.941	0.945789	0.316045	2.99258	0.00276634	0.0158996
MUC20-OT1	1936.56	0.529193	0.176857	2.9922	0.00276972	0.0159119
WDCP	511.211	0.692925	0.231582	2.99214	0.00277032	0.0159119
RO60	1065.93	0.571675	0.191319	2.98808	0.00280737	0.0161054
GSN	3352.89	0.817561	0.273626	2.98788	0.00280924	0.0161112
ENSG00000295221	38.7892	1.74753	0.585222	2.9861	0.00282556	0.0161855
ZNF687-AS1	23.4033	1.36782	0.458345	2.98426	0.00284268	0.0162689
CKMT1A	10.9407	3.31209	1.10989	2.98415	0.0028437	0.0162699
CAAP1	638.241	0.54752	0.183494	2.98386	0.00284636	0.0162757
ENO2	1921.99	0.498399	0.16706	2.98335	0.00285108	0.0162975
RELB	215.417	0.781534	0.262172	2.981	0.00287313	0.0164121
NUSAP1	6743.5	0.371328	0.124568	2.98093	0.0028737	0.0164121
SZRD1	9624.21	0.40002	0.134227	2.98017	0.00288086	0.0164431
RNF114	2295	0.335164	0.112481	2.97974	0.00288493	0.0164615
SRRM2	20701.4	0.700479	0.23516	2.97874	0.00289438	0.0165105
CNNM2	275.287	0.667773	0.224219	2.97822	0.00289924	0.0165333
ABI1	1727.11	0.323905	0.108827	2.97632	0.00291726	0.0166113
KANSL3	2775.93	0.484363	0.162782	2.97553	0.0029248	0.0166393
ENSG00000241489	254.329	0.834147	0.280748	2.97116	0.00296677	0.0168431
FAM168B	6220.92	0.56517	0.190237	2.97088	0.0029695	0.0168486
KPNA1	2600.19	0.457422	0.154001	2.97026	0.00297552	0.0168777
WNT4	34.4744	2.35482	0.792831	2.97014	0.0029766	0.0168789
ENSG00000309376	12.8274	2.68437	0.903854	2.96992	0.00297878	0.0168815
MPHOSPH8	1246.41	0.788675	0.265555	2.96992	0.00297882	0.0168815
ANKZF1	639.995	0.559495	0.18844	2.9691	0.00298675	0.0169214
SLC30A2	8.66346	2.97415	1.00183	2.96871	0.00299057	0.016933
FAM174C	503.933	0.506746	0.170737	2.96799	0.00299757	0.0169626
CLCN5	171.914	0.973862	0.32818	2.96746	0.00300267	0.0169864
SIN3A	3663.84	0.530235	0.178749	2.96636	0.00301346	0.0170395
FAM210B	1458.86	0.536341	0.18081	2.96632	0.00301384	0.0170395
ENSG00000231856	37.1777	1.30446	0.439837	2.96579	0.00301909	0.0170591
BRICD5	81.4814	0.921678	0.310786	2.96564	0.00302057	0.0170625
CNFN	38.5065	2.12581	0.716882	2.96536	0.00302333	0.017073
CROCCP3	89.8275	0.901215	0.303941	2.9651	0.00302588	0.0170758
NID2	578.196	1.02952	0.347216	2.96506	0.00302623	0.0170758
CTNS-AS1	68.8725	1.59322	0.537336	2.96503	0.00302649	0.0170758
CD320	654.27	0.547689	0.18477	2.96416	0.00303506	0.017114
ATP8A1	4.74813	4.26303	1.43824	2.96406	0.00303612	0.017115
RHPN1	236.462	1.24209	0.419068	2.96393	0.00303741	0.0171172
TMEM187	154.383	0.589787	0.199019	2.96347	0.00304193	0.0171376
PLSCR4	571.834	0.830212	0.280171	2.96324	0.00304421	0.0171419
HLA-E	6181.21	0.388839	0.131222	2.96321	0.00304448	0.0171419
ITIH4	9.55212	2.85342	0.963514	2.96147	0.0030617	0.0172186
TRAPPC4	1360.08	0.420516	0.142007	2.96124	0.00306406	0.0172268
PIN1	1561.35	0.533509	0.18021	2.96048	0.00307163	0.0172512
ENSG00000272829	10.1986	1.97539	0.667262	2.96044	0.00307202	0.0172512
ENSG00000308980	5.18479	4.35158	1.47012	2.96002	0.00307614	0.0172694
PIP5K1C	1871.51	0.463903	0.156737	2.95975	0.00307885	0.0172795
PPIP5K1	877.597	0.456895	0.154396	2.95925	0.00308392	0.0173028
DPY19L1	2271.87	0.608746	0.205743	2.95876	0.00308876	0.0173249
ENSG00000290082	72.7582	1.06623	0.360437	2.95816	0.00309485	0.017354
ZNF287	199.109	0.717816	0.242679	2.95788	0.00309765	0.0173598
ENSG00000289537	11.3687	2.60891	0.882276	2.95702	0.00310627	0.0174028
RANBP10	1164.51	0.570511	0.192991	2.95615	0.00311508	0.0174419
ENSG00000304661	8.46678	3.35011	1.13331	2.95604	0.00311617	0.0174429
LRP4-AS1	9.43414	2.32387	0.786581	2.95439	0.00313285	0.017526
SLC12A9-AS1	4.37944	3.54821	1.20121	2.95386	0.00313831	0.0175463
ENSG00000306100	16.8039	1.99554	0.67583	2.95272	0.00314989	0.0175956
ENSG00000291003	1766.79	0.586228	0.198614	2.95159	0.00316143	0.0176435
TOR1B	1599.37	1.06219	0.35992	2.95119	0.00316549	0.017657
LINC02732	2.94664	4.7239	1.60099	2.95061	0.00317146	0.0176852
ERMP1	315.924	0.869999	0.294864	2.9505	0.00317255	0.0176861
TUT4	1426.88	0.366418	0.124241	2.94925	0.00318549	0.0177479
FKBP1A	2829.55	0.397607	0.13487	2.94807	0.00319767	0.0178105
WNK1	6113.58	0.600115	0.20358	2.94781	0.0032003	0.01782
MAGI1	351.257	0.538502	0.182692	2.94759	0.00320263	0.0178278
TRIM13	356.745	0.640826	0.217424	2.94735	0.00320505	0.0178361
BMERB1	439.588	0.674738	0.229018	2.94622	0.00321685	0.0178913
NUDT11	10.2453	2.71497	0.921583	2.94599	0.00321926	0.0178995
SPECC1L	3548.34	0.695278	0.236045	2.94553	0.00322406	0.017921
LRRC8C	579.649	0.458456	0.155674	2.94497	0.0032299	0.0179482
SMIM14	1027.84	1.07785	0.366074	2.94436	0.00323628	0.0179733
CDON	52.1089	1.75469	0.596099	2.94362	0.00324399	0.0180056
ABCA5	758.902	1.10351	0.37494	2.94317	0.0032487	0.0180213
DECR2	540.688	0.961452	0.326719	2.94275	0.00325311	0.0180406
TMEM131L	499.313	0.519858	0.176674	2.94247	0.00325609	0.0180519
RPP14	533.129	0.539322	0.183389	2.94086	0.003273	0.0181351
MAN2B1	2107.43	0.451576	0.153586	2.94022	0.00327975	0.018162
GLYATL1	8.5418	2.69379	0.916779	2.93832	0.00329994	0.0182579
PKM	102926	0.844007	0.287417	2.93652	0.00331916	0.0183484
SFI1	959.355	0.765469	0.260714	2.93604	0.00332428	0.0183661
C21orf58	966.14	0.799711	0.272441	2.93535	0.00333172	0.0183941
CHD1	1774.47	0.468236	0.159519	2.9353	0.00333224	0.0183941
C8orf82	319.547	0.482866	0.164605	2.93348	0.00335184	0.0184597
HLTF	3465.26	0.440109	0.15015	2.93112	0.00337738	0.0185683
TGFBR3	314.464	0.639412	0.21817	2.93079	0.00338097	0.0185827
IL9R	26.4306	1.22584	0.418341	2.93023	0.00338708	0.0186109
STX12	1299.94	0.538898	0.183931	2.92989	0.00339084	0.0186262
ATG2B	1167.01	0.495487	0.169136	2.92952	0.00339487	0.018643
MIB1	2258.85	0.545862	0.186353	2.92918	0.00339858	0.0186527
GET1	467.535	0.676118	0.230972	2.92727	0.0034195	0.0187514
DENND2C	62.0036	1.06061	0.362348	2.92706	0.0034218	0.0187586
SLC25A29	1670.28	0.672914	0.229919	2.92674	0.00342533	0.0187726
ENSG00000297733	8.4862	2.7901	0.953503	2.92616	0.00343178	0.0188026
NKD1	9.49228	4.88236	1.66896	2.9254	0.00344017	0.0188432
ENSG00000299971	61.6524	1.0268	0.351026	2.92512	0.00344319	0.0188543
MKRN2	1612.98	0.441369	0.150948	2.92398	0.00345582	0.0189126
ALS2	1654.3	0.474806	0.162403	2.92362	0.00345982	0.0189291
ENSG00000275993	292.094	1.17172	0.401277	2.91997	0.00350064	0.0191306
ENPP1	368.324	1.28117	0.438866	2.91928	0.00350842	0.0191567
ZNF625	69.1829	0.890305	0.305032	2.91872	0.00351467	0.0191853
TANC1	695.176	0.541892	0.185809	2.9164	0.00354099	0.019307
RAD51C	817.435	0.488666	0.16766	2.91462	0.00356123	0.0193856
MYL12B	8825.64	0.354622	0.121694	2.91405	0.0035677	0.0194084
PGAM2	7.00213	3.95001	1.35588	2.91324	0.00357699	0.0194478
ARVCF	259.013	0.531856	0.182708	2.91095	0.00360327	0.0195685
TUBB4A	28.133	1.4869	0.510897	2.91037	0.00361005	0.0195944
ENSG00000283809	8.04705	3.80303	1.30708	2.90955	0.00361946	0.0196286
ENSG00000301768	5.09333	4.3852	1.50725	2.9094	0.00362128	0.0196329
LRRC1	473.523	0.48976	0.168356	2.90907	0.00362511	0.0196425
UBR5-DT	43.0931	1.1927	0.410012	2.90894	0.00362654	0.0196447
HPGD	10.734	2.93646	1.00996	2.90749	0.00364338	0.0197136
NECAB3	1383.46	0.77764	0.267762	2.90422	0.00368169	0.0198703
EP400	2183.26	0.40613	0.139847	2.90411	0.00368297	0.0198716
WDR7	912.444	0.70123	0.241482	2.90386	0.00368593	0.0198807
NDEL1	1734.74	0.449798	0.154903	2.90374	0.00368733	0.0198807
ENSG00000271780	38.9065	1.36673	0.470687	2.9037	0.00368777	0.0198807
GLRB	337.419	1.0255	0.353224	2.90326	0.00369296	0.0198975
SARAF	2237.04	0.838274	0.288792	2.90269	0.0036997	0.0199226
STX3	455.508	0.754033	0.260072	2.89932	0.00373973	0.0201064
E2F7	1115.63	0.854624	0.294778	2.89921	0.00374105	0.0201064
SON	8980.28	0.472849	0.16312	2.89879	0.00374611	0.0201159
CCNDBP1	970.096	0.395316	0.136411	2.89798	0.00375577	0.0201544
MAP2	456.467	0.879127	0.303365	2.89792	0.00375644	0.0201544
PPP1CA	4543.53	0.405265	0.139908	2.89665	0.00377165	0.020219
TCL6	8.93306	2.99527	1.0351	2.89371	0.00380718	0.0203923
HSF2	660.206	0.422076	0.145879	2.89334	0.00381171	0.0204109
CFAP119	210.272	0.915203	0.316536	2.89131	0.00383641	0.0205202
KIF27	172.957	0.803137	0.278058	2.88838	0.00387227	0.0206795
ENSG00000290450	485.929	0.427308	0.147974	2.88772	0.00388041	0.020715
GPR89B	300.334	0.885702	0.306741	2.88746	0.00388369	0.0207267
HPCAL4	8.52756	3.23782	1.12149	2.88707	0.00388847	0.0207464
SOCS7	837.228	0.581704	0.20157	2.88587	0.00390332	0.0208083
RPLP1	14325	0.505072	0.17503	2.88562	0.00390641	0.020819
ENSG00000288926	20.5164	1.71903	0.596016	2.88421	0.00392398	0.0208952
CUL3	1981.67	0.278134	0.0964624	2.88334	0.00393477	0.0209394
C11orf96	7.41618	2.86386	0.993598	2.88231	0.00394771	0.0209748
HMGN1	6616.06	0.38786	0.134588	2.88183	0.00395369	0.0209976
D2HGDH	718.214	0.917277	0.318301	2.88179	0.00395419	0.0209976
ARG2	224.609	1.11272	0.386529	2.87874	0.00399267	0.0211843
FAM229A	134.782	0.753033	0.261609	2.87846	0.00399618	0.0211936
CLPB	865.75	0.471021	0.163675	2.87779	0.00400475	0.0212249
LPCAT1	1668.12	0.627555	0.218241	2.87551	0.00403378	0.0213432
ENSG00000307990	14.4984	2.15465	0.749494	2.87481	0.00404273	0.0213781
TCTN3	1296.8	0.361008	0.125588	2.87454	0.00404621	0.0213794
LINC02609	27.5707	1.37939	0.48039	2.87139	0.00408672	0.0215697
CD59	5073.39	0.582216	0.202799	2.87091	0.00409297	0.0215932
RGMB-AS1	8.57772	2.84423	0.99108	2.86983	0.00410698	0.0216527
N6AMT1	306.476	0.888267	0.309732	2.86785	0.00413269	0.0217636
EIF2AK3-DT	49.0765	1.01571	0.354271	2.86703	0.00414345	0.0217999
FGF22	10.9768	2.43951	0.850907	2.86696	0.00414442	0.0217999
ZNF417	198.366	0.708742	0.247223	2.86681	0.0041463	0.0217999
ALDH5A1	490.235	0.697693	0.243404	2.8664	0.00415165	0.0218161
RNF20	3364.48	0.659664	0.230236	2.86517	0.00416786	0.0218832
RPAP3-DT	31.2184	1.11506	0.389274	2.86447	0.0041771	0.0219197
POU3F1	6.66069	2.91739	1.01858	2.86418	0.00418089	0.021933
ENSG00000248406	6.94886	6.18294	2.15968	2.86289	0.00419795	0.021999
AP2A2	2676.7	0.500503	0.174838	2.86268	0.0042008	0.0220079
KLHL11	334.161	0.638977	0.223322	2.86124	0.00421993	0.0221021
STRAP	4549.23	0.334616	0.116997	2.86003	0.00423606	0.0221805
CRYGS	27.4911	1.14987	0.402235	2.85869	0.00425389	0.0222495
SLC39A3	690.16	0.4745	0.165999	2.85845	0.00425721	0.0222547
PAQR4	1915.83	0.943614	0.330655	2.85377	0.00432039	0.0225665
ZNF578	48.0898	1.10932	0.388758	2.85349	0.00432419	0.0225802
ZNF710-AS1	83.8975	1.51226	0.530042	2.85309	0.00432963	0.0225963
B4GALT7	534.022	0.420837	0.147524	2.85266	0.00433546	0.0226082
H4C15	431.378	3.51412	1.23284	2.85042	0.00436609	0.0227493
IFT25	809.517	0.472935	0.165961	2.84967	0.00437645	0.0227971
ENSG00000265055	10.352	2.15194	0.755656	2.84778	0.00440259	0.0229145
CHTF18	1905.03	0.650102	0.228339	2.84709	0.00441206	0.0229514
PITPNC1	138.253	1.3726	0.482217	2.84644	0.00442115	0.0229924
ENSG00000278903	368.809	0.47718	0.167813	2.84353	0.00446166	0.0231779
EEF1AKMT1	120.951	0.941856	0.331245	2.84338	0.00446376	0.0231825
PLOD2	6422.82	0.41053	0.144404	2.84292	0.00447017	0.0232095
ERO1A	1899.08	0.431187	0.151857	2.83943	0.00451945	0.0234462
GLUL	2826.86	0.802153	0.282581	2.83867	0.0045302	0.0234839
ENSG00000291047	34.0557	1.2767	0.449755	2.83866	0.00453039	0.0234839
ENSG00000255621	5.39506	4.34665	1.53155	2.83807	0.00453865	0.0235204
MPC2	823.999	0.423696	0.149307	2.83775	0.0045433	0.0235291
MLXIP	1602.89	0.517715	0.182449	2.8376	0.00454547	0.0235302
EEPD1	220.417	0.845969	0.298195	2.83697	0.00455446	0.0235704
NPIPB2	160.239	0.748431	0.263998	2.83498	0.0045828	0.023685
ENSG00000306520	14.7198	3.19181	1.12625	2.83403	0.00459648	0.0237493
WDR97	26.1	1.40664	0.496479	2.83324	0.00460791	0.0237955
UFD1	2781.39	0.591218	0.208704	2.8328	0.00461423	0.0238153
LINC01647	6.44112	4.36296	1.5418	2.82978	0.00465807	0.0240013
ENSG00000281571	12.6931	2.43593	0.861057	2.829	0.00466934	0.0240478
FAM111A	1451.36	0.608178	0.215041	2.82819	0.00468114	0.0240892
TBC1D12	506.504	0.532339	0.188285	2.82731	0.00469408	0.0241493
HNRNPUL2-BSCL2	2389.21	0.513257	0.181555	2.82701	0.00469855	0.0241593
CRY2	288.839	0.675314	0.238984	2.82577	0.00471669	0.0242395
HDHD3	212.411	0.45762	0.162025	2.82437	0.00473731	0.02432
RAB44	7.74721	3.40534	1.2057	2.82436	0.00473758	0.02432
TMCC3	42.9925	1.4242	0.50427	2.82428	0.00473871	0.02432
NPEPPSP1	147.148	0.76491	0.271123	2.82126	0.00478349	0.0245094
PRAF2	1155.75	0.667332	0.236543	2.82119	0.00478456	0.0245094
SNHG33	98.5628	0.696363	0.247008	2.81919	0.00481446	0.0246427
TMEM175	495.034	0.855071	0.303324	2.81901	0.00481726	0.0246504
RAB5IF	2061.9	0.280657	0.099567	2.81878	0.00482067	0.0246531
ENSG00000273335	12.4791	2.51738	0.893123	2.81863	0.00482292	0.0246531
SLC66A3	205.376	0.65994	0.234345	2.8161	0.00486104	0.0248413
ENSG00000272772	1659.17	0.75481	0.268077	2.81565	0.00486789	0.0248697
PODXL	2776	0.79077	0.280909	2.81504	0.00487715	0.0248949
USP9X	7319.22	0.552283	0.196191	2.81502	0.00487738	0.0248949
EIF4A2	6797.61	0.476098	0.16913	2.81498	0.00487804	0.0248949
DDX12B	148.345	0.550273	0.195654	2.81249	0.00491602	0.025042
ENSG00000272106	128.907	1.00092	0.355999	2.81157	0.00492997	0.0250997
SLC5A3	1313.32	0.491884	0.175088	2.80936	0.004964	0.0252595
ADARB1	1427.6	0.536373	0.191096	2.80683	0.00500312	0.0254385
MT-CO1	130050	0.35625	0.126942	2.8064	0.00500989	0.025466
MCM3AP	3711.52	0.477346	0.170178	2.80498	0.00503199	0.0255715
TYMS	6853.53	0.484841	0.172881	2.80448	0.00503985	0.0256046
FYTTD1	3657.46	0.58947	0.210198	2.80435	0.00504176	0.0256075
ENSG00000290728	9.27466	2.51863	0.898373	2.80354	0.00505444	0.0256651
AKR7A3	22.9419	1.25661	0.448301	2.80304	0.00506227	0.0256981
ENSG00000304961	34.5112	1.10486	0.394271	2.80227	0.00507439	0.0257497
HERC2P3	616.395	0.562309	0.200665	2.80223	0.00507513	0.0257497
MYO1E	1319.6	0.83528	0.298169	2.80137	0.00508864	0.0258046
CLEC16A	998.629	0.7033	0.251077	2.80113	0.00509234	0.0258165
SH3D21	640.375	0.41303	0.147485	2.80049	0.00510254	0.0258589
ENSG00000306558	5.52076	4.58048	1.63563	2.80043	0.00510341	0.0258589
DZIP1	1638.96	0.736345	0.263334	2.79623	0.00517018	0.0261695
TM4SF19-AS1	22.0801	1.72554	0.617381	2.79494	0.00519099	0.0262471
INTS6-AS1	37.889	1.0939	0.391604	2.79338	0.005216	0.0263248
LIN7C	645.028	0.525844	0.188278	2.79291	0.00522354	0.026356
CLYBL	40.3171	0.955556	0.342502	2.78993	0.00527193	0.0265791
ACACB	373.213	1.21006	0.433762	2.7897	0.00527576	0.0265914
MAP3K3	3135.99	0.816121	0.292575	2.78944	0.00527989	0.0266052
MIR22HG	813.499	0.530261	0.190132	2.78891	0.00528855	0.0266418
TFAM	1729.93	0.331881	0.119007	2.78876	0.00529102	0.0266473
UFD1-AS1	23.2793	1.28343	0.46033	2.78807	0.00530235	0.0266973
ENSG00000290585	4.49105	3.36671	1.20773	2.78765	0.00530927	0.0267251
FOXJ1	3.10935	4.48722	1.61024	2.78667	0.00532521	0.0267913
ENSG00000249849	5.99104	3.63821	1.30629	2.78513	0.00535057	0.026881
TELO2	1498.68	0.604503	0.217051	2.78508	0.00535148	0.026881
EPS15L1	1194.94	0.408609	0.146748	2.78443	0.00536226	0.0269247
WRAP53	937.51	0.311935	0.11203	2.78438	0.005363	0.0269247
CASP9	488.727	0.433344	0.155659	2.78393	0.00537047	0.026949
CADPS2	140.813	1.19432	0.429008	2.78392	0.00537065	0.026949
CCDC17	25.6065	1.63054	0.586116	2.78193	0.00540361	0.027086
NPTN-IT1	34.6087	1.0769	0.387131	2.78176	0.00540655	0.0270936
CD99P1	70.2468	0.81379	0.292665	2.78062	0.00542545	0.0271741
ODF2	3433.91	0.447061	0.160794	2.78033	0.00543044	0.027189
PKD1P4	486.622	0.724938	0.260986	2.77768	0.00547477	0.0273638
PPP4R4	6.48201	3.8891	1.401	2.77594	0.00550419	0.0274822
PEX16	375.251	0.701884	0.252979	2.77447	0.00552913	0.0275851
ABHD17B	428.866	0.673818	0.243016	2.77273	0.00555886	0.0277045
GALNT13	555.283	0.764646	0.275784	2.77263	0.00556052	0.0277056
LYSMD4	88.6783	0.661966	0.238901	2.77088	0.00559055	0.027848
NMT2	2228.49	0.581763	0.21016	2.7682	0.00563676	0.0280271
RIPK1	2372.28	0.834251	0.301427	2.76767	0.00564585	0.028065
BLTP2	10283.4	0.459368	0.165997	2.76732	0.0056519	0.0280805
SPSB3	622.499	0.878804	0.317608	2.76694	0.00565851	0.028106
RHOA	9103.86	0.404952	0.146364	2.76675	0.00566177	0.028109
SLC19A3	8.71188	2.32379	0.839902	2.76674	0.00566204	0.028109
PGD	8914.29	0.631828	0.228439	2.76585	0.00567753	0.0281786
UBL7	1255.78	0.395657	0.143097	2.76496	0.00569298	0.0282479
STAC2	9.98634	2.53577	0.917172	2.76478	0.00569617	0.0282491
ENSG00000289890	26.593	1.3119	0.474819	2.76294	0.00572836	0.0284014
MAD1L1	1234.51	0.481477	0.174279	2.76268	0.00573284	0.0284162
ALDH9A1	1736.78	0.669881	0.242605	2.7612	0.00575886	0.0285304
PIP5KL1	104.076	1.17846	0.426814	2.76107	0.00576128	0.028535
PHRF1	2028.63	0.354461	0.12846	2.75932	0.0057922	0.0286808
PUDP	717.636	0.471038	0.170788	2.75802	0.00581521	0.028784
MED26	342.697	0.484439	0.175653	2.75793	0.0058169	0.028784
SLC30A4	311.547	0.822593	0.298269	2.75789	0.00581756	0.028784
EFNA3	55.7799	1.45411	0.527512	2.75654	0.0058417	0.028881
ZC3H8	140.143	0.608092	0.22087	2.75316	0.00590225	0.0291573
CALCOCO1	1104.07	0.817532	0.297029	2.75236	0.00591675	0.0292143
AMDHD2	810.754	0.412251	0.149792	2.75215	0.00592051	0.0292254
PUS7	1100.57	0.838284	0.304627	2.75183	0.00592628	0.0292463
ZNF554	112.362	0.941407	0.342146	2.75147	0.00593276	0.0292632
TPH2	4.69087	4.22189	1.53549	2.74954	0.00596788	0.0294212
ENSG00000229131	6.71965	2.94767	1.07286	2.7475	0.0060052	0.0295698
LRRC8B	205.284	0.592299	0.215641	2.74669	0.00601996	0.0296246
B3GALT1	57.3057	0.990654	0.360716	2.74636	0.00602609	0.0296471
RPS6KA3	1874.3	0.637096	0.232177	2.74401	0.00606928	0.0298443
SNAPC4	732.563	0.378088	0.137804	2.74367	0.00607574	0.0298635
ABAT	7.76117	2.63212	0.959354	2.74363	0.00607631	0.0298635
SRSF2	7329.01	0.468174	0.170971	2.73832	0.00617533	0.0303112
GATAD2A	3598.97	0.357837	0.1307	2.73786	0.0061841	0.0303465
ACOT7	2713.68	0.440462	0.160904	2.73742	0.00619236	0.0303715
CHTOP	1814.41	0.396371	0.144885	2.73576	0.00622372	0.0305096
TPBGL	7.08932	2.87755	1.0519	2.73557	0.00622725	0.0305191
NPNT	129.9	3.67348	1.34301	2.73526	0.00623312	0.0305322
SSBP3	1198.05	0.806418	0.294899	2.73455	0.00624649	0.0305743
ENSG00000273456	19.7961	1.46773	0.536798	2.73423	0.00625258	0.0305963
ENSG00000225173	3.65928	5.21583	1.90841	2.73307	0.00627468	0.0306808
PHYH	546.046	0.616648	0.225632	2.73299	0.00627628	0.0306809
ZNF713	78.7493	1.00205	0.366675	2.73279	0.00627997	0.030691
CLGN	922.683	1.10874	0.405789	2.7323	0.00628931	0.030721
GLIPR2	975.205	0.9437	0.34541	2.73212	0.00629283	0.0307238
POLD1	2554.3	0.556407	0.203655	2.73211	0.00629309	0.0307238
HAUS4	820.216	0.383937	0.140578	2.73113	0.00631168	0.0307831
MAF1	2852.59	0.424592	0.15552	2.73015	0.00633057	0.0308517
TRAPPC9	427.671	0.970794	0.356276	2.72483	0.00643337	0.0313048
TBCCD1	440.449	0.589707	0.216464	2.72427	0.00644439	0.0313431
MAP2K7	1191.39	0.492956	0.18095	2.72426	0.00644451	0.0313431
LENG8	3249.93	0.702726	0.257994	2.72381	0.00645345	0.0313706
AMOTL1	1493.08	0.538394	0.197686	2.72347	0.00645991	0.0313941
NEO1	445.423	1.46753	0.538994	2.72272	0.00647462	0.0314575
ENSG00000291091	938.308	0.546917	0.200914	2.72214	0.00648602	0.0314969
IFT88	450.718	0.631584	0.232035	2.72193	0.00649021	0.0315093
LINC02175	22.4838	1.26865	0.466221	2.72112	0.00650603	0.0315776
ZSCAN31	39.4424	1.06125	0.390014	2.72105	0.00650758	0.0315776
CHD5	62.5689	1.02978	0.378607	2.71992	0.00652976	0.0316645
DIP2A	1468.9	0.40197	0.147789	2.71989	0.00653045	0.0316645
MT3	3.16684	4.59428	1.69014	2.71828	0.00656215	0.0318021
ZNF667-AS1	198.346	0.6649	0.244733	2.71683	0.00659098	0.0319095
TK1	9032.13	0.770544	0.283645	2.71658	0.00659598	0.0319204
PCLAF	1741.05	0.505194	0.185985	2.71632	0.00660126	0.031935
GDPD5	609.839	1.13869	0.419293	2.71573	0.0066129	0.0319832
PGF	52.2133	0.976759	0.359772	2.71494	0.00662878	0.032052
SH2D3C	13.085	2.34327	0.863136	2.71483	0.00663103	0.0320547
EEIG2	866.541	0.502917	0.185314	2.71386	0.00665041	0.0321403
IL9RP3	5.51501	2.51113	0.925376	2.71363	0.00665497	0.0321461
PIK3CB	1433.89	0.277793	0.102424	2.71219	0.00668397	0.0322699
SLC47A1	88.282	1.15823	0.427179	2.71134	0.00670116	0.0323354
GGH	1221.88	0.520939	0.192138	2.71127	0.0067026	0.0323354
FOXO1	192.423	0.969958	0.357904	2.7101	0.00672621	0.032438
LRRC8C-DT	38.6064	1.4602	0.538808	2.71005	0.00672728	0.032438
TUBB2B	285.229	1.19193	0.439919	2.70942	0.00674009	0.0324917
USP37	934.785	0.502082	0.185356	2.70875	0.00675371	0.0325491
RBM14-RBM4	103.306	1.10399	0.407618	2.7084	0.00676076	0.0325667
ENSG00000288953	67.6562	0.757045	0.279613	2.70747	0.00677983	0.0326503
HACE1	569.209	0.436457	0.161332	2.70532	0.00682377	0.0328405
PTPN3	463.672	0.491431	0.181769	2.70361	0.00685908	0.0329797
ENSG00000264772	205.287	0.865626	0.320191	2.70347	0.00686201	0.0329797
AMN1	92.0927	0.717091	0.265261	2.70334	0.00686473	0.0329845
ROGDI	702.657	0.793353	0.293503	2.70305	0.00687072	0.033005
TMEM86B	94.2523	0.719614	0.266245	2.70283	0.00687528	0.0330186
ENSG00000284934	13.5357	2.25756	0.835755	2.70122	0.00690852	0.0331533
ATF3	401.236	1.20903	0.447846	2.69967	0.0069409	0.033292
CTDP1	897.282	0.423881	0.157061	2.69884	0.00695824	0.0333501
TP73	131.765	1.08616	0.402733	2.69697	0.00699746	0.0335296
BOP1	2051.31	0.512728	0.190122	2.69684	0.0070001	0.0335339
ENSG00000269940	117.874	0.656873	0.243645	2.69602	0.00701729	0.0335994
FBXO5	1479.97	0.318962	0.118323	2.69569	0.00702426	0.0336201
FAM171B	944.158	0.976229	0.362167	2.69553	0.00702777	0.0336201
LRRC75A	185.857	0.544926	0.202167	2.69542	0.00702996	0.0336201
ENSG00000239791	12.789	1.92922	0.715745	2.6954	0.0070304	0.0336201
TAOK2	2947.92	0.578628	0.214774	2.69413	0.00705727	0.0337318
ZNRD2-DT	29.5485	1.08794	0.404045	2.69261	0.00708943	0.033877
SLC26A6	705.034	0.434178	0.161284	2.69201	0.00710229	0.0339163
RGCC	6.67209	2.76161	1.0262	2.69111	0.00712151	0.0339964
ENSG00000284461	91.5236	0.894657	0.33248	2.69086	0.00712673	0.0340128
ZFTRAF1	627.607	0.454366	0.168944	2.68945	0.00715707	0.0341406
TP53INP2	1332.85	0.619045	0.230214	2.689	0.00716661	0.0341696
NPIPB5	1857.79	0.485844	0.18069	2.68883	0.00717037	0.0341696
HMGB2	5904.07	0.558605	0.207758	2.68873	0.00717246	0.0341696
DESI2	1967.97	0.301192	0.112023	2.68867	0.00717381	0.0341696
CFD	39.9413	1.07144	0.398516	2.68858	0.0071757	0.0341696
RGL1	575.337	0.726962	0.270406	2.68841	0.00717923	0.0341696
ENSG00000286098	8.25726	5.68572	2.11562	2.68749	0.00719912	0.0342323
ZBTB43	515.94	0.529484	0.19702	2.68747	0.00719955	0.0342323
TTC3	5283.13	0.584384	0.217618	2.68537	0.0072449	0.0344137
BSN	33.4706	1.4708	0.547905	2.68441	0.00726581	0.0344959
FAM91A1	2370.4	0.498662	0.185779	2.68417	0.00727092	0.0345116
RC3H1	443.044	0.434817	0.162048	2.68326	0.00729079	0.0345802
SLC15A2	13.781	2.20358	0.821498	2.68239	0.00730978	0.0346531
FOS	490.193	0.962936	0.359203	2.68076	0.00734552	0.0348053
CPE	546.62	1.06931	0.398961	2.68024	0.00735688	0.0348505
LDHA	26518.3	0.563602	0.210321	2.67973	0.00736824	0.0348957
TPI1	27544.7	0.76775	0.286539	2.67939	0.00737564	0.034919
CEACAM22P	6.83447	3.43746	1.28302	2.67921	0.00737971	0.034919
IDS	2874.05	0.34718	0.129585	2.67917	0.00738046	0.034919
ENSG00000303560	3.50617	4.90251	1.83007	2.67886	0.00738722	0.0349392
GLYR1	2761.13	0.637674	0.238044	2.67881	0.0073884	0.0349392
AZIN1	5235.53	0.449308	0.167781	2.67795	0.00740746	0.0350034
ENSG00000260398	3.48889	4.20177	1.56966	2.67686	0.00743146	0.0351082
ENSG00000300223	6.98122	2.95878	1.10633	2.67441	0.00748613	0.0353578
ATOX1	729.268	0.521639	0.195087	2.67387	0.00749813	0.0353969
TMEM191C	31.0894	1.60336	0.599684	2.67368	0.0075025	0.0354001
ZNF837	31.3525	1.672	0.625512	2.67302	0.00751721	0.0354608
HMOX2	1382.39	0.504535	0.188815	2.67212	0.00753739	0.0355297
SOS2	888.37	0.410211	0.153528	2.6719	0.00754238	0.0355445
HDHD2	806.502	0.551966	0.206698	2.6704	0.00757614	0.035686
ENSG00000288983	35.6168	1.01085	0.378677	2.66942	0.00759813	0.0357807
FLNC	31060.3	1.79315	0.671847	2.66899	0.00760791	0.0358092
RNF168	1369.25	0.769736	0.288524	2.66784	0.00763415	0.035915
FBXO48	109.297	0.759073	0.284657	2.66662	0.00766177	0.0360007
FUNDC2	1141.2	0.385843	0.144709	2.66635	0.00766801	0.0360212
DDX11L2	45.5527	1.57263	0.589882	2.666	0.00767598	0.0360417
TSG101	1405.12	0.576367	0.216192	2.66599	0.00767614	0.0360417
VWA1	163.292	1.31608	0.493772	2.66536	0.00769066	0.036101
MSANTD2-AS1	33.2969	1.14915	0.431593	2.66258	0.00775436	0.0363466
SGK3	185.488	0.844326	0.317367	2.66041	0.00780452	0.0365337
CYB5R1	717.944	0.417937	0.157098	2.66036	0.00780574	0.0365337
EFNB1	217.28	0.818317	0.307626	2.66011	0.00781163	0.0365523
PLEKHM1P1	42.8896	1.44331	0.542621	2.65988	0.00781693	0.0365682
CCDC77	659.725	0.487221	0.183286	2.65826	0.00785451	0.036735
WRNIP1	1743.42	0.433031	0.163112	2.65481	0.00793534	0.0370768
NUDT4	1329.46	0.34347	0.129423	2.65385	0.00795787	0.0371548
PHLDA2	524.883	0.929975	0.350443	2.65371	0.00796119	0.0371613
MERTK	18.4555	1.59171	0.599832	2.65359	0.00796402	0.0371654
SLC25A27	39.2072	1.71707	0.647177	2.65317	0.00797386	0.0372023
NDUFV3	620.865	0.51506	0.194173	2.65258	0.00798785	0.0372494
ENSG00000286835	13.1037	1.85753	0.700529	2.65161	0.00801084	0.0373475
UNC79	9.78919	1.81281	0.68417	2.64965	0.00805743	0.0375555
AASS	1238.42	0.771839	0.291355	2.64914	0.00806976	0.0375856
TSC22D2	1434.11	0.56826	0.214555	2.64855	0.00808382	0.0376419
ZNRF2	335.226	0.488437	0.184479	2.64766	0.0081051	0.0377226
INTS15	617.711	0.518249	0.195799	2.64684	0.00812466	0.0377953
METTL23	557.181	0.462388	0.174717	2.6465	0.00813297	0.0378247
[truncated: 171 more rows]

## Sheet: B_vs_C_139_up
	baseMean	log2FoldChange	lfcSE	stat	pvalue	padj
EFR3B	600.794	4.49195	0.239372	18.7656	1.44459e-78	1.38233e-74
H2BC21	1074.35	2.66215	0.187185	14.222	6.68771e-46	1.59987e-42
NRIP3	693.631	1.84769	0.131479	14.0531	7.37324e-45	1.56788e-41
H2BC11	1246.42	2.48798	0.182631	13.623	2.92445e-42	4.664e-39
PAG1	343.135	4.39262	0.343315	12.7947	1.75546e-37	2.39971e-34
HSPA4L	927.205	1.92823	0.156063	12.3555	4.55155e-35	4.83931e-32
TUFT1	2604.1	1.21946	0.101627	11.9994	3.57802e-33	3.11255e-30
AFDN	1790.03	1.31383	0.111462	11.7872	4.54319e-32	3.62281e-29
H2AC11	570.689	2.67927	0.231074	11.5949	4.37397e-31	3.21958e-28
H4C14	943.936	3.06576	0.272288	11.2593	2.08518e-29	1.2873e-26
UNC13B	2366.04	1.34474	0.120152	11.192	4.46257e-29	2.66889e-26
SMPD3	91.2305	3.17493	0.2914	10.8954	1.21177e-27	6.62595e-25
FAM222A	340.447	3.19417	0.294463	10.8475	2.05046e-27	1.09005e-24
CREG1	659.42	1.48429	0.136893	10.8427	2.15967e-27	1.11708e-24
TBC1D8	688.268	1.91099	0.177773	10.7496	5.95286e-27	2.84815e-24
HAUS3	827.262	1.27757	0.119436	10.6967	1.05447e-26	4.80489e-24
APLP2	17627.5	0.955523	0.0896963	10.6529	1.69057e-26	7.52421e-24
SORBS1	88.9994	3.90194	0.366648	10.6422	1.89634e-26	8.2482e-24
UBR3	1883.52	1.41562	0.133681	10.5895	3.33248e-26	1.35696e-23
H4C8	494.671	3.62954	0.358527	10.1235	4.34755e-24	1.43454e-21
PLS1	830.207	1.81576	0.1811	10.0263	1.16841e-23	3.66575e-21
TUBB4B	40827.4	1.17077	0.121425	9.64191	5.31892e-22	1.35725e-19
DACT3	94.5795	3.30068	0.345774	9.54576	1.35116e-21	3.40244e-19
HAP1	279.575	3.21539	0.337336	9.53171	1.54718e-21	3.79615e-19
H3C8	88.5185	3.74601	0.394931	9.48522	2.41879e-21	5.78636e-19
WDR47	1024.66	1.06842	0.112717	9.47881	2.57193e-21	6.07673e-19
GSKIP	587.668	1.1237	0.118645	9.47106	2.77022e-21	6.46542e-19
NXF1	3204.27	1.22787	0.129925	9.4506	3.36906e-21	7.67583e-19
H1-2	1875.5	2.39081	0.254044	9.411	4.91421e-21	1.10645e-18
H2BC4	530.472	3.16499	0.337255	9.38456	6.31767e-21	1.4059e-18
SLBP	3574.83	1.23897	0.132171	9.37404	6.98053e-21	1.51811e-18
CHCHD7	486.608	1.97719	0.211072	9.36734	7.43838e-21	1.58173e-18
MAPRE2	2720.27	1.5207	0.162714	9.34586	9.11465e-21	1.91688e-18
BCL2L11	752.31	2.10092	0.225027	9.33631	9.97529e-21	2.07508e-18
PRDX1	16877.8	1.41796	0.151958	9.33129	1.04586e-20	2.15223e-18
DGAT1	860.084	1.3728	0.148636	9.23599	2.55908e-20	4.99752e-18
H2AJ	830.154	1.35781	0.150148	9.04315	1.52222e-19	2.85611e-17
SH3GL2	108.454	3.23448	0.360869	8.96302	3.15891e-19	5.70332e-17
KDM1B	1162.56	1.58282	0.176729	8.95617	3.36164e-19	5.95696e-17
PPM1J	81.1719	3.06076	0.344405	8.8871	6.27261e-19	1.09132e-16
DHRS2	258.541	3.01636	0.33958	8.88262	6.5305e-19	1.12595e-16
MMP17	495.106	1.34485	0.15156	8.87341	7.09384e-19	1.21216e-16
NEU1	2609.55	1.13028	0.127932	8.83505	1.00057e-18	1.67161e-16
ACAD8	517.717	1.05439	0.119348	8.83461	1.00447e-18	1.67161e-16
H2AC18	1032.9	2.44728	0.277551	8.8174	1.17151e-18	1.9328e-16
POLR2H	1821.01	0.791944	0.0909674	8.7058	3.15351e-18	4.98775e-16
ODC1	7176.29	1.43526	0.165428	8.67608	4.09651e-18	6.42615e-16
H2AC8	70.5585	3.12769	0.360728	8.6705	4.30224e-18	6.64002e-16
PIGH	466.402	1.58621	0.182988	8.66834	4.38458e-18	6.71296e-16
TRIM36	411.746	2.44773	0.282729	8.65752	4.82144e-18	7.26557e-16
RNASEH2C	1136.72	1.3807	0.159899	8.63484	5.88109e-18	8.72499e-16
ELOVL4	417.08	1.90643	0.224219	8.50255	1.85473e-17	2.55365e-15
ADGRA3	1116.52	1.08266	0.128057	8.45456	2.80137e-17	3.77553e-15
STOX1	211.188	2.07095	0.247071	8.382	5.20379e-17	6.77484e-15
ASB16-AS1	536.453	1.10647	0.133666	8.27792	1.2535e-16	1.5887e-14
RALGAPA2	247.746	1.60224	0.194539	8.23612	1.77891e-16	2.2107e-14
SLC40A1	144.364	1.80685	0.220097	8.20934	2.22403e-16	2.72843e-14
ENSG00000282988	162.277	2.66033	0.324374	8.20141	2.37577e-16	2.89601e-14
WDR26	4495.74	0.747507	0.0912162	8.19489	2.50819e-16	3.00011e-14
H3C15	61.8835	4.62883	0.566045	8.17749	2.89819e-16	3.42379e-14
H2AC25	286.631	2.69609	0.332055	8.11939	4.6855e-16	5.43461e-14
GALNT12	139.075	2.699	0.334005	8.08073	6.43803e-16	7.16343e-14
ZNF10	172.975	1.66218	0.205915	8.07215	6.90703e-16	7.64086e-14
ROPN1L	71.1882	3.29639	0.409302	8.05368	8.03394e-16	8.68664e-14
ENSG00000290792	327.014	2.5199	0.313816	8.02985	9.7594e-16	1.0493e-13
ACSBG1	36.4086	5.27124	0.657458	8.01761	1.07824e-15	1.15281e-13
EIF4EBP2	6265.84	1.29651	0.161879	8.00914	1.15518e-15	1.22821e-13
H2BC8	114.141	2.63074	0.329129	7.99302	1.31669e-15	1.3922e-13
ATP1B3	5580.15	0.962614	0.120856	7.96495	1.65293e-15	1.73812e-13
LGMN	1612.97	1.59919	0.201613	7.93198	2.1568e-15	2.25556e-13
SLC30A3	484.665	2.30777	0.291139	7.92671	2.25023e-15	2.32783e-13
RABIF	900.305	1.02075	0.128845	7.9223	2.33163e-15	2.39907e-13
HES6	322.094	2.0986	0.266509	7.87439	3.42408e-15	3.4672e-13
AQP3	140.147	2.33825	0.299158	7.81611	5.448e-15	5.34687e-13
HBEGF	500.796	1.26041	0.163067	7.72943	1.08025e-14	1.01342e-12
CALM1	9581.58	1.01015	0.131222	7.69804	1.38174e-14	1.28368e-12
CAPN5	1690.05	1.20923	0.157358	7.68455	1.53532e-14	1.41264e-12
VWA5B2	60.8761	4.80297	0.625354	7.68041	1.58577e-14	1.44516e-12
MAN1C1	146.981	3.25168	0.423881	7.67121	1.70376e-14	1.54365e-12
POLG	3401.92	1.10089	0.143517	7.67075	1.70997e-14	1.54365e-12
FAM111B	3045.9	2.13468	0.278879	7.65451	1.94049e-14	1.72731e-12
CNNM4	1145.49	1.69282	0.223083	7.58833	3.24066e-14	2.83195e-12
RHPN2	684.514	1.38626	0.184133	7.52859	5.12912e-14	4.3822e-12
ABCD3	2573.75	0.852681	0.113595	7.50632	6.08127e-14	5.12702e-12
SLC6A8	4580.92	1.74825	0.23552	7.42291	1.14574e-13	9.37056e-12
OGA	5555.56	1.12137	0.151221	7.41543	1.21235e-13	9.78986e-12
ENSG00000289609	80.2734	4.23671	0.571732	7.4103	1.26014e-13	1.00485e-11
H2AC6	2291.52	2.31466	0.313597	7.38099	1.57112e-13	1.23737e-11
AKR7A2	2151.57	1.20312	0.163087	7.37714	1.61726e-13	1.2655e-11
RELL1	528.902	1.64214	0.222605	7.37691	1.62007e-13	1.2655e-11
TRIM62	504.104	1.42541	0.193605	7.36245	1.80559e-13	1.399e-11
ADCK5	404.284	1.02788	0.139774	7.35385	1.92574e-13	1.48011e-11
CCN2	8566.8	1.89291	0.257505	7.35097	1.96773e-13	1.50426e-11
PIGX	1266.24	0.972928	0.13236	7.35062	1.97288e-13	1.50426e-11
NPTXR	731.375	2.21038	0.301214	7.33825	2.16402e-13	1.64345e-11
PNPLA8	1313.34	1.33788	0.182389	7.3353	2.21233e-13	1.6735e-11
ASMTL	969.874	1.33945	0.182828	7.3263	2.36593e-13	1.78265e-11
KLHL21	1916.04	1.31767	0.180341	7.30652	2.74159e-13	2.03367e-11
TEX15	63.738	2.78244	0.380872	7.30543	2.76373e-13	2.03432e-11
MAP6D1	439.969	1.26808	0.173995	7.28805	3.14465e-13	2.29703e-11
ZSWIM6	1226.73	1.58786	0.217937	7.28584	3.19668e-13	2.32616e-11
RANBP9	2224.47	0.712054	0.0980236	7.26411	3.75505e-13	2.70166e-11
FAM241A	246.089	1.37118	0.189656	7.2298	4.83722e-13	3.45428e-11
ENSG00000290948	849.926	1.03131	0.143136	7.20511	5.79967e-13	4.08066e-11
BRD2	10226.3	1.25028	0.173706	7.19772	6.12298e-13	4.2767e-11
AMIGO3	498.697	3.4259	0.477264	7.1782	7.06326e-13	4.89771e-11
LRCH4	1658.37	0.903158	0.125953	7.17059	7.46773e-13	5.14091e-11
ARMH4	112.144	2.27484	0.318172	7.14972	8.69537e-13	5.96459e-11
HEXIM1	3571.05	1.57775	0.220949	7.14079	9.27971e-13	6.2977e-11
MALAT1	2395.77	1.08143	0.15277	7.0788	1.45405e-12	9.49746e-11
EPB41L5	759.304	1.42534	0.201808	7.06284	1.63134e-12	1.05475e-10
NDST2	1156.97	1.31651	0.186978	7.04096	1.90913e-12	1.22607e-10
OGDH	7536.54	1.07853	0.153297	7.03554	1.98493e-12	1.26625e-10
TPPP	69.9604	4.38538	0.623539	7.03304	2.02083e-12	1.28061e-10
AAMDC	300.521	1.36629	0.194874	7.01114	2.3639e-12	1.49308e-10
BAIAP3	210.89	3.901	0.55707	7.00271	2.51063e-12	1.58054e-10
SDCBP	5029.72	1.11571	0.160181	6.96529	3.2772e-12	2.03633e-10
CCNL1	2379.19	0.673697	0.0968534	6.95585	3.50453e-12	2.16354e-10
MSH3	773.77	0.930442	0.134051	6.94094	3.89498e-12	2.38917e-10
MICA	855.291	0.945678	0.136313	6.93754	3.98992e-12	2.43603e-10
PNMA1	3052.77	0.727577	0.10488	6.93726	3.99777e-12	2.43603e-10
H3C10	241.129	2.77699	0.400325	6.93684	4.00957e-12	2.43603e-10
INTS7	2214.63	0.922662	0.133073	6.93352	4.10501e-12	2.46236e-10
KLHL15	438.926	1.05217	0.151761	6.93303	4.11916e-12	2.46236e-10
PARP1	10105.9	0.576728	0.0832716	6.92587	4.33319e-12	2.57542e-10
LRWD1	1493.26	0.70887	0.102566	6.91133	4.80129e-12	2.81862e-10
RASD1	51.2642	3.31073	0.480731	6.88687	5.7033e-12	3.31762e-10
IER5	1541.34	1.06102	0.154349	6.87415	6.2361e-12	3.59477e-10
NSF	3548.06	0.750955	0.109304	6.87035	6.40447e-12	3.68075e-10
SPAG9	5253.01	1.04758	0.152829	6.85457	7.15256e-12	4.08614e-10
SLC16A1	4207.09	1.18002	0.172786	6.82939	8.52768e-12	4.83637e-10
ZNF664	2825.4	0.743267	0.108837	6.82916	8.54161e-12	4.83637e-10
TMEM170B	338.84	1.46261	0.214286	6.8255	8.76211e-12	4.93775e-10
JAK1	5952.44	0.805078	0.11796	6.82498	8.79366e-12	4.93775e-10
GLCE	1565.89	1.44854	0.212243	6.82491	8.79806e-12	4.93775e-10
ARHGEF26	667.178	1.23269	0.181155	6.80459	1.01338e-11	5.62148e-10
DPP3	2032.05	0.789531	0.116294	6.78911	1.12824e-11	6.24054e-10
TMEM50B	857.745	1.0074	0.148726	6.77348	1.25723e-11	6.87452e-10
TESK2	211.808	1.7328	0.25602	6.76823	1.30368e-11	7.05967e-10
INA	423.342	2.29247	0.338715	6.76815	1.30442e-11	7.05967e-10
DNAJC1	604.306	0.986809	0.145819	6.76738	1.31139e-11	7.0697e-10
RMC1	947.794	0.822331	0.121601	6.76252	1.35615e-11	7.29046e-10
ATP6V0A1	1558.79	0.957893	0.142439	6.72494	1.75667e-11	9.26145e-10
OAT	3391.48	0.993288	0.147713	6.72442	1.76287e-11	9.26865e-10
WASHC4	2660.5	1.01998	0.151761	6.72097	1.80524e-11	9.46541e-10
PTPRA	1520.28	1.01198	0.150766	6.71226	1.91635e-11	9.99321e-10
ZNF347	424.418	1.01935	0.152691	6.67594	2.45651e-11	1.26378e-09
CGNL1	121.056	2.17407	0.325818	6.67266	2.51212e-11	1.28892e-09
AACS	1459.1	0.986562	0.148188	6.65751	2.78511e-11	1.41009e-09
SPTAN1	30798.8	1.24636	0.187955	6.63114	3.33095e-11	1.67317e-09
ADCY1	132.934	2.63732	0.397893	6.62822	3.39758e-11	1.70217e-09
TMEM191A	85.9815	2.17481	0.328848	6.61341	3.75554e-11	1.8766e-09
KLF5	637.157	1.30364	0.197447	6.60249	4.04307e-11	2.00457e-09
WNT9A	153.987	2.088	0.316419	6.59886	4.1434e-11	2.04372e-09
GET4	1584.64	0.863047	0.131248	6.57568	4.84307e-11	2.34775e-09
NANOS1	264.624	2.66239	0.405	6.57379	4.90493e-11	2.37047e-09
ATP1B2	154.67	4.10502	0.625416	6.56366	5.25028e-11	2.50573e-09
ERN1	447.941	1.3282	0.202424	6.5615	5.32699e-11	2.53602e-09
ENSG00000264207	140.926	1.82408	0.278556	6.54836	5.8173e-11	2.72871e-09
H2AC7	45.185	8.3593	1.27778	6.54207	6.06719e-11	2.83204e-09
PLAGL1	684.894	1.1846	0.181104	6.54103	6.10954e-11	2.83892e-09
FKBP5	1274.78	1.96663	0.300663	6.54098	6.11159e-11	2.83892e-09
RGS10	550.51	0.948678	0.145371	6.52592	6.75839e-11	3.11668e-09
CSPG5	65.4531	2.382	0.365329	6.52017	7.02277e-11	3.23081e-09
NGFR	332.341	4.18815	0.642847	6.515	7.26901e-11	3.32809e-09
CCNYL1	802.553	1.40978	0.216569	6.50963	7.53347e-11	3.44094e-09
SERPINI1	138.055	2.23869	0.34507	6.48764	8.71911e-11	3.90788e-09
HMGN2	39706.6	0.658281	0.101641	6.47654	9.38528e-11	4.19662e-09
PREX1	1512.42	1.37241	0.212068	6.47156	9.69934e-11	4.32695e-09
ESYT2	4300.2	0.950127	0.146987	6.46403	1.01947e-10	4.52684e-09
ZC3H10	320.366	1.2388	0.192001	6.45209	1.10321e-10	4.8536e-09
ANAPC16	1484.61	0.908249	0.141218	6.43155	1.26313e-10	5.48158e-09
ARID5A	333.629	0.915322	0.142602	6.41873	1.37416e-10	5.93648e-09
CYP2U1	611.576	1.62561	0.253966	6.40089	1.54475e-10	6.64345e-09
CSRNP1	750.999	0.900583	0.140958	6.38902	1.66952e-10	7.13199e-09
GCH1	389.49	1.68798	0.264411	6.38395	1.72582e-10	7.35607e-09
STIM2	1498.08	1.402	0.219806	6.37838	1.78974e-10	7.6022e-09
PNPLA2	3204.49	1.25928	0.197434	6.37823	1.79151e-10	7.6022e-09
PYGB	3176.88	0.974837	0.152926	6.37457	1.83475e-10	7.76848e-09
RNGTT	1201.22	0.740031	0.116522	6.35099	2.13936e-10	8.97876e-09
ENSG00000261324	112.59	2.21515	0.348877	6.34936	2.16214e-10	9.0545e-09
[truncated: 1,971 more rows]
