# Supplementary material for: Identification of BET inhibitors (BETi) against solitary fibrous tumor (SFT) through high-throughput screening (HTS)
Source: Neoplasia. 2025 Oct 29;70:101244. doi: 10.1016/j.neo.2025.101244 (PMC12603759; doi:10.1016/j.neo.2025.101244)
Supplement: Supplementary file 6 [file mmc6.xlsx]

## Sheet: INT_MvsC
GENE SET	SIZE	ES	NES	NOM p-val	FDR q-val	FWER p-val	RANK AT MAX	LEADING EDGE	CORE ENRICHMENT
REACTOME_RECOGNITION_AND_ASSOCIATION_OF_DNA_GLYCOSYLASE_WITH_SITE_CONTAINING_AN_AFFECTED_PURINE	54	0.81	2.69	0.000	0.000	0.000	1932	tags=50%, list=6%, signal=53%	H2AC18,H4C14,H4C15,H2BC5,H2BC7,H2BC4,H4C8,H2BC11,H2BC8,H4C11,H2AC7,H2AC8,H2BC17,H2AC6,H2BC21,H4C9,H2BC12,H2BC6,H2AJ,H2BC15,H2AX,H2BC26,H4C16,H2BC9,H4C2,H4C4,H2AZ2
REACTOME_BASE_EXCISION_REPAIR	89	0.73	2.66	0.000	0.000	0.000	3206	tags=47%, list=9%, signal=52%	H2AC18,H4C14,H4C15,H2BC5,H2BC7,H2BC4,H4C8,H2BC11,H2BC8,H4C11,H2AC7,H2AC8,H2BC17,H2AC6,H2BC21,H4C9,H2BC12,H2BC6,H2AJ,H2BC15,H2AX,H2BC26,H4C16,H2BC9,UNG,PCNA,H4C2,RFC5,H4C4,LIG1,H2AZ2,PARP1,PNKP,POLD1,TERF2IP,RPA1,POLE4,RPA2,RFC1,H4C5,FEN1,ACD
REACTOME_BASE_EXCISION_REPAIR_AP_SITE_FORMATION	61	0.78	2.65	0.000	0.000	0.000	1932	tags=46%, list=6%, signal=49%	H2AC18,H4C14,H4C15,H2BC5,H2BC7,H2BC4,H4C8,H2BC11,H2BC8,H4C11,H2AC7,H2AC8,H2BC17,H2AC6,H2BC21,H4C9,H2BC12,H2BC6,H2AJ,H2BC15,H2AX,H2BC26,H4C16,H2BC9,UNG,H4C2,H4C4,H2AZ2
REACTOME_DNA_DAMAGE_TELOMERE_STRESS_INDUCED_SENESCENCE	78	0.73	2.65	0.000	0.000	0.000	1932	tags=44%, list=6%, signal=46%	H2AC18,H4C14,H4C15,H2BC5,H2BC7,H2BC4,H4C8,H2BC11,H2BC8,H4C11,H1-2,H2AC7,H2AC8,H2BC17,H2AC6,H2BC21,H4C9,H1-4,H2BC12,CCNE2,H1-5,H2BC6,H2AJ,H2BC15,H2AX,H2BC26,H4C16,CCNE1,H1-3,H2BC9,H1-0,H4C2,H4C4,H2AZ2
REACTOME_NONHOMOLOGOUS_END_JOINING_NHEJ	67	0.70	2.45	0.000	0.000	0.000	3120	tags=37%, list=9%, signal=41%	H4C14,H4C15,H2BC5,H2BC7,H2BC4,H4C8,H2BC11,H2BC8,H4C11,H2BC17,H2BC21,H4C9,H2BC12,H2BC6,H2BC15,H2AX,H2BC26,H4C16,H2BC9,H4C2,H4C4,BRCA1,RNF168,H4C5,ATM,KDM4B,MAPK8,ABRAXAS1,H2BC10,EYA4,BRCC3
REACTOME_DNA_DOUBLE_STRAND_BREAK_RESPONSE	77	0.68	2.43	0.000	0.000	0.000	4751	tags=42%, list=14%, signal=48%	H4C14,H4C15,H2BC5,H2BC7,H2BC4,H4C8,H2BC11,H2BC8,H4C11,H2BC17,H2BC21,H4C9,H2BC12,H2BC6,H2BC15,H2AX,H2BC26,H4C16,H2BC9,H4C2,H4C4,BRCA1,RNF168,H4C5,ATM,KDM4B,MAPK8,ABRAXAS1,H2BC10,EYA4,BRCC3,MRE11
REACTOME_PROCESSING_OF_DNA_DOUBLE_STRAND_BREAK_ENDS	96	0.65	2.38	0.000	0.000	0.000	3733	tags=38%, list=11%, signal=42%	H4C14,H4C15,H2BC5,H2BC7,H2BC4,H4C8,H2BC11,H2BC8,H4C11,H2BC17,H2BC21,H4C9,H2BC12,H2BC6,H2BC15,H2AX,H2BC26,H4C16,CLSPN,H2BC9,H4C2,RFC5,EXO1,H4C4,BRCA1,RNF168,ATRIP,RPA1,TIMELESS,RPA2,H4C5,ATM,RBBP8,RPA3,RAD9A,ABRAXAS1
REACTOME_G2_M_DNA_DAMAGE_CHECKPOINT	93	0.65	2.48	0.000	0.000	0.000	3733	tags=38%, list=11%, signal=42%	H4C14,H4C15,H2BC5,H2BC7,H2BC4,H4C8,H2BC11,H2BC8,H4C11,H2BC17,H2BC21,H4C9,H2BC12,H2BC6,H2BC15,H2AX,H2BC26,H4C16,H2BC9,H4C2,RFC5,EXO1,H4C4,BRCA1,RNF168,ATRIP,RPA1,RPA2,H4C5,ATM,RBBP8,YWHAH,RPA3,RAD9A,ABRAXAS1
REACTOME_HOMOLOGY_DIRECTED_REPAIR	139	0.58	2.26	0.000	0.000	0.001	4542	tags=38%, list=13%, signal=44%	H4C14,H4C15,H2BC5,H2BC7,H2BC4,H4C8,H2BC11,H2BC8,H4C11,H2BC17,H2BC21,H4C9,H2BC12,H2BC6,H2BC15,H2AX,H2BC26,H4C16,CLSPN,FIGNL1,H2BC9,PCNA,SLX4,H4C2,RFC5,EXO1,H4C4,PARP1,XRCC2,BRCA1,SPIDR,RNF168,POLD1,RAD51C,ATRIP,RPA1,TIMELESS,POLE4,RPA2,RFC1,H4C5,ATM,RBBP8,FEN1,RPA3,RAD9A,ABRAXAS1,H2BC10,POLE,BRCC3,POLH,RMI2
REACTOME_DNA_DOUBLE_STRAND_BREAK_REPAIR	169	0.54	2.17	0.000	0.000	0.002	4542	tags=34%, list=13%, signal=39%	H4C14,H4C15,H2BC5,H2BC7,H2BC4,H4C8,H2BC11,H2BC8,H4C11,H2BC17,H2BC21,H4C9,H2BC12,H2BC6,H2BC15,H2AX,H2BC26,H4C16,CLSPN,FIGNL1,H2BC9,PCNA,SLX4,H4C2,RFC5,EXO1,H4C4,PARP1,XRCC2,BRCA1,SPIDR,RNF168,POLD1,RAD51C,ATRIP,RPA1,TIMELESS,POLE4,RPA2,RFC1,H4C5,ATM,RBBP8,FEN1,RPA3,KDM4B,MAPK8,RAD9A,ABRAXAS1,POLM,H2BC10,POLE,EYA4,BRCC3,POLH,RMI2,SLX1B
REACTOME_MISMATCH_REPAIR	15	0.82	2.03	0.000	0.000	0.017	3628	tags=67%, list=11%, signal=75%	PCNA,EXO1,LIG1,MSH3,POLD1,RPA1,RPA2,MSH2,RPA3,MSH6,POLD2

## Sheet: INT_BvsC
GENE SET	SIZE	ES	NES	NOM p-val	FDR q-val	FWER p-val	RANK AT MAX	LEADING EDGE	CORE ENRICHMENT
REACTOME_RECOGNITION_AND_ASSOCIATION_OF_DNA_GLYCOSYLASE_WITH_SITE_CONTAINING_AN_AFFECTED_PURINE	54	0.81	2.72	0.000	0.000	0.000	1651	tags=46%, list=5%, signal=49%	H2AC18,H4C14,H4C15,H2BC5,H2BC7,H4C8,H2BC4,H2BC11,H2BC8,H2BC17,H4C9,H2BC26,H2AC6,H2AC8,H2BC15,H2BC21,H2BC12,H2AC7,H4C16,H2BC6,H2AJ,H2AX,H2BC9,H4C12,H2AZ2
REACTOME_BASE_EXCISION_REPAIR_AP_SITE_FORMATION	61	0.77	2.67	0.000	0.000	0.000	1651	tags=43%, list=5%, signal=45%	H2AC18, H4C14, H4C15, H2BC5, H2BC7, H4C8, H2BC4, H2BC11, H2BC8, H2BC17, H4C9, H2BC26, H2AC6, H2AC8, H2BC15, H2BC21, H2BC12, H2AC7, H4C16, H2BC6, H2AJ, UNG, H2AX, H2BC9, H4C12, H2AZ2
REACTOME_DNA_DAMAGE_TELOMERE_STRESS_INDUCED_SENESCENCE	78	0.72	2.62	0.000	0.000	0.000	1651	tags=41%, list=5%, signal=43%	H2AC18,H4C14,H4C15,H2BC5,H2BC7,H4C8,H2BC4,H2BC11,H2BC8,H2BC17,H4C9,H2BC26,H2AC6,H1-5,H1-2,H2AC8,H1-4,H2BC15,H2BC21,H2BC12,H2AC7,H4C16,CCNE2,H1-3,H2BC6,H2AJ,H1-0,CCNE1,H2AX,H2BC9,H4C12,H2AZ2
REACTOME_BASE_EXCISION_REPAIR	89	0.69	2.55	0.000	0.000	0.000	4903	tags=52%, list=15%, signal=60%	H2AC18,H4C14,H4C15,H2BC5,H2BC7,H4C8,H2BC4,H2BC11,H2BC8,H2BC17,H4C9,H2BC26,H2AC6,H2AC8,H2BC15,H2BC21,H2BC12,H2AC7,H4C16,H2BC6,H2AJ,UNG,H2AX,H2BC9,H4C12,H2AZ2,RFC5,PCNA,LIG1,POLE4,PARP1,RPA1,PNKP,RPA2,POLD1,RFC1,POLE,H2BC13,RPA3,TERF2IP,FEN1,ACD,SMUG1,H2BC14,H4C4,H2AC14
REACTOME_NONHOMOLOGOUS_END_JOINING_NHEJ	67	0.69	2.46	0.000	0.000	0.000	2299	tags=31%, list=7%, signal=34%	H4C14,H4C15,H2BC5,H2BC7,H4C8,H2BC4,H2BC11,H2BC8,H2BC17,H4C9,H2BC26,H2BC15,H2BC21,H2BC12,H4C16,H2BC6,H2AX,H2BC9,H4C12,MRE11,RNF168
REACTOME_PROCESSING_OF_DNA_DOUBLE_STRAND_BREAK_ENDS	96	0.63	2.41	0.000	0.000	0.000	5892	tags=46%, list=17%, signal=55%	H4C14,H4C15,H2BC5,H2BC7,H4C8,H2BC4,H2BC11,H2BC8,H2BC17,H4C9,H2BC26,H2BC15,H2BC21,H2BC12,H4C16,H2BC6,CLSPN,EXO1,H2AX,H2BC9,H4C12,RFC5,MRE11,RNF168,TIMELESS,RPA1,RPA2,BRCA1,ATRIP,ATM,RBBP8,H2BC13,RPA3,BRCC3,H2BC14,H4C4,RMI2,ABRAXAS1,RAD9A,WRN,HERC2,CDK2,H4C5,RFC3
REACTOME_DNA_DOUBLE_STRAND_BREAK_RESPONSE	77	0.66	2.39	0.000	0.000	0.000	4960	tags=39%, list=15%, signal=46%	H4C14,H4C15,H2BC5,H2BC7,H4C8,H2BC4,H2BC11,H2BC8,H2BC17,H4C9,H2BC26,H2BC15,H2BC21,H2BC12,H4C16,H2BC6,H2AX,H2BC9,H4C12,MRE11,RNF168,MAPK8,BRCA1,ATM,H2BC13,BRCC3,KDM4B,H2BC14,H4C4,ABRAXAS1
REACTOME_G2_M_DNA_DAMAGE_CHECKPOINT	93	0.63	2.34	0.000	0.000	0.000	5892	tags=45%, list=17%, signal=55%	H4C14,H4C15,H2BC5,H2BC7,H4C8,H2BC4,H2BC11,H2BC8,H2BC17,H4C9,H2BC26,H2BC15,H2BC21,H2BC12,H4C16,H2BC6,EXO1,H2AX,H2BC9,H4C12,RFC5,MRE11,RNF168,RPA1,RPA2,BRCA1,ATRIP,ATM,RBBP8,H2BC13,RPA3,BRCC3,H2BC14,H4C4,YWHAH,RMI2,ABRAXAS1,RAD9A,WRN,HERC2,H4C5,RFC3
REACTOME_HOMOLOGY_DIRECTED_REPAIR	139	0.57	2.30	0.000	0.000	0.000	5892	tags=44%, list=17%, signal=53%	H4C14,H4C15,H2BC5,H2BC7,H4C8,H2BC4,H2BC11,H2BC8,H2BC17,H4C9,H2BC26,H2BC15,H2BC21,H2BC12,H4C16,H2BC6,CLSPN,SLX4,EXO1,FIGNL1,H2AX,H2BC9,H4C12,RFC5,PCNA,POLE4,PARP1,XRCC2,MRE11,RNF168,SPIDR,TIMELESS,POLH,RPA1,RPA2,POLD1,BRCA1,RFC1,RAD51C,ATRIP,ATM,RBBP8,POLE,H2BC13,RPA3,FIRRM,FEN1,BRCC3,H2BC14,H4C4,RMI2,GEN1,ABRAXAS1,XRCC3,RAD9A,WRN,HERC2,SLX1A,CDK2,H4C5,RFC3
REACTOME_DNA_DOUBLE_STRAND_BREAK_REPAIR	169	0.52	2.12	0.000	0.000	0.007	5892	tags=37%, list=17%, signal=45%	H4C14,H4C15,H2BC5,H2BC7,H4C8,H2BC4,H2BC11,H2BC8,H2BC17,H4C9,H2BC26,H2BC15,H2BC21,H2BC12,H4C16,H2BC6,CLSPN,SLX4,EXO1,FIGNL1,H2AX,H2BC9,H4C12,RFC5,PCNA,POLE4,PARP1,XRCC2,MRE11,RNF168,SPIDR,TIMELESS,POLH,RPA1,RPA2,MAPK8,POLD1,BRCA1,RFC1,RAD51C,ATRIP,ATM,RBBP8,POLE,H2BC13,RPA3,FIRRM,FEN1,BRCC3,KDM4B,H2BC14,H4C4,RMI2,GEN1,ABRAXAS1,XRCC3,RAD9A,WRN,HERC2,SLX1A,CDK2,H4C5,RFC3
REACTOME_MISMATCH_REPAIR	15	0.79	2.03	0.000	0.000	0.020	4905	tags=67%, list=15%, signal=78%	EXO1,MSH3,PCNA,LIG1,RPA1,RPA2,POLD1,RPA3,MSH6,MSH2

## Sheet: 139_MvsC
GENE SET	SIZE	ES	NES	NOM p-val	FDR q-val	FWER p-val	RANK AT MAX	LEADING EDGE	CORE ENRICHMENT
REACTOME_DNA_DAMAGE_TELOMERE_STRESS_INDUCED_SENESCENCE	78	0.78	2.76	0.000	0.000	0.000	1185	tags=44%, list=4%, signal=45%	H4C15, H4C8, H4C14, H2BC5, H2AC7, H2BC4, H2BC21, H2BC11, H2AC6, H1-2, H2BC7, H2AC18, H2BC8, H2BC17, H2AC8, H2BC12, H2AC19, H2BC26, H4C9, H1-5, H2BC6, H1-3, H2BC15, H4C16, CCNE2, H2AJ, H2AX, H1-4, CCNE1, H1-0, H2BC9, H4C5, H4C12, CDKN1A
REACTOME_RECOGNITION_AND_ASSOCIATION_OF_DNA_GLYCOSYLASE_WITH_SITE_CONTAINING_AN_AFFECTED_PURINE	54	0.83	2.71	0.000	0.000	0.000	984	tags=48%, list=3%, signal=50%	H4C15,H4C8,H4C14,H2BC5,H2AC7,H2BC4,H2BC21,H2BC11,H2AC6,H2BC7,H2AC18,H2BC8,H2BC17,H2AC8,H2BC12,H2AC19,H2BC26,H4C9,H2BC6,H2BC15,H4C16,H2AJ,H2AX,H2BC9,H4C5,H4C12
REACTOME_BASE_EXCISION_REPAIR_AP_SITE_FORMATION	61	0.80	2.68	0.000	0.000	0.000	1661	tags=46%, list=5%, signal=48%	H4C15,H4C8,H4C14,H2BC5,H2AC7,H2BC4,H2BC21,H2BC11,H2AC6,H2BC7,H2AC18,H2BC8,H2BC17,H2AC8,H2BC12,H2AC19,H2BC26,H4C9,H2BC6,H2BC15,H4C16,H2AJ,H2AX,H2BC9,H4C5,H4C12,UNG,H2AZ2
REACTOME_BASE_EXCISION_REPAIR	89	0.73	2.65	0.000	0.000	0.000	2664	tags=42%, list=8%, signal=45%	H4C15,H4C8,H4C14,H2BC5,H2AC7,H2BC4,H2BC21,H2BC11,H2AC6,H2BC7,H2AC18,H2BC8,H2BC17,H2AC8,H2BC12,H2AC19,H2BC26,H4C9,H2BC6,H2BC15,H4C16,H2AJ,H2AX,H2BC9,PCNA,H4C5,H4C12,PNKP,UNG,H2AZ2,POLE,PARP1,RFC1,TERF2IP,LIG1,RPA1,POLD1
REACTOME_DNA_DOUBLE_STRAND_BREAK_RESPONSE	77	0.71	2.52	0.000	0.000	0.000	1710	tags=31%, list=5%, signal=33%	H4C15,H4C8,H4C14,H2BC5,H2BC4,H2BC21,H2BC11,H2BC7,H2BC8,H2BC17,H2BC12,H2BC26,H4C9,H2BC6,H2BC15,H4C16,H2AX,H2BC9,H4C5,H4C12,KDM4B,RNF168,EYA4,ABRAXAS1
REACTOME_NONHOMOLOGOUS_END_JOINING_NHEJ	67	0.72	2.45	0.000	0.000	0.000	1710	tags=33%, list=5%, signal=35%	H4C15,H4C8,H4C14,H2BC5,H2BC4,H2BC21,H2BC11,H2BC7,H2BC8,H2BC17,H2BC12,H2BC26,H4C9,H2BC6,H2BC15,H4C16,H2AX,H2BC9,H4C5,H4C12,RNF168,ABRAXAS1
REACTOME_G2_M_DNA_DAMAGE_CHECKPOINT	93	0.65	2.38	0.000	0.000	0.000	4827	tags=41%, list=14%, signal=48%	H4C15,H4C8,H4C14,H2BC5,H2BC4,H2BC21,H2BC11,H2BC7,H2BC8,H2BC17,H2BC12,H2BC26,H4C9,H2BC6,H2BC15,H4C16,H2AX,H2BC9,H4C5,H4C12,RNF168,ABRAXAS1,ATRIP,EXO1,RPA1,H4C3,HERC2,WEE1,H4C11,RFC5,H4C4,RAD9A,RPA2,CDK1,UBE2V2,YWHAH,H4C2,H2BC3
REACTOME_PROCESSING_OF_DNA_DOUBLE_STRAND_BREAK_ENDS	96	0.64	2.29	0.000	0.000	0.000	4370	tags=36%, list=13%, signal=42%	H4C15,H4C8,H4C14,H2BC5,H2BC4,H2BC21,H2BC11,H2BC7,H2BC8,H2BC17,H2BC12,H2BC26,H4C9,H2BC6,H2BC15,H4C16,H2AX,H2BC9,H4C5,H4C12,CLSPN,RNF168,ABRAXAS1,ATRIP,EXO1,RPA1,H4C3,TIMELESS,HERC2,H4C11,RFC5,H4C4,RAD9A,RPA2,UBE2V2
REACTOME_HOMOLOGY_DIRECTED_REPAIR	139	0.57	2.22	0.000	0.000	0.000	4370	tags=34%, list=13%, signal=39%	H4C15,H4C8,H4C14,H2BC5,H2BC4,H2BC21,H2BC11,H2BC7,H2BC8,H2BC17,H2BC12,H2BC26,H4C9,H2BC6,H2BC15,H4C16,H2AX,H2BC9,PCNA,H4C5,H4C12,CLSPN,BRCA2,RNF168,FIGNL1,SPIDR,SLX4,ABRAXAS1,POLE,PARP1,ATRIP,RFC1,EXO1,RPA1,POLD1,H4C3,TIMELESS,HERC2,RAD51C,H4C11,POLE4,RFC5,XRCC2,H4C4,RAD9A,RPA2,UBE2V2
REACTOME_DNA_DOUBLE_STRAND_BREAK_REPAIR	169	0.54	2.13	0.000	0.000	0.003	4370	tags=30%, list=13%, signal=34%	H4C15,H4C8,H4C14,H2BC5,H2BC4,H2BC21,H2BC11,H2BC7,H2BC8,H2BC17,H2BC12,H2BC26,H4C9,H2BC6,H2BC15,H4C16,H2AX,H2BC9,PCNA,H4C5,H4C12,CLSPN,BRCA2,KDM4B,RNF168,EYA4,FIGNL1,SPIDR,SLX4,ABRAXAS1,POLE,PARP1,MAPK8,ATRIP,RFC1,EXO1,RPA1,POLD1,H4C3,TIMELESS,HERC2,RAD51C,H4C11,POLE4,RFC5,XRCC2,SMARCA5,H4C4,RAD9A,RPA2,UBE2V2

## Sheet: 139_BvsC
GENE SET	SIZE	ES	NES	NOM p-val	FDR q-val	FWER p-val	RANK AT MAX	LEADING EDGE	CORE ENRICHMENT
REACTOME_BASE_EXCISION_REPAIR_AP_SITE_FORMATION	61	0.80	2.76	0.000	0.000	0.000	2243	tags=48%, list=7%, signal=51%	H4C15, H4C8, H2BC5, H4C14, H2BC4, H2AC7, H2BC21, H2BC11, H2AC18, H2AC6, H2AC8, H2BC8, H2BC7, H2BC17, H2BC12, H4C9, H2BC26, H2BC15, H2BC6, H2AJ, H4C12, H4C16, H2BC9, H2AX, H4C5, UNG, TERF2IP, H2AZ2, H2BC3
REACTOME_DNA_DAMAGE_TELOMERE_STRESS_INDUCED_SENESCENCE	78	0.78	2.75	0.000	0.000	0.000	583	tags=40%, list=2%, signal=40%	H4C15, H4C8, H2BC5, H4C14, H2BC4, H2AC7, H2BC21, H2BC11, H2AC18, H1-2, H2AC6, H2AC8, H2BC8, H2BC7, H2BC17, H2BC12, H1-5, H4C9, H2BC26, CCNE2, H2BC15, H2BC6, H1-4, H1-3, H2AJ, CCNE1, H1-0, H4C12, H4C16, H2BC9, H2AX
REACTOME_RECOGNITION_AND_ASSOCIATION_OF_DNA_GLYCOSYLASE_WITH_SITE_CONTAINING_AN_AFFECTED_PURINE	54	0.84	2.74	0.000	0.000	0.000	583	tags=44%, list=2%, signal=45%	H4C15,H4C8,H2BC5,H4C14,H2BC4,H2AC7,H2BC21,H2BC11,H2AC18,H2AC6,H2AC8,H2BC8,H2BC7,H2BC17,H2BC12,H4C9,H2BC26,H2BC15,H2BC6,H2AJ,H4C12,H4C16,H2BC9,H2AX
REACTOME_BASE_EXCISION_REPAIR	89	0.72	2.58	0.000	0.000	0.000	4454	tags=51%, list=13%, signal=58%	H4C15,H4C8,H2BC5,H4C14,H2BC4,H2AC7,H2BC21,H2BC11,H2AC18,H2AC6,H2AC8,H2BC8,H2BC7,H2BC17,H2BC12,H4C9,H2BC26,H2BC15,H2BC6,H2AJ,H4C12,H4C16,H2BC9,H2AX,PCNA,H4C5,UNG,PNKP,TERF2IP,H2AZ2,H2BC3,RFC1,PARP1,LIG1,POLE,POLB,POLD1,RFC5,H4C3,TINF2,RPA3,H2BC13,RPA2,POLE4,RPA1
REACTOME_NONHOMOLOGOUS_END_JOINING_NHEJ	67	0.73	2.55	0.000	0.000	0.000	2243	tags=34%, list=7%, signal=37%	H4C15,H4C8,H2BC5,H4C14,H2BC4,H2BC21,H2BC11,H2BC8,H2BC7,H2BC17,H2BC12,H4C9,H2BC26,H2BC15,H2BC6,H4C12,H4C16,H2BC9,H2AX,H4C5,ABRAXAS1,RNF168,H2BC3
REACTOME_DNA_DOUBLE_STRAND_BREAK_RESPONSE	77	0.71	2.51	0.000	0.000	0.000	3077	tags=36%, list=9%, signal=40%	H4C15,H4C8,H2BC5,H4C14,H2BC4,H2BC21,H2BC11,H2BC8,H2BC7,H2BC17,H2BC12,H4C9,H2BC26,H2BC15,H2BC6,H4C12,H4C16,H2BC9,H2AX,H4C5,MAPK8,ABRAXAS1,KDM4B,RNF168,H2BC3,EYA4,UBE2V2,SMARCA5
REACTOME_G2_M_DNA_DAMAGE_CHECKPOINT	93	0.66	2.44	0.000	0.000	0.000	4232	tags=37%, list=13%, signal=42%	H4C15,H4C8,H2BC5,H4C14,H2BC4,H2BC21,H2BC11,H2BC8,H2BC7,H2BC17,H2BC12,H4C9,H2BC26,H2BC15,H2BC6,H4C12,H4C16,H2BC9,H2AX,H4C5,ABRAXAS1,EXO1,RNF168,H2BC3,ATRIP,UBE2V2,RAD9A,WRN,RFC5,H4C3,RPA3,H2BC13,RPA2,RBBP8
REACTOME_PROCESSING_OF_DNA_DOUBLE_STRAND_BREAK_ENDS	96	0.66	2.42	0.000	0.000	0.000	4232	tags=38%, list=13%, signal=43%	H4C15,H4C8,H2BC5,H4C14,H2BC4,H2BC21,H2BC11,H2BC8,H2BC7,H2BC17,H2BC12,H4C9,H2BC26,H2BC15,H2BC6,H4C12,H4C16,H2BC9,H2AX,CLSPN,H4C5,ABRAXAS1,EXO1,RNF168,H2BC3,ATRIP,UBE2V2,RAD9A,WRN,TIMELESS,RFC5,H4C3,RPA3,H2BC13,RPA2,RBBP8
REACTOME_HOMOLOGY_DIRECTED_REPAIR	139	0.59	2.27	0.000	0.000	0.000	4454	tags=35%, list=13%, signal=40%	H4C15,H4C8,H2BC5,H4C14,H2BC4,H2BC21,H2BC11,H2BC8,H2BC7,H2BC17,H2BC12,H4C9,H2BC26,H2BC15,H2BC6,H4C12,H4C16,H2BC9,H2AX,PCNA,CLSPN,BRCA2,FIGNL1,H4C5,ABRAXAS1,EXO1,RNF168,RAD51C,H2BC3,RFC1,SLX4,PARP1,SPIDR,POLE,ATRIP,UBE2V2,POLD1,RAD9A,WRN,TIMELESS,RFC5,H4C3,RPA3,H2BC13,RPA2,XRCC2,RBBP8,POLE4,RPA1
REACTOME_DNA_DOUBLE_STRAND_BREAK_REPAIR	169	0.56	2.22	0.000	0.000	0.000	4454	tags=31%, list=13%, signal=36%	H4C15,H4C8,H2BC5,H4C14,H2BC4,H2BC21,H2BC11,H2BC8,H2BC7,H2BC17,H2BC12,H4C9,H2BC26,H2BC15,H2BC6,H4C12,H4C16,H2BC9,H2AX,PCNA,CLSPN,BRCA2,FIGNL1,H4C5,MAPK8,ABRAXAS1,EXO1,KDM4B,RNF168,RAD51C,H2BC3,RFC1,SLX4,PARP1,SPIDR,POLE,EYA4,ATRIP,UBE2V2,SMARCA5,POLD1,RAD9A,WRN,TIMELESS,RFC5,H4C3,RPA3,H2BC13,RPA2,XRCC2,RBBP8,POLE4,RPA1
